# Supplementary material for: Synthesis, crystal structure and properties of bis­(iso­seleno­cyanato-κN)tetra­kis­(4-meth­oxy­pyridine-κN)cobalt(II)
Source: Acta Crystallogr E Crystallogr Commun. 2023 Feb 21;79(Pt 3):216–20. doi: 10.1107/S2056989023001391 (PMC9993910; doi:10.1107/S2056989023001391)
Supplement: Supplementary file 1 [file e-79-00216-sup1.cif]

##############################################################################
#                                                                            #
# This CIF contains the data in a paper accepted for publication in          #
# Acta Crystallographica Section E. It conforms to the requirements of       #
# Notes for Authors for Acta Crystallographica Section E, and has been       #
# peer reviewed under the auspices of the IUCr Commission on Journals.       #
#                                                                            #
# Full details of the Crystallographic Information File format               #
# are given in the paper "The Crystallographic Information File (CIF):       #
# a New Standard Archive File for Crystallography" by S. R. Hall, F. H.      #
# Allen and I. D. Brown [Acta Cryst. (1991), A47, 655-685].                  #
#                                                                            #
# The current version of the core CIF dictionary is obtainable from          #
# ftp://ftp.iucr.org/pub/cif_core.dic.                                       #
#                                                                            #
# Software is freely available for graphical display of the structure(s)     #
# in this CIF. For information consult the CIF software page                 #
# http://www.iucr.org/resources/cif/software.                                #
#                                                                            #
# This file may be used for bona fide research purposes within the           #
# scientific community so long as proper attribution is given to the journal # 
# article from which it was obtained.                                        #
#                                                                            #
##############################################################################
data_I
_audit_creation_method     'SHELXL-2016/6'
_journal_date_recd_electronic     2023-02-08
_journal_date_accepted     2023-02-15
_journal_name_full     'Acta Crystallographica, Section E'
_journal_year     2023
_journal_volume     79
_journal_issue      3
_journal_page_first     0
_journal_page_last     0
_journal_paper_category     GM
_journal_paper_doi     10.1107/S2056989023001391
_journal_coeditor_code     PK2678
_publ_contact_author_name     'Christian N\"ather'
_publ_contact_author_address
;
Institut f\"ur Anorganische Chemie
Universit\"at Kiel
Max-Eyth-Str. 2
24118 Kiel
;
_publ_contact_author_email     'cnaether@ac.uni-kiel.de'
_publ_contact_author_fax     ?
_publ_contact_author_phone     ?
_publ_section_title
;\
Synthesis, crystal structure and properties of
bis(isoselenocyanato-\k<i>N</i>)tetrakis(4-methoxypyridine-\k<i>N</i>)\
cobalt(II)
;
_publ_section_title_footnote     .
loop_
    _publ_author_name
    _publ_author_footnote
    _publ_author_address
    'N\"ather, Christian' .
;
Institut f\"ur Anorganische Chemie
Universit\"at Kiel
Max-Eyth-Str. 2
24118 Kiel
Germany
;
    'Jess, Inke' .
;
Institut f\"ur Anorganische Chemie
Universit\"at Kiel
Max-Eyth-Str. 2
24118 Kiel
Germany
;
_publ_section_synopsis
;
In the crystal structure of the title compound, the cobalt cations are sixfold
coordinated by two terminal N-bonded selenocyanate anions and four
4-methoxypyridine coligands within a slightly distorted octahedral
coordination.
;
_chemical_name_systematic
;
Bis(isoselenocyanato-\k<i>N</i>)tetrakis(4-methoxypyridine-\k<i>N</i>)cobalt(II)
;
_chemical_name_common     ?
_chemical_formula_moiety     'C26 H28 Co N6 O4 Se2'
_chemical_formula_sum     'C26 H28 Co N6 O4 Se2'
_chemical_formula_iupac     '[Co (N C Se)2 (C6 H7 N1 O1)4]'
_chemical_formula_weight     705.39
_chemical_melting_point     ?
_space_group_crystal_system     orthorhombic
_space_group_name_H-M_alt     'P b c a'
_space_group_name_Hall     '-P 2ac 2ab'
loop_
    _space_group_symop_operation_xyz
    'x, y, z'
    '-x+1/2, -y, z+1/2'
    '-x, y+1/2, -z+1/2'
    'x+1/2, -y+1/2, -z'
    '-x, -y, -z'
    'x-1/2, y, -z-1/2'
    'x, -y-1/2, z-1/2'
    '-x-1/2, y-1/2, z'
_cell_length_a     10.0531(2)
_cell_length_b     17.3479(4)
_cell_length_c     34.3141(5)
_cell_angle_alpha     90
_cell_angle_beta     90
_cell_angle_gamma     90
_cell_volume     5984.4(2)
_cell_formula_units_Z     8
_cell_measurement_reflns_used     56525
_cell_measurement_theta_min     1.187
_cell_measurement_theta_max     26.004
_cell_measurement_temperature     200(2)
_exptl_crystal_description     block
_exptl_crystal_colour     'light pink'
_exptl_crystal_size_max     0.23
_exptl_crystal_size_mid     0.19
_exptl_crystal_size_min     0.17
_exptl_crystal_density_diffrn     1.566
_exptl_crystal_density_meas     ?
_exptl_crystal_density_method     ?
_exptl_crystal_F_000     2824
_exptl_absorpt_coefficient_mu     3.047
_exptl_absorpt_correction_type     numerical
_exptl_absorpt_process_details
;
(X-Red and X-Shape; Stoe, 2008)
;
_exptl_absorpt_correction_T_min     0.457
_exptl_absorpt_correction_T_max     0.738
_diffrn_ambient_temperature     200(2)
_diffrn_source     ?
_diffrn_radiation_type     MoK\a
_diffrn_radiation_wavelength     0.71073
_diffrn_measurement_device_type     'Stoe IPDS-2'
_diffrn_measurement_method     'Omega scans'
_diffrn_detector_area_resol_mean     ?
_diffrn_reflns_number     56525
_diffrn_reflns_av_R_equivalents     0.0345
_diffrn_reflns_av_unetI/netI     0.0146
_diffrn_reflns_theta_min     1.187
_diffrn_reflns_theta_max     26.004
_diffrn_reflns_theta_full     25.242
_diffrn_measured_fraction_theta_max     0.995
_diffrn_measured_fraction_theta_full     0.994
_diffrn_reflns_limit_h_min     -12
_diffrn_reflns_limit_h_max     9
_diffrn_reflns_limit_k_min     -21
_diffrn_reflns_limit_k_max     21
_diffrn_reflns_limit_l_min     -42
_diffrn_reflns_limit_l_max     42
_refine_special_details     ?
_reflns_number_total     5862
_reflns_number_gt     5130
_reflns_threshold_expression     'I > 2\s(I)'
_refine_ls_structure_factor_coef     Fsqd
_refine_ls_matrix_type     full
_refine_ls_R_factor_all     0.0452
_refine_ls_R_factor_gt     0.0376
_refine_ls_wR_factor_gt     0.0834
_refine_ls_wR_factor_ref     0.0871
_refine_ls_goodness_of_fit_ref     1.073
_refine_ls_restrained_S_all     1.073
_refine_ls_number_reflns     5862
_refine_ls_number_parameters     356
_refine_ls_number_restraints     0
_refine_ls_hydrogen_treatment     constr
_refine_ls_weighting_scheme     calc
_refine_ls_weighting_details
              'w=1/[\s^2^(Fo^2^)+(0.0382P)^2^+4.2748P] where P=(Fo^2^+2Fc^2^)/3'
_atom_sites_solution_hydrogens     geom
_atom_sites_solution_primary     ?
_atom_sites_solution_secondary     ?
_refine_ls_shift/su_max     0.003
_refine_ls_shift/su_mean     0.000
_refine_diff_density_max     0.335
_refine_diff_density_min     -0.475
_refine_ls_extinction_method     none
_refine_ls_extinction_coef     .
loop_
    _atom_type_symbol
    _atom_type_description
    _atom_type_scat_dispersion_real
    _atom_type_scat_dispersion_imag
    _atom_type_scat_source
    'C' 'C' 0.0033 0.0016
                         'International Tables Vol C Tables 4.2.6.8 and 6.1.1.4'
    'H' 'H' 0.0000 0.0000
                         'International Tables Vol C Tables 4.2.6.8 and 6.1.1.4'
    'N' 'N' 0.0061 0.0033
                         'International Tables Vol C Tables 4.2.6.8 and 6.1.1.4'
    'O' 'O' 0.0106 0.0060
                         'International Tables Vol C Tables 4.2.6.8 and 6.1.1.4'
    'Co' 'Co' 0.3494 0.9721
                         'International Tables Vol C Tables 4.2.6.8 and 6.1.1.4'
    'Se' 'Se' -0.0929 2.2259
                         'International Tables Vol C Tables 4.2.6.8 and 6.1.1.4'
_computing_data_collection
;
X-Area (Stoe, 2008)
;
_computing_cell_refinement
;
X-Area (Stoe, 2008)
;
_computing_data_reduction
;
X-Area (Stoe, 2008)
;
_computing_structure_solution
;
<i>SHELXT2014/5</i> (Sheldrick, 2015a)
;
_computing_structure_refinement
;
<i>SHELXL2016/6</i> (Sheldrick, 2015b)
;
_computing_molecular_graphics
;
DIAMOND (Brandenburg & Putz, 1999)
;
_computing_publication_material
;
Publcif (Westrip, 2010)
;
loop_
    _atom_site_type_symbol
    _atom_site_label
    _atom_site_fract_x
    _atom_site_fract_y
    _atom_site_fract_z
    _atom_site_U_iso_or_equiv
    _atom_site_adp_type
    _atom_site_calc_flag
    _atom_site_occupancy
    _atom_site_disorder_assembly
    _atom_site_disorder_group
    Co Co1 0.42296(4) 0.38984(2) 0.62207(2) 0.04280(10) Uani d 1 . .
    N N1 0.4898(3) 0.50081(14) 0.60651(7) 0.0509(5) Uani d 1 . .
    C C1 0.5320(3) 0.56297(17) 0.60594(8) 0.0479(6) Uani d 1 . .
    Se Se1 0.59634(4) 0.65844(2) 0.60535(2) 0.07361(13) Uani d 1 . .
    N N2 0.3601(2) 0.27886(13) 0.63726(7) 0.0504(5) Uani d 1 . .
    C C2 0.3463(3) 0.22263(16) 0.65509(8) 0.0453(6) Uani d 1 . .
    Se Se2 0.32769(4) 0.13723(2) 0.68306(2) 0.06769(12) Uani d 1 . .
    N N11 0.3567(2) 0.43341(13) 0.67705(6) 0.0426(5) Uani d 1 . .
    C C11 0.4297(3) 0.48409(16) 0.69698(8) 0.0449(6) Uani d 1 . .
    H H11 0.508929 0.502719 0.685193 0.054 Uiso calc 1 . .
    C C12 0.3978(3) 0.51110(16) 0.73342(7) 0.0435(6) Uani d 1 . .
    H H12 0.454554 0.546307 0.746578 0.052 Uiso calc 1 . .
    C C13 0.2809(3) 0.48581(15) 0.75052(8) 0.0443(6) Uani d 1 . .
    C C14 0.2031(3) 0.43319(16) 0.72997(8) 0.0482(6) Uani d 1 . .
    H H14 0.122509 0.414453 0.740865 0.058 Uiso calc 1 . .
    C C15 0.2436(3) 0.40891(15) 0.69422(8) 0.0449(6) Uani d 1 . .
    H H15 0.189538 0.372893 0.680651 0.054 Uiso calc 1 . .
    O O11 0.2361(2) 0.50833(14) 0.78569(6) 0.0613(5) Uani d 1 . .
    C C16 0.3177(4) 0.5600(2) 0.80767(10) 0.0743(10) Uani d 1 . .
    H H16A 0.402605 0.534966 0.813740 0.111 Uiso calc 1 . .
    H H16B 0.272280 0.573788 0.831961 0.111 Uiso calc 1 . .
    H H16C 0.334262 0.606763 0.792371 0.111 Uiso calc 1 . .
    N N21 0.5040(2) 0.34562(13) 0.56789(6) 0.0469(5) Uani d 1 . .
    C C21 0.5856(3) 0.28430(16) 0.56790(8) 0.0496(6) Uani d 1 . .
    H H21 0.587114 0.252310 0.590368 0.059 Uiso calc 1 . .
    C C22 0.6666(3) 0.26539(16) 0.53735(8) 0.0512(7) Uani d 1 . .
    H H22 0.722378 0.221281 0.538708 0.061 Uiso calc 1 . .
    C C23 0.6661(3) 0.31148(15) 0.50441(8) 0.0475(6) Uani d 1 . .
    C C24 0.5771(3) 0.37243(16) 0.50266(8) 0.0523(7) Uani d 1 . .
    H H24 0.569119 0.403015 0.479818 0.063 Uiso calc 1 . .
    C C25 0.5007(3) 0.38721(17) 0.53511(8) 0.0510(7) Uani d 1 . .
    H H25 0.441604 0.429897 0.534145 0.061 Uiso calc 1 . .
    O O21 0.7538(2) 0.29286(12) 0.47615(6) 0.0593(5) Uani d 1 . .
    C C26 0.7672(4) 0.3449(2) 0.44407(10) 0.0761(11) Uani d 1 . .
    H H26A 0.683599 0.346536 0.429403 0.114 Uiso calc 1 . .
    H H26B 0.839033 0.327220 0.426951 0.114 Uiso calc 1 . .
    H H26C 0.788117 0.396546 0.453862 0.114 Uiso calc 1 . .
    N N31 0.6165(2) 0.36451(13) 0.64936(6) 0.0441(5) Uani d 1 . .
    C C31 0.7328(3) 0.38797(17) 0.63423(8) 0.0513(7) Uani d 1 . .
    H H31 0.730644 0.422024 0.612555 0.062 Uiso calc 1 . .
    C C32 0.8543(3) 0.36555(18) 0.64827(9) 0.0552(7) Uani d 1 . .
    H H32 0.933751 0.384252 0.636632 0.066 Uiso calc 1 . .
    C C33 0.8602(3) 0.31539(17) 0.67957(8) 0.0468(6) Uani d 1 . .
    C C34 0.7418(3) 0.29132(16) 0.69587(8) 0.0478(6) Uani d 1 . .
    H H34 0.741410 0.257422 0.717608 0.057 Uiso calc 1 . .
    C C35 0.6246(3) 0.31725(17) 0.68008(7) 0.0463(6) Uani d 1 . .
    H H35 0.543881 0.300535 0.691747 0.056 Uiso calc 1 . .
    O O31 0.9822(2) 0.29425(13) 0.69180(6) 0.0613(5) Uani d 1 . .
    C C36 0.9907(4) 0.2312(2) 0.71856(11) 0.0772(10) Uani d 1 . .
    H H36A 0.949864 0.245955 0.743396 0.116 Uiso calc 1 . .
    H H36B 1.084362 0.217962 0.722851 0.116 Uiso calc 1 . .
    H H36C 0.943834 0.186517 0.707773 0.116 Uiso calc 1 . .
    N N41 0.2300(2) 0.41270(13) 0.59591(6) 0.0471(5) Uani d 1 . .
    C C41 0.1720(3) 0.36068(17) 0.57240(9) 0.0562(7) Uani d 1 . .
    H H41 0.214155 0.312096 0.569187 0.067 Uiso calc 1 . .
    C C42 0.0557(3) 0.37370(19) 0.55288(9) 0.0592(8) Uani d 1 . .
    H H42 0.019107 0.335190 0.536376 0.071 Uiso calc 1 . .
    C C43 -0.0080(3) 0.44397(18) 0.55750(8) 0.0512(6) Uani d 1 . .
    C C44 0.0467(3) 0.49680(16) 0.58295(8) 0.0505(7) Uani d 1 . .
    H H44 0.003580 0.544520 0.587894 0.061 Uiso calc 1 . .
    C C45 0.1652(3) 0.47896(15) 0.60105(8) 0.0476(6) Uani d 1 . .
    H H45 0.202896 0.516039 0.618178 0.057 Uiso calc 1 . .
    O O41 -0.1208(2) 0.45430(15) 0.53667(7) 0.0696(6) Uani d 1 . .
    C C46 -0.1853(4) 0.5276(2) 0.53937(13) 0.0798(11) Uani d 1 . .
    H H46A -0.212437 0.536910 0.566395 0.120 Uiso calc 1 . .
    H H46B -0.263923 0.528030 0.522492 0.120 Uiso calc 1 . .
    H H46C -0.123661 0.568224 0.531068 0.120 Uiso calc 1 . .
loop_
    _atom_site_aniso_label
    _atom_site_aniso_U_11
    _atom_site_aniso_U_22
    _atom_site_aniso_U_33
    _atom_site_aniso_U_12
    _atom_site_aniso_U_13
    _atom_site_aniso_U_23
    Co1 0.04374(19) 0.04212(19) 0.04252(19) -0.00171(15) 0.00192(15) 0.00372(14)
    N1 0.0553(14) 0.0453(13) 0.0522(13) -0.0025(11) 0.0056(11) 0.0050(10)
    C1 0.0508(16) 0.0524(16) 0.0405(13) 0.0026(13) 0.0043(12) 0.0047(11)
    Se1 0.0947(3) 0.05033(18) 0.0758(2) -0.02052(18) 0.00388(19) 0.00265(15)
    N2 0.0518(14) 0.0460(13) 0.0532(13) -0.0049(11) -0.0007(11) 0.0044(11)
    C2 0.0431(14) 0.0463(15) 0.0465(14) -0.0031(12) -0.0012(11) -0.0067(12)
    Se2 0.0820(3) 0.04693(18) 0.0741(2) -0.00859(16) -0.00418(18) 0.01474(15)
    N11 0.0373(11) 0.0470(12) 0.0435(11) -0.0019(9) 0.0011(9) 0.0020(9)
    C11 0.0371(13) 0.0513(15) 0.0463(14) -0.0056(11) 0.0006(11) 0.0047(11)
    C12 0.0393(14) 0.0477(14) 0.0436(13) -0.0030(11) -0.0023(11) 0.0031(11)
    C13 0.0431(14) 0.0473(14) 0.0426(13) 0.0031(12) 0.0030(11) 0.0028(11)
    C14 0.0386(14) 0.0539(16) 0.0523(15) -0.0053(12) 0.0053(12) 0.0034(12)
    C15 0.0377(13) 0.0459(14) 0.0511(14) -0.0042(11) 0.0014(11) 0.0028(11)
    O11 0.0571(12) 0.0760(14) 0.0509(11) -0.0092(11) 0.0127(10) -0.0123(10)
    C16 0.082(2) 0.082(2) 0.0585(19) -0.018(2) 0.0122(17) -0.0227(17)
    N21 0.0525(14) 0.0458(12) 0.0424(11) 0.0030(10) 0.0003(10) 0.0025(9)
    C21 0.0608(17) 0.0426(14) 0.0452(14) 0.0043(13) 0.0002(12) 0.0034(11)
    C22 0.0617(18) 0.0419(14) 0.0499(15) 0.0077(13) -0.0003(13) -0.0001(12)
    C23 0.0534(16) 0.0433(14) 0.0457(14) -0.0035(12) 0.0041(12) -0.0052(11)
    C24 0.0649(18) 0.0483(15) 0.0436(14) 0.0069(13) -0.0003(13) 0.0044(12)
    C25 0.0568(17) 0.0528(16) 0.0434(14) 0.0098(13) -0.0011(13) 0.0033(12)
    O21 0.0743(14) 0.0504(11) 0.0532(11) 0.0053(10) 0.0172(10) -0.0017(9)
    C26 0.101(3) 0.0597(19) 0.067(2) 0.0058(19) 0.035(2) 0.0068(16)
    N31 0.0420(12) 0.0459(12) 0.0445(11) -0.0011(10) 0.0022(9) 0.0036(9)
    C31 0.0481(16) 0.0540(16) 0.0520(15) -0.0062(13) 0.0044(12) 0.0114(13)
    C32 0.0437(15) 0.0617(18) 0.0601(17) -0.0075(14) 0.0074(13) 0.0104(14)
    C33 0.0404(14) 0.0499(15) 0.0501(14) -0.0031(12) -0.0030(12) -0.0017(12)
    C34 0.0472(15) 0.0512(15) 0.0450(14) -0.0061(12) -0.0002(12) 0.0063(12)
    C35 0.0415(14) 0.0542(15) 0.0432(13) -0.0051(12) 0.0035(11) 0.0063(12)
    O31 0.0428(11) 0.0712(14) 0.0700(13) -0.0044(10) -0.0064(10) 0.0116(11)
    C36 0.058(2) 0.090(3) 0.084(2) 0.0044(19) -0.0175(18) 0.027(2)
    N41 0.0496(13) 0.0450(12) 0.0466(12) 0.0013(10) -0.0008(10) 0.0004(9)
    C41 0.0558(18) 0.0505(16) 0.0623(17) 0.0076(14) -0.0092(14) -0.0121(13)
    C42 0.0569(18) 0.0586(18) 0.0620(18) 0.0030(14) -0.0083(14) -0.0128(14)
    C43 0.0437(15) 0.0586(17) 0.0513(15) 0.0013(13) 0.0005(12) 0.0066(13)
    C44 0.0502(16) 0.0450(14) 0.0563(16) 0.0032(12) 0.0064(13) 0.0053(12)
    C45 0.0524(16) 0.0408(13) 0.0494(15) -0.0002(12) 0.0019(12) 0.0016(11)
    O41 0.0531(13) 0.0749(15) 0.0807(15) 0.0082(12) -0.0151(11) 0.0034(12)
    C46 0.061(2) 0.076(2) 0.102(3) 0.0171(18) -0.013(2) 0.017(2)
_geom_special_details
;
 All esds (except the esd in the dihedral angle between two l.s. planes)
 are estimated using the full covariance matrix.  The cell esds are taken
 into account individually in the estimation of esds in distances, angles
 and torsion angles; correlations between esds in cell parameters are only
 used when they are defined by crystal symmetry.  An approximate (isotropic)
 treatment of cell esds is used for estimating esds involving l.s. planes.
;
loop_
    _geom_bond_atom_site_label_1
    _geom_bond_atom_site_label_2
    _geom_bond_site_symmetry_2
    _geom_bond_distance
    _geom_bond_publ_flag
    Co1 N2 . 2.092(2) y
    Co1 N1 . 2.108(2) y
    Co1 N11 . 2.139(2) y
    Co1 N21 . 2.170(2) y
    Co1 N41 . 2.174(2) y
    Co1 N31 . 2.203(2) y
    N1 C1 . 1.159(4) ?
    C1 Se1 . 1.778(3) ?
    N2 C2 . 1.160(3) ?
    C2 Se2 . 1.775(3) ?
    N11 C11 . 1.334(3) ?
    N11 C15 . 1.349(3) ?
    C11 C12 . 1.373(4) ?
    C11 H11 . 0.9500 ?
    C12 C13 . 1.384(4) ?
    C12 H12 . 0.9500 ?
    C13 O11 . 1.346(3) ?
    C13 C14 . 1.393(4) ?
    C14 C15 . 1.359(4) ?
    C14 H14 . 0.9500 ?
    C15 H15 . 0.9500 ?
    O11 C16 . 1.431(4) ?
    C16 H16A . 0.9800 ?
    C16 H16B . 0.9800 ?
    C16 H16C . 0.9800 ?
    N21 C25 . 1.337(3) ?
    N21 C21 . 1.343(3) ?
    C21 C22 . 1.367(4) ?
    C21 H21 . 0.9500 ?
    C22 C23 . 1.384(4) ?
    C22 H22 . 0.9500 ?
    C23 O21 . 1.350(3) ?
    C23 C24 . 1.386(4) ?
    C24 C25 . 1.377(4) ?
    C24 H24 . 0.9500 ?
    C25 H25 . 0.9500 ?
    O21 C26 . 1.430(4) ?
    C26 H26A . 0.9800 ?
    C26 H26B . 0.9800 ?
    C26 H26C . 0.9800 ?
    N31 C35 . 1.338(3) ?
    N31 C31 . 1.342(4) ?
    C31 C32 . 1.370(4) ?
    C31 H31 . 0.9500 ?
    C32 C33 . 1.384(4) ?
    C32 H32 . 0.9500 ?
    C33 O31 . 1.347(3) ?
    C33 C34 . 1.379(4) ?
    C34 C35 . 1.373(4) ?
    C34 H34 . 0.9500 ?
    C35 H35 . 0.9500 ?
    O31 C36 . 1.431(4) ?
    C36 H36A . 0.9800 ?
    C36 H36B . 0.9800 ?
    C36 H36C . 0.9800 ?
    N41 C45 . 1.333(3) ?
    N41 C41 . 1.344(4) ?
    C41 C42 . 1.366(4) ?
    C41 H41 . 0.9500 ?
    C42 C43 . 1.386(4) ?
    C42 H42 . 0.9500 ?
    C43 O41 . 1.353(3) ?
    C43 C44 . 1.380(4) ?
    C44 C45 . 1.379(4) ?
    C44 H44 . 0.9500 ?
    C45 H45 . 0.9500 ?
    O41 C46 . 1.431(4) ?
    C46 H46A . 0.9800 ?
    C46 H46B . 0.9800 ?
    C46 H46C . 0.9800 ?
loop_
    _geom_angle_atom_site_label_1
    _geom_angle_atom_site_label_2
    _geom_angle_atom_site_label_3
    _geom_angle_site_symmetry_1
    _geom_angle_site_symmetry_3
    _geom_angle
    _geom_angle_publ_flag
    N2 Co1 N1 . . 178.93(10) y
    N2 Co1 N11 . . 90.65(9) y
    N1 Co1 N11 . . 90.00(9) y
    N2 Co1 N21 . . 90.08(9) y
    N1 Co1 N21 . . 89.20(9) y
    N11 Co1 N21 . . 176.06(9) y
    N2 Co1 N41 . . 90.07(9) y
    N1 Co1 N41 . . 90.76(9) y
    N11 Co1 N41 . . 91.26(8) y
    N21 Co1 N41 . . 92.61(9) y
    N2 Co1 N31 . . 88.71(9) y
    N1 Co1 N31 . . 90.47(9) y
    N11 Co1 N31 . . 88.32(8) y
    N21 Co1 N31 . . 87.83(9) y
    N41 Co1 N31 . . 178.70(9) y
    C1 N1 Co1 . . 166.1(2) ?
    N1 C1 Se1 . . 179.7(3) ?
    C2 N2 Co1 . . 160.3(2) ?
    N2 C2 Se2 . . 178.8(3) ?
    C11 N11 C15 . . 116.6(2) ?
    C11 N11 Co1 . . 120.90(17) ?
    C15 N11 Co1 . . 122.44(18) ?
    N11 C11 C12 . . 124.3(2) ?
    N11 C11 H11 . . 117.9 ?
    C12 C11 H11 . . 117.9 ?
    C11 C12 C13 . . 118.4(2) ?
    C11 C12 H12 . . 120.8 ?
    C13 C12 H12 . . 120.8 ?
    O11 C13 C12 . . 124.9(3) ?
    O11 C13 C14 . . 117.1(2) ?
    C12 C13 C14 . . 118.0(2) ?
    C15 C14 C13 . . 119.4(2) ?
    C15 C14 H14 . . 120.3 ?
    C13 C14 H14 . . 120.3 ?
    N11 C15 C14 . . 123.3(3) ?
    N11 C15 H15 . . 118.4 ?
    C14 C15 H15 . . 118.4 ?
    C13 O11 C16 . . 117.5(2) ?
    O11 C16 H16A . . 109.5 ?
    O11 C16 H16B . . 109.5 ?
    H16A C16 H16B . . 109.5 ?
    O11 C16 H16C . . 109.5 ?
    H16A C16 H16C . . 109.5 ?
    H16B C16 H16C . . 109.5 ?
    C25 N21 C21 . . 116.3(2) ?
    C25 N21 Co1 . . 121.38(19) ?
    C21 N21 Co1 . . 120.60(18) ?
    N21 C21 C22 . . 123.6(3) ?
    N21 C21 H21 . . 118.2 ?
    C22 C21 H21 . . 118.2 ?
    C21 C22 C23 . . 119.0(3) ?
    C21 C22 H22 . . 120.5 ?
    C23 C22 H22 . . 120.5 ?
    O21 C23 C22 . . 116.5(3) ?
    O21 C23 C24 . . 125.0(3) ?
    C22 C23 C24 . . 118.6(3) ?
    C25 C24 C23 . . 117.8(3) ?
    C25 C24 H24 . . 121.1 ?
    C23 C24 H24 . . 121.1 ?
    N21 C25 C24 . . 124.5(3) ?
    N21 C25 H25 . . 117.8 ?
    C24 C25 H25 . . 117.8 ?
    C23 O21 C26 . . 117.6(2) ?
    O21 C26 H26A . . 109.5 ?
    O21 C26 H26B . . 109.5 ?
    H26A C26 H26B . . 109.5 ?
    O21 C26 H26C . . 109.5 ?
    H26A C26 H26C . . 109.5 ?
    H26B C26 H26C . . 109.5 ?
    C35 N31 C31 . . 115.9(2) ?
    C35 N31 Co1 . . 120.72(18) ?
    C31 N31 Co1 . . 122.96(18) ?
    N31 C31 C32 . . 123.7(3) ?
    N31 C31 H31 . . 118.2 ?
    C32 C31 H31 . . 118.2 ?
    C31 C32 C33 . . 119.3(3) ?
    C31 C32 H32 . . 120.3 ?
    C33 C32 H32 . . 120.3 ?
    O31 C33 C34 . . 125.2(3) ?
    O31 C33 C32 . . 116.9(3) ?
    C34 C33 C32 . . 117.9(3) ?
    C35 C34 C33 . . 118.8(2) ?
    C35 C34 H34 . . 120.6 ?
    C33 C34 H34 . . 120.6 ?
    N31 C35 C34 . . 124.3(3) ?
    N31 C35 H35 . . 117.8 ?
    C34 C35 H35 . . 117.8 ?
    C33 O31 C36 . . 117.6(2) ?
    O31 C36 H36A . . 109.5 ?
    O31 C36 H36B . . 109.5 ?
    H36A C36 H36B . . 109.5 ?
    O31 C36 H36C . . 109.5 ?
    H36A C36 H36C . . 109.5 ?
    H36B C36 H36C . . 109.5 ?
    C45 N41 C41 . . 116.5(2) ?
    C45 N41 Co1 . . 122.59(19) ?
    C41 N41 Co1 . . 120.87(19) ?
    N41 C41 C42 . . 123.7(3) ?
    N41 C41 H41 . . 118.1 ?
    C42 C41 H41 . . 118.1 ?
    C41 C42 C43 . . 119.0(3) ?
    C41 C42 H42 . . 120.5 ?
    C43 C42 H42 . . 120.5 ?
    O41 C43 C44 . . 125.5(3) ?
    O41 C43 C42 . . 116.3(3) ?
    C44 C43 C42 . . 118.2(3) ?
    C45 C44 C43 . . 118.7(3) ?
    C45 C44 H44 . . 120.6 ?
    C43 C44 H44 . . 120.6 ?
    N41 C45 C44 . . 123.8(3) ?
    N41 C45 H45 . . 118.1 ?
    C44 C45 H45 . . 118.1 ?
    C43 O41 C46 . . 117.6(3) ?
    O41 C46 H46A . . 109.5 ?
    O41 C46 H46B . . 109.5 ?
    H46A C46 H46B . . 109.5 ?
    O41 C46 H46C . . 109.5 ?
    H46A C46 H46C . . 109.5 ?
    H46B C46 H46C . . 109.5 ?
loop_
    _geom_hbond_atom_site_label_D
    _geom_hbond_atom_site_label_H
    _geom_hbond_atom_site_label_A
    _geom_hbond_site_symmetry_A
    _geom_hbond_distance_DH
    _geom_hbond_distance_HA
    _geom_hbond_distance_DA
    _geom_hbond_angle_DHA
    C11 H11 O11 6_657 0.95 2.49 3.165(3) 127.6
    C15 H15 O31 1_455 0.95 2.52 3.297(3) 139.0
    C16 H16B Se1 6_557 0.98 3.15 4.096(3) 163.1
    C22 H22 Se1 8_755 0.95 3.12 3.817(3) 131.5
    C26 H26A Se1 5_666 0.98 3.06 4.029(5) 171.4
    C36 H36B Se2 1_655 0.98 3.13 3.952(4) 142.1
    C41 H41 O21 4_456 0.95 2.43 3.248(4) 144.4
    C45 H45 Se2 8_665 0.95 3.08 3.932(3) 150.5
    C46 H46A Se1 1_455 0.98 3.15 3.885(4) 132.9
_shelx_space_group_comment
;
The symmetry employed for this shelxl refinement is uniquely defined
by the following loop, which should always be used as a source of
symmetry information in preference to the above space-group names.
They are only intended as comments.
;
_shelx_estimated_absorpt_T_min     ?
_shelx_estimated_absorpt_T_max     ?
_shelx_hkl_file
;
  -7   0   0    4.95   10.00   0
  -8   0   0   21.13    9.84   0
  -8   0   0   21.22    9.22   0
  -9   0   0   -5.73    8.91   0
  -9   0   0   -7.17    8.74   0
  -9   0   0    7.88    6.85   0
 -10   0   0   -5.30    8.14   0
 -10   0   0    8.92    8.69   0
 -10   0   0   -0.82    8.60   0
 -11   0   0    7.58    8.61   0
 -11   0   0   -0.26    8.36   0
 -11   0   0    4.38    6.60   0
 -12   0   0  358.65   10.12   0
 -12   0   0  395.81   10.97   0
 -12   0   0  349.47   11.59   0
  -1  -1   0    2.10   15.53   0
  -1   1   0    2.97   23.85   0
   1   1   0   13.27   15.02   0
   1  -1   0   -3.98   25.61   0
  -3   1   0    1.32   14.02   0
  -3  -1   0    2.06   13.53   0
  -4  -1   0  797.09   11.76   0
  -4   1   0  769.77   14.84   0
  -5  -1   0    3.27   10.00   0
  -5   1   0   -1.97    8.35   0
  -6   1   0  217.74   11.97   0
  -6  -1   0  211.28   11.04   0
  -7  -1   0   -0.52    9.07   0
  -7   1   0    8.68   10.56   0
  -8  -1   0   26.68    6.81   0
  -8   1   0   26.09    9.16   0
  -8   1   0   34.09   10.08   0
  -9  -1   0   -5.98    8.48   0
  -9   1   0    3.87    9.20   0
  -9   1   0    0.05    9.67   0
  -9  -1   0    0.16    6.28   0
  -9   1   0    1.60    8.58   0
 -10  -1   0  157.71    9.33   0
 -10   1   0  160.83   10.11   0
 -10  -1   0  143.80    6.66   0
 -10   1   0  142.13   11.34   0
 -10  -1   0  136.06    9.77   0
 -10   1   0  144.94    9.34   0
 -11   1   0    3.74    6.56   0
 -11  -1   0   10.71    9.32   0
 -11  -1   0   11.52    8.54   0
 -11   1   0    2.50    9.63   0
 -11  -1   0    9.63    8.92   0
 -11   1   0   11.64   10.83   0
 -12  -1   0   -8.86    8.89   0
 -12   1   0   -4.02   10.10   0
 -12  -1   0    8.53    8.11   0
 -12   1   0   -6.13    6.03   0
 -12  -1   0    2.90    8.08   0
 -12   1   0   -3.27    8.55   0
 -12   1   0   14.72    9.21   0
   0  -2   0  236.51   27.51   0
   0   2   0  265.27   26.13   0
  -1  -2   0    3.66   21.60   0
   1   2   0    5.89   20.70   0
   1  -2   0   -6.84   25.24   0
  -1   2   0    5.50   17.17   0
  -2   2   0    4.92   13.87   0
  -2  -2   0    8.13   16.69   0
   2  -2   0    3.82   13.64   0
   2   2   0    3.58   16.13   0
  -3   2   0   -7.43   15.16   0
  -3  -2   0   -0.48   12.99   0
  -4  -2   0 1382.79   13.85   0
  -4   2   0 1389.32   15.01   0
  -5   2   0    8.36   11.35   0
  -5  -2   0   -3.47    9.65   0
  -6  -2   0  143.61   10.88   0
  -6   2   0  146.19   11.78   0
  -6   2   0  148.80   13.00   0
  -7   2   0    2.00   11.67   0
  -7   2   0   -0.21   10.81   0
  -7  -2   0   -2.05    6.54   0
  -8   2   0   88.04    9.63   0
  -8  -2   0   79.29    9.58   0
  -8   2   0   70.45   10.52   0
  -9   2   0    0.09   10.95   0
  -9  -2   0   -0.87    8.74   0
  -9   2   0    3.79    9.92   0
 -10  -2   0   16.02    8.87   0
 -10   2   0    9.94   11.21   0
 -10   2   0   19.95    9.07   0
 -10   2   0   19.33    8.56   0
 -10  -2   0    7.21    8.59   0
 -11  -2   0    4.01   10.24   0
 -11   2   0   -0.19    9.34   0
 -11   2   0   -0.46   10.37   0
 -11  -2   0   10.67    8.43   0
 -11   2   0    3.90    6.06   0
 -11  -2   0    8.89    8.75   0
 -11   2   0    2.89   10.67   0
 -12   2   0   11.50   10.86   0
 -12   2   0    9.33    9.48   0
 -12   2   0    6.96   12.24   0
 -12  -2   0   22.92    8.82   0
 -12  -2   0   24.61    8.17   0
 -12   2   0   18.81    8.80   0
 -12  -2   0   17.96    8.42   0
   0   3   0    3.97   22.20   0
   0  -3   0   16.26   23.38   0
  -1   3   0   10.40   22.03   0
   1  -3   0    0.96   23.13   0
  -1  -3   0   -0.44   13.27   0
   1   3   0    2.64   18.55   0
   2  -3   0 5280.66   35.97   0
   2   3   0 5282.77   30.10   0
  -2   3   0 5427.92   35.64   0
  -2  -3   0 5363.74   30.33   0
  -3  -3   0    6.56   11.97   0
   3  -3   0   -2.04   14.67   0
   3   3   0   -0.50    8.41   0
  -3   3   0    1.05   14.74   0
  -4   3   0 1391.25   17.49   0
  -4  -3   0 1367.98   15.31   0
  -4   3   0 1418.61   35.28   0
  -5  -3   0    2.06    9.99   0
  -5   3   0    3.99   13.59   0
  -5   3   0   12.83   11.94   0
  -6   3   0  157.04    9.32   0
  -6   3   0  166.53   13.44   0
  -6  -3   0  171.24   10.56   0
  -7  -3   0   -3.01    9.20   0
  -7   3   0   -9.11   10.88   0
  -7   3   0   -0.60   13.59   0
  -8  -3   0    5.79    9.65   0
  -8   3   0   15.54   11.89   0
  -8   3   0    6.65   10.51   0
  -9   3   0    4.96   11.50   0
  -9  -3   0   -5.71    8.76   0
  -9   3   0    7.53   12.90   0
  -9   3   0    3.42   10.18   0
 -10   3   0  425.55   16.36   0
 -10  -3   0  387.00   10.06   0
 -10   3   0  400.51   16.30   0
 -10   3   0  390.48   11.58   0
 -11   3   0    4.89   13.02   0
 -11   3   0    1.12   12.56   0
 -11   3   0   -2.50    6.26   0
 -11   3   0   -4.88    6.75   0
 -11  -3   0   -5.85    8.64   0
 -11  -3   0    2.92    7.95   0
 -12  -3   0   19.61    8.24   0
 -12  -3   0   21.00    8.55   0
 -12  -3   0   12.12    8.76   0
 -12   3   0    4.73   14.40   0
 -12   3   0    5.15   14.53   0
 -12   3   0   20.94    8.50   0
 -12   3   0   16.20    9.30   0
  -1  -4   0    2.73   17.10   0
  -1   4   0    8.47   20.25   0
   1   4   0    0.39   16.65   0
   1  -4   0    0.71   21.38   0
  -2  -4   0   22.14   13.86   0
   2   4   0   18.59   13.48   0
   2  -4   0    7.57   17.63   0
  -2   4   0   29.70   17.01   0
   3  -4   0    6.26   14.40   0
  -3   4   0    9.73   15.58   0
  -3  -4   0    2.24   12.03   0
   3   4   0   -4.67   11.48   0
   4   4   0 4713.67   21.97   0
   4  -4   0 5010.00   25.90   0
  -4  -4   0 4900.23   22.35   0
  -4   4   0 4773.63   25.59   0
  -5   4   0   -1.82   12.26   0
  -5  -4   0   -4.68    9.42   0
  -6   4   0  483.36   13.35   0
  -6   4   0  465.34   28.62   0
  -6  -4   0  460.74    8.87   0
  -6   4   0  456.07   30.26   0
  -7  -4   0    9.98    9.34   0
  -7   4   0    1.99   16.60   0
  -7   4   0    4.28   18.84   0
  -7   4   0    6.16   10.47   0
  -8   4   0  654.97   23.18   0
  -8   4   0  649.01   12.28   0
  -8   4   0  653.21   22.85   0
  -8  -4   0  648.74   11.21   0
  -9   4   0    4.57   10.10   0
  -9   4   0    4.73   16.75   0
  -9   4   0    0.59   16.02   0
  -9  -4   0    8.78    8.86   0
 -10   4   0   21.26   18.40   0
 -10  -4   0   14.80    8.55   0
 -10   4   0   23.43    9.74   0
 -10   4   0   19.79   20.05   0
 -11  -4   0   -6.76    8.74   0
 -11  -4   0   -6.09    8.33   0
 -11   4   0    6.56    9.24   0
 -12   4   0   77.66    9.95   0
 -12   4   0   51.31    9.02   0
 -12  -4   0   79.68    6.48   0
 -12  -4   0   80.44    8.66   0
   0   5   0    6.73   16.02   0
   0  -5   0   -1.37   12.10   0
  -1   5   0    3.00   11.74   0
   1  -5   0    7.48   17.80   0
  -1  -5   0    2.89   14.46   0
   1   5   0    1.22    9.85   0
   3  -5   0    9.14   13.82   0
  -3  -5   0    3.75   11.37   0
   3   5   0    4.61   10.75   0
  -3   5   0    5.76   13.04   0
   4  -5   0 1001.60   16.50   0
  -4  -5   0 1010.30   11.23   0
  -4   5   0  976.95   13.48   0
   4   5   0  995.22   13.53   0
  -5   5   0   14.06   12.51   0
  -5  -5   0    5.32    9.51   0
   5   5   0   -0.19    6.72   0
   5  -5   0    5.28   12.44   0
  -6  -5   0   37.47    8.76   0
  -6   5   0   34.92   12.06   0
  -7   5   0    6.99   11.14   0
  -7  -5   0   14.59    9.03   0
  -8   5   0  244.56   11.55   0
  -8  -5   0  272.39   10.04   0
  -9  -5   0    0.93    8.62   0
  -9   5   0    3.55    7.73   0
 -10  -5   0  525.41   10.57   0
 -10   5   0  519.62   11.93   0
 -11  -5   0    4.50    8.03   0
 -11  -5   0    4.61    6.00   0
 -11   5   0   12.75    9.32   0
 -12  -5   0   19.37    8.22   0
 -12   5   0    8.22    9.37   0
   0   6   0 9999.99   35.73   0
  -1   6   0   -1.93   10.41   0
  -1  -6   0   -9.05    8.94   0
   1  -6   0   -0.18   15.43   0
   1   6   0    2.26   12.10   0
   2   6   0   91.59   11.99   0
   2  -6   0   90.91   11.93   0
  -2  -6   0   86.05    8.93   0
  -2   6   0   83.89   13.57   0
   3  -6   0   -5.56   14.76   0
  -3   6   0    6.47    9.29   0
   3   6   0    2.12    7.70   0
   3  -6   0    3.66   15.08   0
  -3  -6   0   -0.64    7.70   0
  -4  -6   0 1116.11   13.69   0
   4  -6   0 1157.05   17.05   0
  -4   6   0 1171.09   17.01   0
   4   6   0 1125.52   13.70   0
   5  -6   0    8.13   12.98   0
   5   6   0   -0.33    6.63   0
  -5   6   0   -1.36   12.38   0
  -5  -6   0    3.22    9.39   0
  -6  -6   0   23.30    9.33   0
   6  -6   0   10.94   11.65   0
  -6   6   0   14.76   11.37   0
  -7   6   0    2.29    8.03   0
  -7  -6   0    4.60    6.63   0
  -8   6   0   15.70   10.94   0
  -8  -6   0    8.24    9.19   0
  -9   6   0   -1.47    9.68   0
  -9  -6   0    2.30    9.20   0
 -10  -6   0   55.08    8.86   0
 -10   6   0   74.44   10.24   0
 -11   6   0    7.48    9.54   0
 -11  -6   0    8.98    8.03   0
   0  -7   0   23.03   13.74   0
   0   7   0   13.48   12.48   0
  -1   7   0   15.86   13.04   0
  -1  -7   0   11.71   12.13   0
   1   7   0    4.75    8.27   0
   1  -7   0   16.20   13.54   0
  -2  -7   0   71.08   11.77   0
   2  -7   0   70.16   13.92   0
   2   7   0   79.08   11.46   0
  -2   7   0   75.09    9.20   0
   3   7   0    1.94    7.47   0
   3  -7   0    1.37   13.97   0
  -3   7   0   -3.20   13.04   0
  -3  -7   0   -5.05   10.50   0
  -4  -7   0   58.53    7.13   0
  -4   7   0   53.50   13.06   0
   4  -7   0   55.83   13.67   0
   4   7   0   66.16   10.54   0
   5   7   0   -1.01    6.48   0
  -5   7   0   -5.15   11.94   0
   5  -7   0   -1.04   12.20   0
  -5  -7   0   -2.64    6.52   0
  -6  -7   0   10.22    9.18   0
   6   7   0   14.38    9.12   0
  -6   7   0    9.39   11.51   0
   6  -7   0    4.43   11.55   0
  -7  -7   0    7.91    9.29   0
  -7   7   0   -1.65    8.21   0
  -8   7   0  108.28   10.92   0
  -8  -7   0   95.79    6.77   0
  -9   7   0    1.77    9.59   0
  -9  -7   0   -1.21    9.51   0
 -10   7   0  382.27   11.63   0
 -10  -7   0  355.39   10.09   0
 -11  -7   0   -9.46    8.32   0
 -11   7   0   -1.14    6.50   0
   0  -8   0 9622.89   32.18   0
   0   8   0 9734.60   30.58   0
  -1   8   0   -1.53   12.20   0
   1   8   0    7.70   11.43   0
  -1  -8   0    3.38   11.83   0
   1  -8   0    0.59   13.43   0
   2   8   0   48.32   10.78   0
  -2  -8   0   61.43   11.08   0
  -2   8   0   69.12   12.56   0
   2  -8   0   45.87   13.10   0
   3  -8   0    5.69   12.78   0
  -3   8   0    1.28   12.53   0
  -3  -8   0   11.41   10.90   0
   3   8   0    1.75    7.17   0
  -4   8   0  248.07   13.49   0
   4  -8   0  260.14   24.55   0
   4  -8   0  258.83   10.49   0
   4  -8   0  269.01   24.53   0
  -4  -8   0  248.23    8.03   0
   4   8   0  277.72    7.79   0
  -5   8   0    0.88   11.70   0
   5   8   0   11.37    9.28   0
  -5  -8   0    3.48    7.10   0
   5  -8   0    3.68    8.29   0
  -6   8   0   20.42   11.76   0
  -6  -8   0   14.20    9.39   0
   6  -8   0   21.34   11.86   0
   6   8   0   15.81    9.48   0
  -7  -8   0   18.95    8.67   0
  -7   8   0   13.29   11.11   0
   7  -8   0   -7.95   11.94   0
  -8   8   0  482.57    9.89   0
  -8  -8   0  486.81   10.42   0
  -9   8   0   13.58    7.48   0
  -9  -8   0    3.75    9.07   0
 -10   8   0   -5.51   10.21   0
 -10  -8   0    6.79    8.63   0
 -11   8   0    6.59    9.61   0
 -11  -8   0    7.99    8.56   0
   0   9   0   -6.56    8.02   0
   0  -9   0   -6.51   12.14   0
  -1  -9   0    7.44    8.04   0
  -1   9   0   -1.07   11.38   0
   1  -9   0   -6.19   12.23   0
   1   9   0   13.65   10.96   0
   2  -9   0 2202.35   17.14   0
   2   9   0 2201.16   14.77   0
  -2   9   0 2289.15   18.57   0
  -2  -9   0 2199.05   14.81   0
  -3   9   0   -3.04   12.66   0
   3   9   0   -3.02   10.05   0
   3  -9   0    8.47   13.40   0
  -3  -9   0   -2.22    7.31   0
   4  -9   0 1640.56   26.54   0
  -4   9   0 1572.78   16.58   0
  -4  -9   0 1551.28   11.97   0
   4  -9   0 1582.32   17.92   0
   4   9   0 1545.18   12.06   0
   4  -9   0 1649.09   27.57   0
   5  -9   0    2.83    8.95   0
   5   9   0    6.69    6.51   0
  -5  -9   0    9.54    6.79   0
  -5   9   0    6.02    8.35   0
  -6  -9   0   -0.41    6.91   0
   6   9   0   17.02    9.22   0
   6  -9   0    7.65    8.70   0
  -6   9   0   12.93    7.78   0
   7  -9   0    4.37    7.52   0
   7   9   0   -4.88    6.14   0
  -7   9   0    4.24   10.78   0
  -7  -9   0    8.43    6.21   0
  -8  -9   0   53.61    8.59   0
  -8   9   0   36.80   10.26   0
  -9   9   0    9.03    7.35   0
  -9  -9   0   11.05    6.34   0
 -10  -9   0   -3.69    8.66   0
 -10   9   0   16.85    9.79   0
 -11   9   0   11.59    9.59   0
 -11  -9   0   -0.69    5.76   0
   0 -10   0  273.78    8.95   0
   0  10   0  282.50   11.43   0
  -1 -10   0   -0.36   11.03   0
  -1  10   0    2.90   10.51   0
   1 -10   0   10.86   11.50   0
   1  10   0    3.86    7.23   0
   2 -10   0   58.69   12.62   0
  -2 -10   0   61.73   10.38   0
   2  10   0   66.57    9.98   0
  -2  10   0   55.88   11.99   0
   3 -10   0    8.58    9.04   0
  -3 -10   0   17.02    9.76   0
   3  10   0    1.60    9.62   0
  -3  10   0   11.25   10.97   0
   4 -10   0 2434.87   26.67   0
   4  10   0 2413.41   15.90   0
  -4  10   0 2368.64   17.33   0
   4 -10   0 2452.56   27.06   0
   4 -10   0 2371.37   18.67   0
  -4 -10   0 2292.42   15.69   0
   5  10   0   18.36    9.52   0
   5 -10   0   -0.47   12.03   0
  -5 -10   0   10.83    9.35   0
  -5  10   0   -8.01   11.02   0
   6  10   0 1477.96   12.81   0
  -6  10   0 1601.81   15.75   0
  -6 -10   0 1547.26   13.09   0
   6 -10   0 1585.99   16.73   0
   7  10   0    3.36    6.24   0
  -7  10   0    3.49   10.89   0
   7 -10   0    7.45   10.76   0
  -7 -10   0    2.77    8.79   0
   8 -10   0   16.20   11.19   0
  -8  10   0    5.97   10.19   0
  -8 -10   0   -0.99    8.56   0
  -9 -10   0    4.49    6.17   0
  -9  10   0   12.48    9.69   0
 -10  10   0   49.23    7.66   0
 -10 -10   0   65.36    8.45   0
   0  11   0   -6.12   10.14   0
   0 -11   0   -0.23   11.00   0
   1  11   0    8.15   10.01   0
  -1 -11   0   -2.61   10.63   0
   1 -11   0    1.47    8.09   0
  -1  11   0   -2.54   10.31   0
   2  11   0  426.10   11.26   0
   2 -11   0  428.12   13.46   0
  -2  11   0  428.72   12.60   0
  -2 -11   0  413.94   11.83   0
  -3  11   0    1.32   10.87   0
   3 -11   0    3.33   11.85   0
   3  11   0   -5.15    9.94   0
  -3 -11   0   13.50    9.73   0
  -4  11   0   -3.29    7.67   0
   4  11   0   14.63    9.83   0
   4 -11   0    4.46   12.84   0
  -4 -11   0   -2.05   10.01   0
   4 -11   0   16.67   12.10   0
   5  11   0   -3.30    6.20   0
   5 -11   0  -10.80   12.07   0
  -5  11   0    6.78   11.33   0
  -5 -11   0   -8.64    8.99   0
   6 -11   0  248.67   12.86   0
  -6  11   0  242.78   11.73   0
  -6 -11   0  232.67    9.50   0
   6  11   0  226.36    7.16   0
   7  11   0   20.37    8.57   0
  -7  11   0    0.75   10.09   0
   7 -11   0    7.37   11.18   0
  -7 -11   0   14.56    8.96   0
  -8  11   0   -7.85   10.45   0
   8  11   0   -1.69    8.37   0
   8 -11   0    1.60   10.86   0
  -8 -11   0    8.84    6.12   0
  -9  11   0   13.05    9.90   0
  -9 -11   0    4.98    6.12   0
 -10 -11   0   34.80    8.85   0
 -10  11   0   49.44    9.95   0
   0 -12   0  354.51   11.86   0
   0  12   0  324.25   11.50   0
   1 -12   0    7.08   10.71   0
  -1 -12   0  -10.99    7.83   0
  -1  12   0   -2.63    9.62   0
   1  12   0   -4.50    7.21   0
  -2 -12   0  140.28   10.69   0
   2 -12   0  143.40   11.78   0
  -2  12   0  135.25    7.85   0
   2  12   0  131.00   10.51   0
  -3 -12   0   -2.48    7.11   0
  -3  12   0   -5.03    7.49   0
   3 -12   0    7.27    8.39   0
   3  12   0    9.82    6.90   0
  -4  12   0   82.25   11.03   0
   4  12   0  106.06    9.63   0
  -4 -12   0   69.56   10.10   0
   4 -12   0   85.04   12.11   0
   4 -12   0  103.44   11.51   0
   5 -12   0   -1.45   18.70   0
  -5  12   0    9.11   10.94   0
   5  12   0   11.56    8.73   0
   5 -12   0   -4.97    8.29   0
  -5 -12   0   11.53    9.15   0
   5 -12   0   -0.26   17.99   0
   6  12   0  482.69    9.90   0
  -6  12   0  511.84   12.26   0
  -6 -12   0  487.01   10.57   0
   6 -12   0  480.09   12.99   0
  -7  12   0   -5.11    9.75   0
   7 -12   0   11.18   10.63   0
  -7 -12   0    0.09    8.36   0
   7  12   0    3.85    6.31   0
  -8  12   0   50.59   10.82   0
   8 -12   0   55.82   10.49   0
   8  12   0   43.19    8.24   0
  -8 -12   0   57.72    8.62   0
  -9  12   0   -9.31    9.97   0
  -9 -12   0    0.86    8.52   0
 -10  12   0   39.62    9.70   0
 -10 -12   0   35.09    8.09   0
   0  13   0   -4.31    7.17   0
   0 -13   0   16.00   11.03   0
   1  13   0    8.41    9.94   0
  -1 -13   0   10.71    7.40   0
  -1  13   0    8.23   10.02   0
   1 -13   0   -1.65    7.48   0
  -2 -13   0  188.80   11.08   0
   2 -13   0  181.01   12.54   0
  -2  13   0  202.65   11.35   0
   2  13   0  189.84   10.69   0
   3 -13   0   13.64   12.09   0
   3  13   0   13.62    9.43   0
  -3  13   0   22.84   10.48   0
  -3 -13   0   -2.52    9.83   0
   4  13   0 2342.15   13.65   0
   4 -13   0 2490.42   22.35   0
   4 -13   0 2377.10   18.43   0
  -4 -13   0 2332.10   13.57   0
  -4  13   0 2401.89   17.46   0
   5 -13   0    3.57   15.10   0
   5 -13   0    4.26   15.82   0
   5 -13   0   10.90   11.00   0
  -5 -13   0   10.99    9.35   0
  -5  13   0    8.73   10.81   0
   5  13   0    7.15    6.79   0
   6 -13   0   63.85   11.47   0
   6  13   0   41.13    9.03   0
  -6 -13   0   50.27    9.23   0
  -6  13   0   45.11   10.45   0
   7  13   0   -2.64    6.03   0
  -7 -13   0    2.16    8.40   0
  -7  13   0    4.36    9.80   0
   7 -13   0    1.66   10.49   0
   8 -13   0  690.72   11.58   0
   8  13   0  662.30    9.04   0
  -8 -13   0  716.38   10.85   0
  -8  13   0  682.33   12.71   0
   9 -13   0   -4.36   10.37   0
  -9 -13   0    6.29    8.15   0
  -9  13   0   11.66    9.63   0
   0  14   0 1994.52   15.12   0
   0 -14   0 1952.09   13.77   0
   1  14   0    7.52    9.50   0
  -1 -14   0   12.41   10.23   0
  -1  14   0   -1.52   10.13   0
   1 -14   0    3.17   11.39   0
  -2 -14   0  820.90    9.68   0
   2  14   0  814.78   11.96   0
   2 -14   0  827.93   11.48   0
  -2  14   0  801.94   12.82   0
  -3 -14   0    2.89    6.48   0
   3 -14   0   -2.59   11.59   0
   3  14   0    4.77    9.37   0
  -3  14   0    1.97   10.17   0
   4 -14   0    9.75   11.58   0
   4  14   0   13.73    9.76   0
  -4 -14   0   10.08    9.08   0
   4 -14   0    3.30   10.67   0
  -4  14   0   -2.85    9.88   0
   5 -14   0   -2.32   10.96   0
  -5 -14   0    6.01    6.48   0
  -5  14   0   -4.23    9.74   0
   5 -14   0   -0.39   13.45   0
   5  14   0    4.84    9.07   0
   5 -14   0   -4.49   14.18   0
  -6 -14   0  764.75   11.08   0
  -6  14   0  729.57   12.68   0
   6  14   0  751.15   11.24   0
   6 -14   0  794.42   13.82   0
  -7  14   0    3.99    6.77   0
   7  14   0   -0.37    6.36   0
   7 -14   0   19.43   10.88   0
  -7 -14   0    7.18    6.08   0
  -8  14   0   72.12   10.00   0
   8  14   0   52.32    6.50   0
  -8 -14   0   75.75    8.81   0
   8 -14   0   69.65   10.48   0
  -9  14   0   -5.03    6.54   0
   9 -14   0   -6.87   10.22   0
  -9 -14   0    4.06    5.82   0
   0 -15   0   23.89   10.11   0
   0  15   0    8.97    9.23   0
   1 -15   0   24.62   10.66   0
  -1  15   0  -13.53    7.22   0
  -1 -15   0   -4.32    9.89   0
   1  15   0   11.76    9.25   0
   2 -15   0  142.31   11.64   0
  -2  15   0  128.98   10.14   0
   2  15   0  127.08    6.72   0
  -2 -15   0  135.09    7.55   0
   3 -15   0    3.55   10.30   0
   3  15   0    2.76    6.39   0
   3 -15   0    7.56   10.97   0
  -3 -15   0    8.75    9.35   0
  -3  15   0    6.96    9.59   0
   4  15   0  309.50   10.30   0
   4 -15   0  344.61   12.79   0
  -4 -15   0  331.46    8.35   0
   4 -15   0  338.62   12.92   0
  -4  15   0  334.57   11.23   0
   5 -15   0    6.21    7.87   0
   5 -15   0    2.73   13.09   0
   5  15   0   -8.33    6.37   0
  -5  15   0   10.29   10.35   0
   5 -15   0    3.25   13.90   0
  -5 -15   0  -12.77    9.18   0
   6  15   0   18.99    8.72   0
   6 -15   0   30.83   11.11   0
  -6 -15   0   29.30    9.10   0
  -6  15   0   35.02    7.16   0
  -7  15   0   22.79    9.83   0
   7 -15   0    7.49   11.47   0
  -7 -15   0   13.53    8.28   0
   7  15   0   -3.94    8.55   0
   8  15   0    6.50    6.22   0
  -8 -15   0   -8.12    5.69   0
   8 -15   0    2.82   10.14   0
  -8  15   0    9.05    9.02   0
   0  16   0    5.08    6.35   0
   0 -16   0   26.58   10.36   0
  -1  16   0   -1.27    9.27   0
   1 -16   0    4.68   10.63   0
   1  16   0    6.97    9.42   0
  -1 -16   0   -4.07    6.89   0
   2  16   0    4.23    8.99   0
   2 -16   0   19.12    7.67   0
  -2  16   0  -15.96   10.05   0
  -2 -16   0   11.00    9.50   0
  -3 -16   0   11.64    9.71   0
  -3  16   0    2.14    6.88   0
   3  16   0   14.42    6.56   0
   3 -16   0   26.91   10.87   0
   3 -16   0    6.03    8.66   0
   4  16   0    9.53    8.96   0
   4 -16   0   -0.37    7.86   0
   4 -16   0   21.33   10.14   0
  -4 -16   0   19.47    9.03   0
  -4  16   0   17.14    9.19   0
   5 -16   0    5.87   10.62   0
  -5  16   0   -2.41    6.63   0
   5 -16   0    6.82   11.01   0
   5  16   0   24.43    8.70   0
   5 -16   0   -2.54   11.75   0
  -5 -16   0    0.45    6.37   0
   6  16   0  290.08   10.06   0
  -6  16   0  299.51   11.17   0
   6 -16   0  307.84    9.82   0
  -6 -16   0  309.69   10.07   0
  -7 -16   0   -0.40    5.75   0
   7  16   0   -6.46    8.32   0
   7 -16   0   -1.10   10.60   0
  -7  16   0   -3.30    9.37   0
  -8 -16   0   -0.32    8.12   0
   8 -16   0   22.36   10.64   0
   8  16   0   24.06    8.26   0
  -8  16   0   21.80    6.59   0
   0 -17   0    7.19    9.74   0
   0  17   0  -16.13    8.96   0
   1 -17   0   28.12   10.15   0
  -1  17   0   15.31    9.62   0
   1  17   0    5.79    9.01   0
  -1 -17   0    5.01    9.48   0
  -2 -17   0  407.18   10.76   0
   2 -17   0  434.24   12.36   0
   2  17   0  395.52   10.05   0
  -2  17   0  397.23   11.11   0
  -3 -17   0    4.88    9.02   0
   3  17   0   -8.79    8.75   0
  -3  17   0    4.85    9.69   0
   3 -17   0    2.82    8.31   0
   3 -17   0   13.52   10.37   0
   4  17   0  891.30   11.85   0
   4 -17   0  884.21   15.84   0
  -4  17   0  862.08   13.02   0
   4 -17   0  933.84   11.75   0
  -4 -17   0  915.62   12.17   0
   5 -17   0    1.84   10.62   0
  -5  17   0   -4.71    8.44   0
  -5 -17   0   -6.15    8.65   0
   5 -17   0   -1.57   12.86   0
   5 -17   0   19.44   10.00   0
   5  17   0    1.35    8.59   0
   6  17   0   23.51    8.74   0
  -6  17   0   33.38    9.45   0
  -6 -17   0   41.05    8.76   0
   6 -17   0   24.89   10.68   0
   7  17   0   -1.50    8.26   0
   7 -17   0    2.16   10.19   0
  -7 -17   0   12.75    8.38   0
  -7  17   0    7.50    6.48   0
   0 -18   0  140.35    7.94   0
   0  18   0  168.69    9.43   0
  -1 -18   0    4.66    6.65   0
   1 -18   0    5.75   10.26   0
   1  18   0   -4.52    8.24   0
  -1  18   0   10.08    8.92   0
   2 -18   0 1086.82   14.10   0
  -2 -18   0 1102.00   12.45   0
   2 -18   0 1060.84   13.29   0
   2  18   0  975.06   10.51   0
  -2  18   0 1082.11   12.72   0
  -3 -18   0   14.34    9.39   0
   3 -18   0   19.47   10.16   0
   3 -18   0   -3.17    7.37   0
   3  18   0    7.10    6.39   0
  -3  18   0   -7.97    9.20   0
   4 -18   0   20.80    7.23   0
  -4 -18   0   13.48    8.80   0
   4  18   0   11.32    8.76   0
  -4  18   0    4.45    8.99   0
   4 -18   0    8.23   10.69   0
  -5  18   0   13.05    8.95   0
  -5 -18   0   11.25    8.40   0
   5 -18   0    9.14   12.55   0
   5 -18   0   -6.52    7.12   0
   5 -18   0    8.87   10.91   0
   5  18   0    6.92    8.21   0
  -6  18   0  414.32   11.61   0
   6  18   0  456.83   10.62   0
   6 -18   0  388.24   10.65   0
  -6 -18   0  365.75    8.64   0
   0  19   0   10.11    9.04   0
   0 -19   0   -2.63    9.59   0
   1  19   0   13.95    9.22   0
   1 -19   0   -7.56   10.27   0
  -1 -19   0   -9.89    8.92   0
  -1  19   0    7.38    8.71   0
   2  19   0   10.14    6.21   0
  -2  19   0   -4.83    9.30   0
  -2 -19   0  -13.76    9.09   0
   2 -19   0    3.31    8.71   0
   2 -19   0   14.97    7.43   0
  -3  19   0    0.47    9.16   0
   3 -19   0   -6.05   10.27   0
   3 -19   0   -6.38    8.13   0
  -3 -19   0    6.77    8.84   0
   3  19   0   -0.09    8.59   0
  -4 -19   0  132.56    6.98   0
   4 -19   0  164.30    9.44   0
   4 -19   0  137.04   11.35   0
   4  19   0  118.52    9.05   0
  -4  19   0  137.65    9.77   0
   5 -19   0   -4.24   12.59   0
  -5 -19   0   -1.90    8.64   0
  -5  19   0    6.97    9.18   0
   5 -19   0    5.22   12.11   0
   5  19   0   25.52    8.55   0
   5 -19   0    9.24    7.37   0
   0  20   0   50.86    6.45   0
   0 -20   0   51.05    9.77   0
   1 -20   0    4.11    8.06   0
   1  20   0   11.49    8.36   0
  -1  20   0   -2.32    6.20   0
   1 -20   0    9.98    9.66   0
  -1 -20   0    8.23    9.24   0
   2 -20   0   22.32    9.66   0
  -2 -20   0   -9.27    6.14   0
  -2  20   0   19.39    6.12   0
   2 -20   0   23.32    8.17   0
   2  20   0   24.76    8.45   0
  -3 -20   0    1.99    9.05   0
  -3  20   0   -2.55    9.08   0
   3  20   0   -6.73    6.09   0
   3 -20   0    0.62    8.48   0
   3 -20   0    7.25    7.36   0
  -4  20   0    8.32    6.68   0
   4 -20   0    6.51    8.44   0
  -4 -20   0   20.48    6.05   0
   4 -20   0   14.36   10.15   0
   4 -20   0   25.17   10.81   0
   4  20   0   12.58    8.53   0
   0 -21   0   -9.37    6.47   0
   0  21   0    7.08    8.58   0
  -1 -21   0   21.01    9.21   0
   1  21   0   -3.62    8.64   0
   1 -21   0   21.64    9.85   0
  -1  21   0   10.38    8.54   0
   2 -21   0   70.85   10.29   0
   2  21   0   71.11    8.56   0
  -2  21   0   72.65    9.17   0
  -2 -21   0   84.05    9.18   0
   2 -21   0   72.38    8.78   0
  -7   0   1    1.91    9.97   0
  -8   0   1    6.60    9.74   0
  -8   0  -1    3.75    9.93   0
  -8   0   1    1.55    9.29   0
  -8   0  -1   13.40    9.45   0
  -8   0   1   -1.26   10.97   0
  -9   0   1    1.40    9.57   0
  -9   0   1    4.02    6.18   0
  -9   0  -1   16.64    9.27   0
  -9   0  -1    7.48    8.56   0
  -9   0   1    6.19    8.68   0
  -9   0  -1    4.63    9.88   0
 -10   0   1   -1.49    8.56   0
 -10   0   1   19.73    8.66   0
 -10   0  -1    1.23    8.64   0
 -10   0   1    8.42    8.50   0
 -10   0  -1    9.81   10.44   0
 -10   0  -1   14.05    9.66   0
 -11   0  -1    7.89   10.56   0
 -11   0   1    1.54   10.62   0
 -11   0   1  -15.31    6.11   0
 -11   0   1   -2.54    6.48   0
 -11   0  -1   -4.09    7.72   0
 -11   0  -1    4.65    6.78   0
 -12   0  -1   -2.73    6.05   0
 -12   0   1    0.81    8.70   0
 -12   0  -1   -7.40    8.95   0
 -12   0   1   12.66    9.08   0
 -12   0   1   13.30    8.50   0
 -12   0  -1   -0.03   10.45   0
 -12   0  -1   14.94   10.47   0
   0   1   1   13.99   22.59   0
   0   1  -1    3.06   18.04   0
   0  -1   1   -0.71   20.23   0
   0  -1   1    4.28   22.45   0
   0  -1  -1    4.15   17.75   0
   1   1   1 3923.32   39.96   0
  -1   1   1 3972.76   49.03   0
   1  -1   1 4064.02   44.86   0
  -1  -1  -1 4058.00   40.78   0
  -1   1  -1 3937.82   43.55   0
   1  -1  -1 4032.81   49.56   0
   1   1  -1 3965.94   38.69   0
  -1  -1   1 4061.40   41.34   0
  -2   1   1  200.38   22.66   0
  -2   1  -1  205.29   20.17   0
  -2  -1  -1  208.94   18.64   0
  -2   1   1  197.53   18.55   0
  -2  -1   1  204.98   16.81   0
  -3  -1  -1 4507.13   26.67   0
  -3   1   1 4347.24   28.71   0
  -3   1  -1 4399.00   26.16   0
  -3  -1   1 4423.06   25.07   0
  -4   1  -1 3289.46   20.17   0
  -4  -1  -1 3361.62   21.18   0
  -4   1   1 3332.35   22.58   0
  -4  -1   1 3405.97   21.76   0
  -5  -1   1 2836.26   18.91   0
  -5  -1  -1 2832.43   18.55   0
  -5   1   1 2806.15   19.72   0
  -5   1  -1 2773.65   19.34   0
  -6   1   1  101.35   12.41   0
  -6  -1  -1  116.57   10.82   0
  -6   1  -1  120.22   11.16   0
  -6  -1   1  114.20    7.77   0
  -6   1   1  102.61   11.51   0
  -7   1   1  360.09   13.31   0
  -7   1   1  366.34   11.92   0
  -7  -1  -1  372.13   10.80   0
  -7   1  -1  363.17   11.53   0
  -7  -1   1  381.20   10.93   0
  -8   1   1   54.99    9.30   0
  -8  -1  -1   48.97    7.06   0
  -8   1  -1   51.91   10.22   0
  -8  -1   1   55.70    6.89   0
  -8   1   1   39.58   10.45   0
  -9  -1  -1   81.21    6.80   0
  -9   1  -1   87.96   10.43   0
  -9  -1   1   85.94    6.71   0
  -9   1   1   90.04    9.68   0
  -9   1   1   67.99   11.48   0
  -9   1   1  103.45   10.31   0
  -9   1  -1   86.73    9.87   0
  -9  -1  -1   72.06    9.95   0
  -9  -1   1   96.63    9.09   0
  -9   1  -1   78.63   11.45   0
 -10  -1  -1   34.58    6.26   0
 -10   1  -1   26.92    8.91   0
 -10   1  -1   28.73   10.53   0
 -10   1   1   33.37    9.26   0
 -10  -1   1   33.05    6.62   0
 -10   1   1   29.68    6.88   0
 -10  -1   1   41.84   10.67   0
 -10  -1   1   27.62    9.61   0
 -10   1  -1   24.21    9.52   0
 -10  -1  -1   36.69    8.65   0
 -10   1   1   40.82   11.01   0
 -10  -1  -1   31.75    8.99   0
 -11   1   1   43.84    9.08   0
 -11  -1   1   40.41    9.36   0
 -11   1   1   55.63   11.09   0
 -11   1  -1   52.99    8.98   0
 -11   1   1   54.41    9.04   0
 -11   1  -1   47.12    9.85   0
 -11  -1   1   57.02    9.76   0
 -11   1  -1   40.96   11.19   0
 -11   1  -1   49.62   11.02   0
 -11  -1   1   43.35    6.75   0
 -11  -1  -1   45.40    9.05   0
 -11  -1  -1   22.02    7.73   0
 -11  -1  -1   56.05    9.05   0
 -12  -1   1   16.46    8.85   0
 -12   1   1    0.19   10.10   0
 -12   1   1   20.97    8.65   0
 -12  -1  -1   18.04    8.47   0
 -12  -1   1   22.24    8.70   0
 -12   1  -1   10.53   10.30   0
 -12   1  -1   18.43    7.72   0
 -12   1  -1   12.05    8.83   0
 -12   1   1   -4.25   10.61   0
 -12   1  -1    4.90   10.97   0
 -12  -1  -1   10.01    9.01   0
 -12   1   1    9.90    6.46   0
 -12  -1   1    9.89    8.42   0
   0   2   1 2781.22   38.41   0
   0  -2  -1 2725.08   35.19   0
   0  -2   1 2689.42   35.76   0
   0   2  -1 2693.35   34.98   0
   1   2  -1   26.77   14.83   0
  -1  -2   1   23.09   21.50   0
   1  -2   1   25.90   26.37   0
   1  -2  -1   22.58   24.94   0
  -1   2   1   26.57   23.64   0
   1   2   1   19.36   20.49   0
   1  -2  -1   24.01   24.30   0
  -1   2  -1   21.88   18.09   0
  -1  -2  -1   22.51   21.15   0
   1  -2   1   22.20   27.96   0
   2   2  -1  932.80   19.87   0
  -2  -2   1  942.41   16.64   0
  -2  -2  -1  938.24   16.63   0
   2   2   1  946.98   20.07   0
  -2   2   1  964.43   23.00   0
  -2   2  -1  979.78   23.25   0
   2  -2  -1  962.01   23.11   0
   2  -2   1  953.31   19.33   0
  -3   2  -1 6289.69   32.50   0
   3  -2   1 6367.53   30.77   0
  -3   2   1 6236.61   33.96   0
  -3  -2  -1 6440.06   29.31   0
  -3  -2   1 6348.10   30.20   0
   3   2  -1 6355.05   28.95   0
  -4   2   1  656.53   21.07   0
  -4  -2  -1  650.58   13.76   0
  -4   2   1  647.54   12.13   0
  -4   2  -1  639.97   14.59   0
  -4  -2   1  657.03   13.02   0
  -5   2   1 1730.31   21.79   0
  -5  -2   1 1728.34   15.83   0
  -5   2  -1 1716.69   16.97   0
  -5   2   1 1740.91   17.36   0
  -5  -2  -1 1771.12   15.66   0
  -6   2   1 1626.96   16.86   0
  -6   2  -1 1644.05   15.92   0
  -6   2   1 1613.96   20.23   0
  -6  -2  -1 1617.65   12.77   0
  -6  -2   1 1629.37   14.81   0
  -7   2  -1  328.73   11.53   0
  -7  -2   1  315.43   10.51   0
  -7  -2  -1  302.15    8.04   0
  -7   2   1  319.12   13.54   0
  -7   2   1  309.51   11.73   0
  -8  -2  -1  257.35   10.06   0
  -8   2   1  243.62   11.56   0
  -8   2  -1  263.10   12.42   0
  -8   2   1  256.03   12.66   0
  -8  -2   1  264.70   10.39   0
  -8   2  -1  270.56   11.30   0
  -9   2  -1  502.25   14.08   0
  -9  -2   1  481.55   10.67   0
  -9   2  -1  491.80   11.75   0
  -9   2   1  500.66   12.88   0
  -9  -2   1  489.20   10.79   0
  -9   2   1  475.82   11.76   0
  -9  -2  -1  477.77   10.63   0
 -10  -2   1   37.26    8.90   0
 -10   2  -1   33.17    6.58   0
 -10   2  -1   14.64    9.43   0
 -10   2   1   33.51   11.05   0
 -10  -2   1   23.35    8.62   0
 -10   2   1   31.44    9.73   0
 -10   2  -1   29.39   10.97   0
 -10  -2  -1   28.41    9.08   0
 -10   2   1   39.31    9.18   0
 -10   2  -1   32.51   11.05   0
 -11  -2  -1   40.38    8.53   0
 -11  -2   1   22.09    9.40   0
 -11   2  -1   23.10    9.18   0
 -11  -2  -1   15.28    7.81   0
 -11   2   1   31.45   12.74   0
 -11   2  -1   28.28   10.91   0
 -11   2   1   20.76    9.08   0
 -11  -2  -1   34.62    8.68   0
 -11  -2   1   33.64    8.97   0
 -11   2  -1   22.67    9.42   0
 -11   2  -1   30.91   11.05   0
 -11  -2   1   31.52    8.79   0
 -11   2   1   24.58    9.58   0
 -11   2   1   26.70   10.80   0
 -12   2  -1    2.19   10.55   0
 -12   2  -1    2.45    8.88   0
 -12   2  -1    9.59    8.27   0
 -12  -2  -1   -3.86    8.11   0
 -12   2   1   -1.25   12.42   0
 -12  -2   1  -15.58    8.11   0
 -12  -2   1    8.53    8.86   0
 -12   2   1   12.73    9.21   0
 -12  -2  -1    8.64    9.29   0
 -12  -2   1    2.24    8.11   0
 -12   2   1   -2.65    5.96   0
 -12   2  -1    3.68   10.68   0
 -12  -2  -1   -8.82    8.62   0
 -12   2   1    2.42   12.05   0
   0  -3  -1    4.77   22.44   0
   0   3   1    2.67   15.27   0
   0   3  -1    3.48   22.41   0
   0  -3   1   14.51   16.48   0
  -3  -3   1    6.61   12.66   0
  -3  -3  -1    7.35   11.54   0
   3  -3  -1    2.10   14.86   0
  -3   3  -1    4.62   14.85   0
  -3   3   1    5.68   14.85   0
   3   3   1    7.04    8.43   0
   3   3  -1    4.73    8.89   0
   3  -3   1   11.75   14.95   0
  -4   3  -1  674.71   11.84   0
  -4   3   1  674.89   27.10   0
   4   3  -1  697.72   13.43   0
  -4   3  -1  683.76   27.71   0
  -4  -3  -1  704.40   13.23   0
  -4   3   1  675.22   15.49   0
  -4  -3   1  657.80   13.17   0
  -4   3  -1  692.79   26.56   0
  -5   3   1 3486.55   21.93   0
  -5  -3  -1 3434.83   17.07   0
  -5  -3   1 3430.45   19.23   0
  -5   3  -1 3449.65   21.44   0
  -6   3  -1   93.32   14.29   0
  -6   3   1   88.02   14.58   0
  -6   3   1   88.59   11.96   0
  -6   3  -1   83.06    8.32   0
  -6  -3   1   82.08   10.54   0
  -6  -3  -1   97.98   10.45   0
  -7   3  -1  288.32   15.60   0
  -7   3   1  285.38   15.82   0
  -7   3   1  274.12    8.76   0
  -7  -3  -1  314.02    9.75   0
  -7   3  -1  281.71   15.48   0
  -7   3  -1  258.17   11.28   0
  -7  -3   1  281.52    7.57   0
  -8   3  -1   57.10   10.83   0
  -8  -3  -1   55.15    9.31   0
  -8   3  -1   62.78   13.84   0
  -8  -3   1   57.08    9.63   0
  -8   3   1   53.38   14.12   0
  -8   3   1   49.79   10.45   0
  -8   3  -1   51.42   13.87   0
  -9   3  -1  123.49   12.34   0
  -9   3   1  123.87   12.66   0
  -9  -3  -1  124.33    9.13   0
  -9  -3   1  122.27    8.90   0
  -9   3  -1  126.16   10.44   0
  -9   3  -1  133.27   14.35   0
  -9   3   1  131.21   10.34   0
 -10   3  -1   28.12    9.75   0
 -10   3   1   35.61   10.17   0
 -10   3  -1   22.47   13.31   0
 -10  -3   1   20.12    8.86   0
 -10   3   1   13.23   11.68   0
 -10  -3  -1   13.75    5.99   0
 -10  -3   1    4.80    8.47   0
 -10   3   1   19.32   12.91   0
 -10   3  -1   19.50   13.04   0
 -11   3   1   78.26   13.79   0
 -11  -3   1   77.99    8.64   0
 -11   3   1   64.66   13.00   0
 -11  -3   1   71.95    8.28   0
 -11   3   1   70.59    7.01   0
 -11   3  -1   75.33   13.58   0
 -11  -3  -1   79.38    8.64   0
 -11   3  -1   67.03    9.13   0
 -11   3   1   75.11    8.88   0
 -11   3  -1   64.00   13.25   0
 -11  -3  -1   70.55    8.74   0
 -11   3  -1   64.27    9.45   0
 -12   3   1    7.36    8.83   0
 -12  -3   1   34.20    6.17   0
 -12   3   1   24.13    9.86   0
 -12   3  -1   25.48   14.82   0
 -12   3  -1   22.14   14.56   0
 -12  -3   1   18.30    8.38   0
 -12  -3  -1   21.34    8.78   0
 -12   3  -1   34.91    8.56   0
 -12   3  -1   35.53    9.11   0
 -12  -3  -1   20.84    8.74   0
 -12   3   1   31.17   14.76   0
 -12  -3  -1   20.71    7.90   0
 -12   3   1   23.36   15.80   0
 -12  -3   1   10.15    8.64   0
   0   4  -1 3495.98   31.09   0
   0   4   1 3560.56   27.79   0
   0  -4   1 3110.81   27.25   0
   0  -4  -1 3557.66   31.72   0
   1   4   1 5612.28   32.21   0
  -1  -4   1 5452.47   30.21   0
  -1   4  -1 5543.15   36.47   0
   1  -4  -1 5508.75   37.74   0
   1  -4   1 5298.20   33.71   0
   1   4  -1 5462.95   32.39   0
  -1   4   1 5615.24   36.34   0
  -1  -4  -1 5212.85   31.50   0
   2  -4   1  524.57   19.19   0
   2   4   1  508.69   15.02   0
  -2   4   1  509.38   18.87   0
   2  -4  -1  526.69   20.24   0
  -2   4  -1  502.38   18.65   0
   2  -4   1  525.52   24.73   0
   2  -4  -1  527.17   25.59   0
  -2  -4   1  535.22   15.90   0
  -2  -4  -1  516.53   12.00   0
   2   4  -1  520.88   12.23   0
   3   4   1 1782.57   17.40   0
  -3  -4  -1 1782.90   15.31   0
  -3   4  -1 1809.00   20.37   0
   3  -4  -1 1774.42   21.55   0
   3   4  -1 1802.11   17.59   0
   3  -4   1 1778.18   18.43   0
  -3  -4   1 1812.38   17.77   0
  -3   4   1 1780.35   21.45   0
   4  -4  -1  263.44   10.50   0
   4   4  -1  256.95    8.48   0
   4  -4   1  267.57   13.15   0
  -4   4   1  250.31   13.74   0
  -4  -4  -1  249.83   11.53   0
  -4  -4   1  264.53   11.17   0
  -4   4  -1  253.99   10.24   0
   4   4   1  252.23    8.58   0
  -5  -4  -1   54.92    9.69   0
  -5   4  -1   50.32   11.76   0
  -5  -4   1   48.82    7.38   0
  -5   4   1   47.23    9.07   0
  -6   4  -1  486.55   28.73   0
  -6   4   1  488.89   24.95   0
  -6   4   1  478.92   28.73   0
  -6   4   1  498.02   13.73   0
  -6  -4  -1  480.42   11.32   0
  -6   4  -1  479.02   30.26   0
  -6   4  -1  467.57   13.05   0
  -6  -4   1  472.29   11.21   0
  -7  -4   1  290.75   10.04   0
  -7  -4  -1  252.60    9.93   0
  -7   4   1  271.11   20.68   0
  -7   4   1  274.31   19.29   0
  -7   4  -1  281.22   11.90   0
  -7   4  -1  276.39   20.17   0
  -7   4  -1  273.57   19.77   0
  -7   4   1  272.58   12.19   0
  -8   4   1  186.73   10.54   0
  -8   4   1  201.08   17.41   0
  -8   4  -1  199.28    8.49   0
  -8  -4   1  212.74   10.17   0
  -8   4  -1  198.39   19.44   0
  -8  -4  -1  191.83    9.70   0
  -8   4   1  194.69   18.60   0
  -8   4  -1  202.94   18.15   0
  -9   4  -1   30.31   16.87   0
  -9   4   1   27.44   10.17   0
  -9   4   1   23.29   16.09   0
  -9   4   1   26.93   17.27   0
  -9   4  -1    9.76    9.94   0
  -9  -4  -1   43.23    8.81   0
  -9   4  -1   29.28   17.04   0
  -9  -4   1   12.18    8.77   0
 -10   4  -1   16.91    9.58   0
 -10  -4   1   19.15    8.30   0
 -10   4   1   12.56   17.85   0
 -10   4  -1   15.55   19.78   0
 -10  -4   1   21.26    8.84   0
 -10   4   1   12.06   18.89   0
 -10  -4  -1    4.35    8.97   0
 -10   4  -1   10.13   19.58   0
 -10   4   1   11.49    9.54   0
 -11   4  -1   35.62   10.06   0
 -11  -4  -1   72.55    8.50   0
 -11  -4  -1   43.71    9.04   0
 -11  -4   1   36.11    8.20   0
 -11   4   1   54.22   10.57   0
 -11  -4   1   48.37    8.87   0
 -12   4   1   21.27    8.57   0
 -12  -4  -1   12.06    8.22   0
 -12  -4  -1   21.41    8.33   0
 -12   4  -1   21.76    6.57   0
 -12  -4  -1   10.72    6.28   0
 -12   4  -1   41.34    8.78   0
 -12   4   1   23.67    9.58   0
 -12  -4   1   18.14    8.19   0
   0   5  -1   -3.73   16.23   0
   0   5   1    7.93   15.84   0
   0  -5   1   -6.43   17.10   0
   0  -5  -1   12.31   16.91   0
   1   5  -1  311.65   15.09   0
  -1  -5   1  289.33   15.55   0
   1  -5  -1  298.66   18.92   0
  -1  -5  -1  310.98   15.47   0
  -1   5   1  310.68   18.11   0
  -1   5  -1  284.36   17.63   0
   1  -5   1  296.21   18.70   0
   1   5   1  302.41   11.43   0
  -2  -5  -1   52.29   12.34   0
   2   5   1   53.67   12.13   0
   2   5  -1   49.09    8.72   0
   2  -5  -1   46.37   16.89   0
   2  -5   1   65.95   16.69   0
  -2   5  -1   45.52   15.45   0
  -2   5   1   44.81   15.62   0
  -2  -5   1   47.23   12.57   0
   3  -5  -1  542.79   16.33   0
  -3   5  -1  535.95   15.28   0
  -3   5   1  540.48   15.25   0
   3  -5   1  538.98   16.18   0
   3   5   1  551.01   13.13   0
   3   5  -1  536.09   13.40   0
   3  -5  -1  545.78   36.36   0
  -3  -5   1  543.11   13.39   0
  -3  -5  -1  544.48   13.05   0
  -4   5  -1 1814.77   18.77   0
  -4  -5   1 1841.61   13.63   0
  -4  -5  -1 1811.07   16.05   0
   4   5   1 1827.66   15.93   0
   4  -5   1 1831.08   18.67   0
  -4   5   1 1817.94   18.83   0
   4   5  -1 1802.55   13.61   0
   4  -5  -1 1855.37   18.94   0
   5  -5   1  239.62   13.13   0
  -5   5   1  221.64    9.91   0
   5   5  -1  228.89   10.72   0
   5  -5  -1  241.66   12.99   0
   5   5   1  220.31   10.49   0
  -5  -5  -1  223.72   10.28   0
  -5   5  -1  224.47   13.25   0
  -5  -5   1  231.05   11.11   0
  -6   5  -1   15.01    8.01   0
  -6  -5   1   16.34    6.99   0
  -6  -5  -1   16.34    8.98   0
  -6   5   1   23.45   12.25   0
  -7  -5   1  204.61    7.34   0
  -7  -5  -1  223.34    9.84   0
  -7   5   1  208.19   11.86   0
  -7   5  -1  204.56   11.46   0
  -8  -5   1  147.46    9.71   0
  -8   5   1  134.64   10.94   0
  -8  -5  -1  146.44    9.77   0
  -8   5  -1  116.64   11.26   0
  -9  -5  -1   11.90    8.65   0
  -9  -5   1   -4.04    8.76   0
  -9   5   1   -1.71   10.11   0
  -9   5  -1   15.97   10.34   0
 -10  -5  -1  160.41    9.39   0
 -10  -5   1  148.01    9.20   0
 -10   5   1  136.37   10.08   0
 -10   5  -1  157.67   10.34   0
 -11   5  -1    2.42    9.72   0
 -11  -5   1    5.09    8.52   0
 -11  -5   1   12.97    7.93   0
 -11  -5  -1   -9.72    8.53   0
 -11   5   1    5.21    9.79   0
 -12  -5   1   20.76    8.25   0
 -12  -5   1    6.94    8.20   0
 -12   5   1    8.22    9.41   0
 -12  -5  -1    5.45    6.21   0
 -12   5  -1    6.98    9.37   0
   0  -6   1 1634.76   19.88   0
   0   6  -1 1621.77   16.53   0
   0   6   1 1646.82   16.78   0
   0  -6  -1 1608.75   21.18   0
   1  -6  -1  224.70   12.40   0
  -1   6  -1  236.00   11.29   0
  -1   6   1  227.78   15.12   0
   1   6   1  230.80   13.08   0
   1  -6   1  228.92   16.43   0
  -1  -6   1  229.44   13.52   0
  -1  -6  -1  220.03   13.41   0
   1   6  -1  222.78   13.13   0
   2   6   1 1831.34   17.13   0
   2  -6   1 1843.74   21.14   0
  -2   6  -1 1794.66   19.65   0
   2   6  -1 1825.94   17.36   0
  -2  -6   1 1820.78   17.34   0
   2  -6  -1 1844.28   21.69   0
  -2   6   1 1813.64   17.86   0
  -2  -6  -1 1787.56   15.20   0
   3   6  -1 1874.59   14.78   0
  -3  -6  -1 1846.77   14.13   0
   3  -6  -1 1888.21   20.41   0
   3  -6   1 1929.42   33.05   0
   3  -6  -1 1917.25   32.44   0
  -3   6   1 1850.11   18.90   0
  -3   6  -1 1860.12   19.07   0
   3  -6   1 1870.48   17.29   0
   3   6   1 1907.17   16.31   0
  -3  -6   1 1831.17   14.71   0
  -4   6   1  300.64   13.99   0
   4   6   1  282.92   11.18   0
  -4   6  -1  276.99   13.67   0
  -4  -6  -1  312.13   11.38   0
   4   6  -1  302.36   11.45   0
   4  -6   1  288.54   12.72   0
   4  -6  -1  294.29   14.49   0
  -4  -6   1  283.11    8.35   0
   5  -6  -1  790.39   15.40   0
   5   6   1  764.27   11.43   0
  -5  -6  -1  702.64    9.23   0
   5  -6   1  774.73   14.97   0
   5   6  -1  732.69   10.15   0
  -5  -6   1  737.54   10.03   0
  -5   6   1  778.79   15.13   0
  -5   6  -1  744.62   14.82   0
  -6   6  -1 1810.29   16.93   0
  -6  -6  -1 1782.43   12.13   0
   6  -6  -1 1889.77   17.07   0
  -6  -6   1 1767.39   14.27   0
  -6   6   1 1793.33   17.36   0
   6   6  -1 1760.25   14.15   0
   6  -6   1 1865.24   14.74   0
  -7   6   1  450.15   12.79   0
  -7   6  -1  438.08   12.61   0
  -7  -6   1  468.18    8.51   0
  -7  -6  -1  487.77   10.77   0
  -8  -6  -1   17.47    9.00   0
  -8   6   1   11.06   10.91   0
  -8   6  -1    3.37   11.15   0
  -8  -6   1    2.42    9.23   0
  -9   6   1   53.61   10.25   0
  -9   6  -1   51.70   10.04   0
  -9  -6  -1   53.59    9.22   0
  -9  -6   1   45.52    9.31   0
 -10   6  -1    7.12   10.23   0
 -10  -6  -1   16.88    8.66   0
 -10  -6   1  -17.84    8.68   0
 -10   6   1   -3.54    7.22   0
 -11   6  -1    9.13    6.54   0
 -11  -6  -1   18.50    8.22   0
 -11   6   1   15.99    9.96   0
 -11  -6   1   -3.51    8.14   0
   0   7   1   28.98    8.63   0
   0  -7  -1  -15.28   13.76   0
   0  -7   1   10.81   13.72   0
   0   7  -1   -2.23   12.70   0
  -1  -7   1  688.06   14.76   0
   1   7  -1  709.30   11.84   0
  -1  -7  -1  707.21   15.02   0
   1  -7  -1  683.84   16.95   0
  -1   7  -1  718.61   15.71   0
   1   7   1  704.48   11.73   0
  -1   7   1  694.83   15.79   0
   1  -7   1  705.34   16.66   0
   2   7  -1 5405.19   23.84   0
  -2   7  -1 5120.39   25.74   0
   2  -7  -1 5117.59   26.14   0
  -2  -7  -1 5064.64   23.15   0
   2  -7   1 5132.39   27.04   0
  -2  -7   1 5105.77   23.30   0
   2   7   1 5246.75   23.29   0
  -2   7   1 5179.04   26.51   0
   3  -7  -1 1630.32   16.81   0
  -3  -7   1 1628.96   15.58   0
   3  -7   1 1646.64   24.56   0
  -3   7  -1 1629.23   18.03   0
  -3   7   1 1650.73   18.27   0
  -3  -7  -1 1626.29   15.51   0
   3   7   1 1672.76   15.67   0
   3   7  -1 1595.48   15.41   0
   3  -7   1 1629.11   19.15   0
  -4  -7   1 1011.54   12.93   0
   4  -7   1 1059.00   16.47   0
   4  -7  -1 1044.40   13.93   0
  -4   7  -1 1028.95   15.78   0
   4   7  -1 1023.89   12.84   0
  -4  -7  -1 1035.46   13.18   0
   4   7   1  999.36   10.73   0
  -4   7   1 1018.56   16.35   0
  -5  -7  -1  705.19   11.41   0
   5  -7   1  700.19   14.71   0
  -5   7  -1  706.65   14.44   0
  -5  -7   1  678.09   11.18   0
   5  -7  -1  691.67   15.29   0
   5   7  -1  677.54   11.30   0
  -5   7   1  665.67   11.85   0
   5   7   1  687.88    9.42   0
  -6   7  -1  136.81   11.98   0
   6   7  -1  138.54    9.39   0
  -6  -7  -1  128.85   10.34   0
   6   7   1  131.78    8.93   0
   6  -7   1  131.92   11.44   0
   6  -7  -1  143.57   12.19   0
  -6   7   1  127.39   12.26   0
  -6  -7   1  143.52    9.80   0
  -7   7   1   19.43   11.02   0
  -7  -7  -1    6.65    9.06   0
  -7   7  -1   26.15   11.04   0
  -7  -7   1   17.89    6.75   0
  -8  -7  -1  234.81    9.45   0
  -8   7  -1  231.34    8.61   0
  -8   7   1  219.97    8.64   0
  -8  -7   1  232.55    7.26   0
  -9  -7  -1  616.61   11.29   0
  -9   7   1  560.92   12.50   0
  -9   7  -1  589.13   12.32   0
  -9  -7   1  601.66   10.70   0
 -10  -7  -1   30.76    6.01   0
 -10   7  -1   34.12   10.30   0
 -10  -7   1   21.75    8.54   0
 -10   7   1   29.33    7.01   0
 -11   7   1    9.59    9.78   0
 -11  -7   1   -0.65    8.04   0
 -11  -7  -1   16.69    8.52   0
 -11   7  -1   14.90    9.62   0
   1  -8   1  197.13   13.80   0
  -1  -8  -1  201.62    9.64   0
   1   8   1  192.52   11.74   0
  -1   8   1  193.88    9.72   0
   1   8  -1  191.56    9.06   0
  -1  -8   1  197.79   12.61   0
  -1   8  -1  202.36   13.05   0
   1  -8  -1  197.46   10.08   0
  -2  -8   1  228.31   11.86   0
  -2   8   1  235.67   13.12   0
   2   8   1  257.59   11.54   0
  -2  -8  -1  252.62    8.72   0
   2  -8   1  235.62   13.50   0
  -2   8  -1  238.78   12.62   0
   2   8  -1  245.76    8.72   0
   2  -8  -1  242.99   14.66   0
   3   8   1  174.33   11.25   0
  -3   8   1  177.49    9.95   0
   3  -8  -1  188.68   10.83   0
  -3  -8   1  178.34   11.02   0
   3  -8   1  173.04   12.94   0
   3  -8   1  178.76   13.07   0
  -3  -8  -1  179.78    8.31   0
  -3   8  -1  185.49   13.20   0
   3   8  -1  190.46   11.03   0
   4  -8  -1  212.25   24.07   0
  -4   8  -1  205.57   13.25   0
   4   8  -1  199.57   10.27   0
   4   8   1  203.70    9.98   0
  -4  -8   1  198.62   10.37   0
  -4  -8  -1  202.44   10.43   0
   4  -8  -1  215.47   20.00   0
   4  -8   1  193.23   14.33   0
  -4   8   1  187.37   13.73   0
   4  -8   1  207.69   22.89   0
   4  -8   1  212.24   22.52   0
   4  -8  -1  204.14   13.64   0
  -5   8  -1    5.43   11.76   0
   5   8  -1    5.40    9.16   0
  -5  -8  -1    8.84    9.50   0
   5   8   1   20.48    9.52   0
   5  -8   1    5.37    8.27   0
   5  -8  -1   -1.76    8.94   0
  -5   8   1    3.40   11.82   0
  -5  -8   1    8.14    9.40   0
   6  -8  -1  665.09   10.96   0
  -6   8   1  675.95   13.53   0
  -6   8  -1  656.91   13.53   0
   6   8  -1  652.74   11.24   0
   6  -8   1  675.24   13.47   0
  -6  -8  -1  644.43    8.80   0
  -6  -8   1  639.42   11.03   0
   6   8   1  652.38   10.82   0
  -7   8   1   39.75   11.53   0
  -7   8  -1    9.64   11.52   0
   7   8  -1   21.97    9.71   0
   7  -8  -1   25.57   11.73   0
   7  -8   1   29.73   11.46   0
  -7  -8   1   30.88    9.25   0
  -7  -8  -1   28.21    9.16   0
  -8  -8   1   49.93    8.91   0
  -8   8   1   39.01   10.84   0
  -8  -8  -1   28.71    9.05   0
  -8   8  -1   36.58   10.55   0
  -9   8   1   11.80   10.21   0
  -9  -8  -1   10.34    6.18   0
  -9   8  -1    7.71   10.03   0
  -9  -8   1   -5.48    9.00   0
 -10  -8   1   18.35    8.50   0
 -10  -8  -1    7.49    6.05   0
 -10   8   1   15.69    6.81   0
 -10   8  -1    5.69    7.13   0
 -11  -8  -1   -6.22    8.09   0
 -11   8  -1   10.94    9.54   0
 -11  -8   1   -3.26    7.87   0
 -11   8   1    3.96    6.91   0
 -11  -8   1    6.55    5.97   0
   0   9  -1    4.41   11.69   0
   0  -9   1  -14.88   12.11   0
   0   9   1    4.80    7.99   0
   0  -9  -1   12.59   11.95   0
   1  -9  -1  151.63    9.09   0
  -1  -9   1  164.87   12.08   0
   1  -9   1  156.15   12.82   0
  -1  -9  -1  163.94   11.82   0
  -1   9   1  150.05   11.87   0
   1   9   1  150.09   11.48   0
   1   9  -1  160.93    8.76   0
  -1   9  -1  156.24    8.68   0
  -2   9   1 1611.69   17.02   0
   2   9  -1 1702.91   15.54   0
   2   9   1 1610.89   15.05   0
  -2   9  -1 1581.13   16.25   0
  -2  -9   1 1597.76   15.39   0
   2  -9  -1 1593.57   15.81   0
   2  -9   1 1639.25   14.98   0
  -2  -9  -1 1608.15   15.26   0
   3   9   1   47.72    7.29   0
   3  -9   1   53.43   12.03   0
   3  -9  -1   57.97   13.79   0
  -3   9   1   45.58   12.44   0
   3   9  -1   55.96    7.44   0
  -3   9  -1   57.42   11.65   0
  -3  -9  -1   50.58   10.29   0
   3  -9   1   51.45   13.57   0
  -3  -9   1   48.94   10.56   0
   4   9   1 2373.75   15.53   0
   4  -9  -1 2484.87   30.76   0
   4  -9  -1 2544.67   33.33   0
  -4  -9  -1 2282.66   15.33   0
  -4   9  -1 2393.66   18.38   0
  -4   9   1 2383.71   18.72   0
   4  -9   1 2421.54   32.35   0
   4  -9  -1 2364.28   17.72   0
   4  -9   1 2458.90   19.53   0
  -4  -9   1 2275.65   15.51   0
   4   9  -1 2402.58   14.08   0
  -5  -9  -1   28.58    9.91   0
   5  -9  -1   10.11    8.99   0
  -5  -9   1    8.56    9.49   0
   5   9  -1   11.01    7.02   0
   5   9   1   26.72    9.50   0
  -5   9   1   11.30    8.02   0
   5  -9   1   24.27   11.41   0
  -5   9  -1   14.81   11.51   0
   6   9  -1   12.52    9.20   0
  -6  -9  -1   -4.84    9.43   0
   6  -9  -1   15.67    8.13   0
  -6   9  -1   18.48   11.07   0
   6   9   1   13.64    9.02   0
  -6  -9   1    7.35    9.35   0
  -6   9   1   18.43    8.27   0
   6  -9   1    3.85   11.53   0
   7  -9   1   43.21   11.16   0
   7   9  -1   48.24    9.33   0
  -7   9  -1   40.00   10.97   0
   7  -9  -1   35.24   11.07   0
   7   9   1   39.36    6.82   0
  -7  -9   1   44.80    6.28   0
  -7   9   1   50.07    7.56   0
  -7  -9  -1   44.93    6.11   0
  -8  -9  -1  505.45   10.87   0
  -8   9  -1  492.76   12.71   0
  -8   9   1  494.98   12.53   0
  -8  -9   1  513.23   10.42   0
  -9  -9  -1   14.27    6.28   0
  -9  -9   1   -0.17    6.19   0
  -9   9   1    9.24   10.03   0
  -9   9  -1   -8.28   10.14   0
 -10   9  -1   66.74   10.26   0
 -10   9   1   55.79    9.98   0
 -10  -9   1   68.93    9.05   0
 -10  -9  -1   66.30    6.59   0
 -11  -9  -1   28.21    7.93   0
 -11   9  -1    1.87    9.75   0
 -11   9   1    3.23    9.68   0
 -11  -9   1   10.07    8.47   0
   0 -10   1   11.81   11.36   0
   0  10  -1   -0.18   10.67   0
   0  10   1    3.55    7.30   0
   0 -10  -1    3.65   11.19   0
   1  10   1  487.51   11.75   0
  -1 -10  -1  487.71    9.56   0
  -1  10  -1  461.77   12.33   0
   1  10  -1  477.42   12.34   0
  -1 -10   1  482.62   12.48   0
  -1  10   1  485.19   12.63   0
   1 -10  -1  479.96   13.98   0
   1 -10   1  467.05   12.99   0
   2 -10  -1 1436.33   17.44   0
   2  10  -1 1438.16   12.40   0
   2  10   1 1466.76   11.99   0
  -2  10   1 1421.39   15.61   0
   2 -10   1 1432.46   17.41   0
  -2 -10  -1 1404.04   14.17   0
  -2 -10   1 1405.92   12.33   0
  -2  10  -1 1477.03   16.35   0
   3  10   1   11.29    9.45   0
   3 -10   1    6.10   11.68   0
  -3  10  -1    8.05   11.11   0
   3 -10  -1    2.65   13.36   0
  -3 -10   1    0.35    9.69   0
   3  10  -1   -2.46    6.75   0
   3 -10   1   23.88   12.14   0
  -3 -10  -1    9.19    6.92   0
  -3  10   1   14.35   11.76   0
   4  10   1    1.50    6.82   0
   4 -10   1    5.00   12.30   0
   4 -10  -1    5.56   14.66   0
   4  10  -1    7.66    9.96   0
  -4 -10   1   12.85   10.00   0
   4 -10   1    3.06   14.28   0
   4 -10  -1   13.07   12.32   0
  -4 -10  -1   -0.93    6.97   0
  -4  10   1    7.95   11.48   0
  -4  10  -1    4.16   11.59   0
   4 -10  -1    0.47   13.37   0
  -5 -10  -1    8.98    9.55   0
  -5  10   1    0.17   11.59   0
  -5 -10   1    5.19    9.72   0
   5  10   1    8.70    9.33   0
   5  10  -1    4.89    9.29   0
  -5  10  -1    6.39   11.38   0
   5 -10   1   -1.93   11.72   0
   5 -10  -1   10.11   12.49   0
   6  10   1 1342.81   12.52   0
  -6  10   1 1326.19   14.93   0
  -6 -10  -1 1265.75   12.50   0
  -6  10  -1 1321.17   14.95   0
  -6 -10   1 1314.94   12.60   0
   6  10  -1 1299.10   12.97   0
   6 -10  -1 1363.75   15.60   0
   6 -10   1 1347.88   15.72   0
   7 -10   1   58.85   11.67   0
   7  10  -1   28.91    8.72   0
  -7 -10  -1   45.92    9.36   0
   7 -10  -1   53.68   11.49   0
   7  10   1   57.24    6.09   0
  -7  10  -1   53.63   10.29   0
  -7 -10   1   59.60    8.97   0
  -7  10   1   47.00   10.89   0
   8 -10  -1   47.84    7.97   0
  -8 -10  -1   47.94    6.77   0
  -8 -10   1   55.23    9.44   0
   8 -10   1   59.42   10.97   0
  -8  10  -1   46.75   10.16   0
  -8  10   1   44.06    7.71   0
  -9  10  -1   -5.29   10.11   0
  -9 -10   1    0.71    6.00   0
  -9  10   1    9.60   10.08   0
  -9 -10  -1    4.15    6.22   0
 -10 -10  -1   22.05    8.11   0
 -10  10  -1   14.52    9.56   0
 -10  10   1    6.18    9.71   0
 -10 -10   1   13.19    8.54   0
   0 -11  -1   -9.35    7.55   0
   0  11  -1  -14.94    9.78   0
   0  11   1    3.90    7.06   0
   0 -11   1   -2.63   10.57   0
   1  11  -1  270.43    8.17   0
  -1  11   1  281.30   11.73   0
   1 -11  -1  280.39   12.91   0
   1  11   1  289.79    8.12   0
   1 -11   1  287.35    9.15   0
  -1 -11  -1  275.85    8.68   0
  -1 -11   1  279.28   11.17   0
  -1  11  -1  281.30   11.18   0
   2  11  -1 1747.22   12.77   0
   2  11   1 1823.74   14.64   0
  -2  11  -1 1817.06   16.15   0
   2 -11  -1 1782.72   14.92   0
  -2 -11  -1 1666.17   12.73   0
  -2 -11   1 1745.40   14.75   0
  -2  11   1 1787.79   15.99   0
   2 -11   1 1838.47   16.77   0
  -3  11   1  179.68   11.66   0
  -3 -11   1  170.04   10.59   0
   3  11  -1  189.11   10.36   0
  -3  11  -1  188.29   11.27   0
   3 -11   1  187.08   12.44   0
  -3 -11  -1  159.33    7.80   0
   3 -11  -1  184.55   12.85   0
   3 -11   1  185.16   11.86   0
   3  11   1  177.41   10.22   0
  -4 -11   1  449.30   11.20   0
   4 -11  -1  428.15   10.53   0
   4 -11  -1  472.74   15.71   0
   4 -11   1  460.10   15.99   0
   4 -11   1  440.73   10.35   0
  -4  11   1  445.28   12.54   0
   4  11   1  452.38   10.89   0
   4 -11  -1  461.74   16.72   0
   4  11  -1  449.11   11.09   0
  -4  11  -1  461.70    9.64   0
  -4 -11  -1  430.02   10.85   0
  -5 -11   1  118.32    9.76   0
  -5 -11  -1  120.93    9.98   0
   5  11   1  105.15    6.96   0
  -5  11  -1  114.25   11.76   0
   5 -11  -1  104.78   12.27   0
   5 -11   1  109.72   12.42   0
  -5  11   1  120.53   11.41   0
   5  11  -1  106.87    7.00   0
   6 -11  -1   15.57   11.81   0
  -6 -11   1    8.66    9.15   0
  -6 -11  -1   22.73    8.74   0
   6  11   1   -1.85    8.58   0
   6  11  -1   -5.82    6.18   0
  -6  11   1   16.35   10.88   0
  -6  11  -1   -2.43   10.76   0
   6 -11   1    0.19   11.40   0
   7  11  -1    4.32    8.92   0
  -7 -11   1   15.07    8.99   0
  -7  11   1    6.57   10.18   0
  -7 -11  -1   14.19    9.29   0
   7 -11   1   -1.74    8.08   0
  -7  11  -1   -6.45   10.53   0
   7  11   1   14.99    8.99   0
   7 -11  -1    2.83   11.31   0
  -8 -11  -1   40.93    6.37   0
  -8  11  -1   49.04   10.45   0
  -8 -11   1   56.59    8.54   0
   8 -11   1   24.83   10.64   0
   8 -11  -1   51.49   10.61   0
  -8  11   1   25.12   10.75   0
   8  11  -1   40.09    6.77   0
  -9 -11   1   44.38    8.89   0
  -9 -11  -1   42.52    6.56   0
  -9  11   1   31.24    9.69   0
  -9  11  -1   34.51    7.25   0
 -10  11   1   56.08    9.81   0
 -10 -11  -1   76.36    8.50   0
 -10  11  -1   50.17    7.33   0
 -10 -11   1   47.58    8.96   0
   0 -12  -1 4870.19   21.18   0
   0  12  -1 4820.41   20.80   0
   0 -12   1 4878.07   21.15   0
   0  12   1 4853.56   20.53   0
  -1 -12  -1  172.45    8.39   0
  -1  12   1  162.85    8.07   0
   1  12   1  190.53   10.34   0
  -1  12  -1  169.41   10.45   0
  -1 -12   1  193.62   11.20   0
   1 -12   1  181.04   12.07   0
   1  12  -1  179.44   10.81   0
   1 -12  -1  163.09   12.09   0
  -2  12   1    8.57   10.27   0
  -2  12  -1   12.42   10.58   0
   2 -12   1    8.58   11.38   0
   2  12  -1   14.24    7.06   0
   2  12   1   12.89    9.77   0
  -2 -12   1   26.36   10.30   0
   2 -12  -1   13.37    8.47   0
  -2 -12  -1    7.22   10.28   0
  -3 -12   1    3.69   10.11   0
   3 -12  -1    2.88   12.33   0
   3 -12   1   10.11   10.92   0
  -3  12  -1    8.94   10.50   0
  -3 -12  -1    9.72    7.06   0
   3 -12   1    4.41   12.06   0
   3  12   1   16.27    9.77   0
   3  12  -1    7.76    6.89   0
  -3  12   1   11.88    7.64   0
  -4  12   1  163.66   11.35   0
   4 -12  -1  184.85   13.57   0
   4 -12  -1  171.64   12.78   0
   4 -12   1  177.01   12.36   0
   4  12  -1  163.41   10.02   0
   4 -12   1  169.81   12.39   0
   4  12   1  174.81    9.53   0
  -4 -12   1  174.26   10.28   0
   4 -12  -1  149.95   12.46   0
  -4  12  -1  157.69   11.27   0
  -4 -12  -1  162.47    9.82   0
   5 -12   1   94.24   19.67   0
   5 -12   1   85.98   21.42   0
   5  12  -1   85.91    6.85   0
  -5  12  -1   75.16    8.48   0
   5  12   1   78.58    9.16   0
  -5  12   1   83.99   11.25   0
  -5 -12   1  101.79    9.43   0
   5 -12  -1   87.79   18.44   0
   5 -12   1  109.81   12.53   0
   5 -12  -1   86.68   20.66   0
  -5 -12  -1   75.49    8.97   0
   5 -12  -1   83.89   12.28   0
  -6  12   1   11.38    7.85   0
   6 -12  -1   14.97   12.11   0
  -6 -12   1   23.74    9.01   0
   6  12  -1    4.83    9.13   0
   6 -12   1    6.67   11.18   0
   6  12   1   28.69    8.83   0
  -6  12  -1   10.28   10.39   0
  -6 -12  -1   19.83    8.88   0
  -7  12  -1   49.94   10.15   0
  -7 -12  -1   52.71    8.64   0
   7  12   1   75.34    8.17   0
   7 -12   1   77.05   11.00   0
  -7  12   1   64.86    8.06   0
  -7 -12   1   56.43    9.32   0
   7  12  -1   53.37    9.48   0
   7 -12  -1   75.49   11.49   0
   8  12  -1  132.63    9.23   0
  -8 -12   1  129.40    9.09   0
   8 -12  -1  142.36   11.89   0
  -8  12  -1  132.26   10.87   0
  -8  12   1  146.62   10.48   0
  -8 -12  -1  140.48    6.31   0
   8 -12   1  150.05   11.60   0
   8  12   1  118.50    6.68   0
  -9  12  -1   86.72    9.72   0
  -9 -12   1   96.84    8.49   0
  -9 -12  -1   82.38    6.22   0
  -9  12   1   84.51   10.48   0
 -10 -12  -1   14.98    8.14   0
 -10  12   1   -6.20    9.59   0
 -10  12  -1   11.63    9.94   0
 -10 -12   1   -4.12    6.14   0
   0 -13  -1   -5.45   10.41   0
   0  13   1    0.71    9.73   0
   0 -13   1    1.51   11.50   0
   0  13  -1    9.21    7.46   0
   1  13   1  144.17    7.07   0
   1  13  -1  155.33   10.43   0
  -1  13   1  151.84   10.66   0
  -1 -13  -1  144.34    8.18   0
  -1 -13   1  141.46    8.19   0
  -1  13  -1  154.98   10.80   0
   1 -13   1  165.96    8.29   0
   1 -13  -1  170.11   12.11   0
   2  13  -1 1381.81   13.83   0
   2 -13   1 1370.97   15.64   0
  -2 -13  -1 1391.61   14.02   0
   2 -13  -1 1364.16   13.25   0
  -2  13   1 1384.04   14.38   0
  -2 -13   1 1367.90   11.77   0
   2  13   1 1398.59   13.69   0
  -2  13  -1 1351.25   14.31   0
  -3  13   1   33.53   10.86   0
  -3 -13  -1    6.50   10.25   0
   3 -13  -1   22.58    8.67   0
  -3 -13   1   11.52    9.95   0
   3  13   1   18.75    6.76   0
   3 -13   1   22.02   11.24   0
  -3  13  -1   10.53   11.06   0
   3  13  -1   29.45    9.81   0
   3 -13   1   15.94    9.30   0
   4 -13   1  215.26   12.53   0
  -4 -13   1  209.06    7.85   0
   4 -13   1  226.65   12.69   0
  -4  13  -1  229.12   11.36   0
   4  13  -1  217.60    7.77   0
   4 -13  -1  238.88   12.71   0
  -4 -13  -1  192.10    7.57   0
   4 -13  -1  189.30   13.17   0
   4  13   1  210.53    7.51   0
  -4  13   1  208.52   11.42   0
   5 -13   1   72.09   14.75   0
  -5  13  -1   82.26   10.75   0
   5 -13  -1   70.23   15.48   0
   5  13  -1   66.86    6.41   0
  -5 -13   1   73.47    9.11   0
  -5  13   1   66.68   10.56   0
   5 -13  -1   84.12   11.67   0
   5 -13  -1   67.42   16.67   0
   5 -13   1   70.35   16.31   0
   5  13   1   65.30    6.60   0
   5 -13   1   70.89    9.09   0
  -5 -13  -1   77.24    9.45   0
   6 -13   1   32.48    7.62   0
   6 -13  -1   19.65   11.31   0
  -6  13   1   20.92   10.85   0
   6  13   1   30.94    9.06   0
  -6 -13  -1   18.30    8.75   0
  -6 -13   1   32.04    8.96   0
  -6  13  -1   21.31    9.83   0
   6  13  -1   18.69    8.96   0
   7  13  -1  142.46    9.16   0
   7 -13  -1  181.26   12.45   0
  -7  13  -1  179.03   10.43   0
  -7  13   1  190.84   10.93   0
  -7 -13  -1  164.17    8.90   0
  -7 -13   1  187.05    9.14   0
   7 -13   1  193.88   11.43   0
   7  13   1  169.76    8.84   0
  -8 -13  -1   56.59    8.77   0
  -8 -13   1   51.34    8.82   0
   8 -13  -1   46.55   11.42   0
  -8  13  -1   57.65   10.95   0
   8  13   1   43.98    8.79   0
   8 -13   1   41.25   10.69   0
   8  13  -1   54.62    8.69   0
  -8  13   1   60.93    9.94   0
  -9 -13   1   53.43    8.17   0
  -9  13  -1   41.97    7.09   0
   9 -13   1   40.32   10.48   0
  -9  13   1   47.97   10.52   0
  -9 -13  -1   45.21    8.52   0
   0  14  -1  204.29   10.55   0
   0 -14   1  226.79    8.51   0
   0 -14  -1  222.03    8.63   0
   0  14   1  224.61   10.80   0
   1 -14  -1  808.65   11.22   0
   1  14   1  794.66   11.79   0
   1  14  -1  778.85   11.88   0
  -1  14   1  790.36   12.68   0
  -1 -14   1  773.28   12.50   0
  -1 -14  -1  796.80   12.54   0
   1 -14   1  793.41   13.58   0
  -1  14  -1  796.12   12.60   0
  -2  14  -1  354.17   11.66   0
   2  14   1  369.43   10.45   0
   2 -14  -1  378.26   12.90   0
   2 -14   1  395.80   12.97   0
  -2  14   1  350.11   11.62   0
  -2 -14  -1  372.79    8.31   0
   2  14  -1  374.04   10.62   0
  -2 -14   1  365.85    8.60   0
  -3 -14   1  207.53    7.78   0
  -3  14  -1  199.48   10.85   0
   3 -14  -1  209.05   12.70   0
  -3  14   1  217.12   11.11   0
   3  14   1  213.77    9.80   0
   3  14  -1  224.22   10.16   0
   3 -14   1  230.12    9.33   0
  -3 -14  -1  201.15    7.41   0
   3 -14   1  206.12    9.98   0
   4  14   1   99.01    9.38   0
  -4 -14   1  116.09    9.91   0
   4  14  -1   90.91    9.56   0
  -4 -14  -1  112.55    9.94   0
   4 -14   1  111.12   11.77   0
   4 -14  -1  107.50   11.69   0
   4 -14  -1  121.62   12.69   0
  -4  14  -1  113.58   10.65   0
   4 -14   1   97.27    8.54   0
  -4  14   1  102.51   11.09   0
   5 -14   1    0.22    7.72   0
   5 -14  -1   11.25   13.90   0
  -5  14  -1   11.76   10.58   0
  -5 -14   1    5.39    6.42   0
   5 -14   1    6.44   13.37   0
   5 -14  -1   21.41   11.13   0
   5  14   1   17.72    9.01   0
   5 -14   1    8.39   13.10   0
  -5 -14  -1   14.65    9.34   0
  -5  14   1    8.33    9.93   0
   5  14  -1    7.10    9.54   0
   5 -14  -1    7.73   12.58   0
  -6 -14   1  209.00    7.30   0
   6 -14   1  230.64   11.90   0
  -6  14  -1  214.21    8.08   0
   6  14  -1  217.01    7.56   0
  -6 -14  -1  232.98    9.49   0
   6 -14  -1  224.61   12.51   0
  -6  14   1  200.99   10.62   0
   6  14   1  220.42    9.33   0
  -7  14  -1   85.28   10.33   0
  -7 -14  -1   92.30    6.41   0
   7 -14   1   85.10   11.31   0
   7 -14  -1   94.32   12.03   0
  -7  14   1   77.83   10.77   0
   7  14   1   96.44    8.85   0
  -7 -14   1   77.35    6.46   0
   7  14  -1   89.38    8.78   0
   8  14   1   20.76    8.61   0
   8  14  -1   16.66    8.84   0
  -8 -14   1   16.35    6.33   0
  -8  14   1   17.81    9.67   0
  -8  14  -1   -0.36    6.90   0
   8 -14  -1    6.97   11.12   0
   8 -14   1   22.06   10.39   0
  -8 -14  -1   12.20    8.36   0
  -9 -14   1   -3.99    5.72   0
   9 -14   1   -4.34   10.50   0
  -9  14   1   -6.79    9.04   0
  -9  14  -1    2.42    9.60   0
  -9 -14  -1   -5.25    7.92   0
   9 -14  -1   11.35   10.62   0
   0 -15   1   -5.45    7.07   0
   0  15   1   24.81    9.75   0
   0 -15  -1   16.43   10.52   0
   0  15  -1    5.89    9.57   0
   1  15   1  705.05   11.96   0
   1 -15   1  734.94   13.00   0
   1 -15  -1  705.54   10.42   0
  -1 -15  -1  709.49   12.68   0
  -1 -15   1  680.71   11.74   0
   1  15  -1  677.63   11.21   0
  -1  15   1  648.30    9.41   0
  -1  15  -1  679.06    9.71   0
  -2  15  -1  200.53   10.31   0
  -2 -15   1  203.81   10.04   0
   2  15   1  194.51    9.55   0
  -2 -15  -1  178.25    7.27   0
   2  15  -1  190.04    7.25   0
   2 -15  -1  214.19   11.61   0
  -2  15   1  200.44   10.41   0
   2 -15   1  192.64    8.55   0
   3  15  -1   61.83    6.81   0
   3 -15   1   48.31   10.65   0
  -3 -15  -1   40.95    9.73   0
  -3  15  -1   45.35    9.79   0
   3  15   1   49.85    6.36   0
  -3 -15   1   28.44    6.83   0
  -3  15   1   61.09   10.11   0
   3 -15   1   52.94   11.08   0
   3 -15  -1   68.75   11.41   0
  -4  15  -1  231.28   10.64   0
   4 -15   1  227.40   11.86   0
   4  15   1  249.93    9.90   0
   4 -15   1  245.06   12.02   0
   4 -15  -1  224.54   11.74   0
  -4 -15   1  232.33    7.91   0
   4 -15  -1  231.94   10.18   0
   4  15  -1  235.86   10.23   0
  -4  15   1  249.62   10.62   0
  -4 -15  -1  232.76   10.06   0
  -5 -15   1   42.00    9.15   0
   5 -15   1   37.77   10.81   0
   5  15  -1   44.09    6.49   0
   5 -15  -1   59.58   13.36   0
  -5  15   1   44.85    9.95   0
   5 -15  -1   47.77   11.22   0
   5 -15   1   59.82   13.96   0
   5 -15  -1   48.95   14.35   0
   5  15   1   39.13    8.65   0
  -5  15  -1   42.19   10.04   0
  -5 -15  -1   61.58    9.16   0
   5 -15   1   52.90   14.36   0
  -6  15  -1   29.46    6.83   0
   6  15  -1   44.87    8.63   0
   6 -15  -1   38.53   11.49   0
   6 -15   1   47.86   11.92   0
   6  15   1   36.88    6.50   0
  -6  15   1   24.72    9.94   0
  -6 -15   1   33.45    8.65   0
  -6 -15  -1   31.38    6.58   0
  -7 -15  -1   58.82    8.75   0
   7 -15   1   46.56   11.17   0
  -7  15  -1   59.75    9.87   0
  -7 -15   1   53.98    8.61   0
  -7  15   1   47.88    7.26   0
   7  15   1   64.16    6.49   0
   7  15  -1   67.29    8.69   0
   7 -15  -1   56.68    8.26   0
   8 -15   1   22.84   10.50   0
  -8  15  -1   17.95    9.03   0
  -8 -15  -1   10.96    5.95   0
  -8  15   1    9.07    9.35   0
  -8 -15   1   26.15    8.18   0
   8  15   1   12.28    8.54   0
   8  15  -1    0.05    8.30   0
   8 -15  -1    6.62   10.62   0
   0  16   1  456.76    8.37   0
   0 -16   1  493.34   12.38   0
   0  16  -1  458.95    8.92   0
   0 -16  -1  478.58   11.70   0
   1  16  -1  101.63    9.63   0
  -1 -16  -1   91.00    7.25   0
   1 -16  -1  101.92    7.50   0
  -1  16  -1  114.95    9.77   0
   1 -16   1  100.76   10.53   0
   1  16   1  103.96    9.75   0
  -1 -16   1  105.12    9.78   0
  -1  16   1  124.32    9.57   0
  -2  16  -1   50.73    9.82   0
  -2 -16   1   35.55    9.92   0
   2  16   1   34.39    9.47   0
   2  16  -1   44.54    9.42   0
   2 -16   1   63.02   10.38   0
  -2 -16  -1   51.64    6.90   0
  -2  16   1   29.62    9.69   0
   2 -16  -1   76.14   10.63   0
  -3  16  -1  226.60    8.24   0
  -3  16   1  205.86    7.80   0
   3 -16   1  217.42    8.71   0
   3  16  -1  214.16    9.96   0
   3 -16   1  216.54   11.71   0
  -3 -16   1  213.84   10.18   0
  -3 -16  -1  254.61   10.03   0
   3 -16  -1  222.12    8.71   0
   3  16   1  210.51    7.53   0
   4 -16   1  149.19   11.61   0
  -4  16   1  137.74   10.24   0
  -4 -16   1  121.47    9.42   0
   4 -16  -1  121.00   11.33   0
  -4  16  -1  120.08    7.89   0
   4  16   1  126.78    9.42   0
   4 -16   1  135.43   11.37   0
   4  16  -1  129.93    9.31   0
  -4 -16  -1  141.32    9.48   0
   4 -16  -1  142.84   11.15   0
   5 -16  -1  116.03   11.37   0
  -5 -16   1  103.60    6.74   0
   5 -16   1  109.19   11.29   0
   5  16   1  101.24    9.60   0
   5 -16  -1  120.56   13.99   0
  -5  16   1   99.78    7.48   0
  -5  16  -1   97.59   10.05   0
   5 -16   1  111.32   14.14   0
   5 -16  -1  113.61   13.19   0
   5 -16   1  115.11   14.49   0
  -5 -16  -1   97.28    9.61   0
   5  16  -1   99.87    6.76   0
  -6 -16  -1    7.45    8.68   0
   6  16  -1    9.89    6.28   0
  -6  16   1    2.96    9.21   0
   6  16   1   -7.79    8.76   0
   6 -16   1    9.44   10.19   0
  -6 -16   1   15.84    5.92   0
   6 -16  -1   -0.22   11.20   0
  -6  16  -1   10.77    6.79   0
  -7  16   1   -2.89    6.73   0
  -7  16  -1    5.49    9.20   0
  -7 -16  -1   12.90    7.80   0
   7  16  -1    6.46    5.89   0
   7  16   1    7.99    8.16   0
   7 -16  -1  -13.59   10.77   0
  -7 -16   1   13.20    6.13   0
   7 -16   1   -2.41   10.43   0
   8 -16   1   26.76   10.78   0
  -8 -16  -1   22.87    8.47   0
   8  16  -1   28.21    8.58   0
   8  16   1   27.99    6.16   0
  -8 -16   1   40.88    8.26   0
   8 -16  -1   29.78   11.09   0
  -8  16  -1   49.10    9.31   0
  -8  16   1   27.34    9.65   0
   0 -17   1    7.75    9.63   0
   0  17  -1    5.61    8.23   0
   0 -17  -1   -4.20    7.09   0
   0  17   1    5.30    9.44   0
   1  17   1   75.67    9.33   0
   1 -17   1   87.31    7.47   0
   1  17  -1   83.49    9.07   0
  -1 -17   1   92.62    9.72   0
  -1  17  -1   67.44    9.48   0
  -1  17   1   74.79   10.17   0
  -1 -17  -1   83.91    9.64   0
   1 -17  -1   69.44    8.24   0
   2 -17   1  389.72   10.59   0
  -2  17   1  357.58   10.99   0
   2 -17  -1  377.14    9.40   0
  -2 -17  -1  387.37    8.27   0
  -2 -17   1  384.71   10.45   0
   2  17   1  377.23   10.30   0
   2  17  -1  409.07   10.12   0
  -2  17  -1  408.21   11.47   0
   2 -17   1  413.62    9.72   0
  -3 -17   1   13.17    9.12   0
   3  17   1   19.42    8.57   0
   3 -17  -1   13.65   10.28   0
  -3  17  -1   -1.14    9.64   0
  -3  17   1   11.06    9.74   0
  -3 -17  -1   24.85    8.82   0
   3 -17  -1   20.68   10.95   0
   3  17  -1   11.66    8.90   0
   3 -17   1    7.81   10.85   0
   3 -17   1   15.14    8.69   0
   4 -17  -1  -12.86   10.77   0
   4  17   1   10.50    9.12   0
   4 -17  -1   18.06   10.61   0
   4 -17   1   16.74   10.82   0
   4  17  -1   25.52    9.11   0
  -4 -17   1   15.31    9.19   0
   4 -17  -1   23.85   10.85   0
  -4  17   1   15.64    9.54   0
   4 -17   1   16.63   10.69   0
  -4  17  -1   24.04    9.28   0
  -4 -17  -1   18.36    9.15   0
  -5  17  -1   42.66    6.82   0
   5 -17   1   45.80   12.71   0
   5 -17   1   41.35   10.88   0
   5 -17  -1   33.58   13.45   0
   5  17   1   49.48    9.05   0
  -5 -17  -1   34.71    9.16   0
  -5  17   1   29.61    9.21   0
   5 -17  -1   43.40   11.03   0
   5 -17  -1   22.74    7.17   0
  -5 -17   1   19.90    8.95   0
   5 -17   1   39.65   13.09   0
   5  17  -1   35.18    9.05   0
  -6  17  -1    8.89    9.27   0
   6  17  -1   -2.52    8.66   0
   6  17   1   -5.12    8.33   0
   6 -17  -1    7.14   10.63   0
  -6  17   1    8.04    9.40   0
  -6 -17  -1   -1.48    5.92   0
   6 -17   1   26.07   10.87   0
  -6 -17   1   -0.57    8.48   0
   7 -17  -1   49.94   10.89   0
   7  17  -1   20.28    8.77   0
   7 -17   1   38.12   10.17   0
  -7 -17  -1   20.09    8.35   0
  -7  17   1   32.75    9.43   0
  -7  17  -1   32.62    9.44   0
   7  17   1   23.23    5.88   0
  -7 -17   1   19.64    8.54   0
   0  18  -1   45.16    9.63   0
   0 -18   1   47.31    9.66   0
   0 -18  -1   51.87    9.93   0
   0  18   1   53.86    9.11   0
  -1 -18  -1   48.21    9.86   0
   1 -18  -1   43.39    7.59   0
  -1  18  -1   48.71    6.15   0
  -1 -18   1   41.58    9.29   0
  -1  18   1   42.82    9.33   0
   1  18  -1   39.85    8.48   0
   1 -18   1   34.95    7.80   0
   1  18   1   35.34    9.10   0
   2 -18  -1    6.76   10.47   0
   2  18   1    5.60    6.35   0
  -2 -18   1   20.26    9.38   0
  -2  18  -1   15.70    9.22   0
   2 -18   1   11.79    8.78   0
  -2 -18  -1  -27.18    8.84   0
   2  18  -1    0.79    8.97   0
  -2  18   1    7.80    9.16   0
   2 -18   1  -19.26   10.44   0
  -3  18  -1  121.07    9.81   0
  -3  18   1   89.92    9.80   0
  -3 -18   1   98.87    7.37   0
   3 -18  -1  143.03   11.26   0
   3 -18   1  113.27   11.01   0
   3 -18   1  141.99    9.03   0
   3 -18  -1  130.53    9.21   0
   3  18   1   94.80    9.29   0
   3  18  -1  108.12    6.82   0
  -3 -18  -1  119.85    9.67   0
   4 -18  -1  104.40    8.66   0
   4  18  -1   78.71    6.69   0
   4  18   1   75.70    9.10   0
   4 -18   1   86.82   10.61   0
   4 -18  -1  113.96   11.30   0
  -4  18  -1   98.71   10.27   0
  -4  18   1   80.58    9.92   0
   4 -18  -1   90.85    9.42   0
  -4 -18   1  113.01    9.07   0
  -4 -18  -1   95.39    6.81   0
   4 -18   1   96.95   11.26   0
  -5 -18  -1   41.83    6.43   0
  -5  18  -1   54.17    9.40   0
   5 -18  -1   58.82   12.41   0
   5  18   1   74.62    8.72   0
   5 -18  -1   37.48   10.90   0
   5 -18   1   53.79   12.07   0
   5 -18   1   72.70   13.06   0
   5 -18   1   42.05   10.79   0
  -5 -18   1   44.27    8.83   0
   5  18  -1   35.64    6.48   0
   5 -18  -1   54.05   13.01   0
  -5  18   1   39.88    9.18   0
  -6 -18   1   30.02    8.53   0
  -6  18   1    5.10    8.73   0
  -6  18  -1    0.62    9.55   0
   6  18   1   17.12    6.09   0
   6 -18   1    1.89   10.58   0
  -6 -18  -1   18.63    8.52   0
   6 -18  -1   -3.81   10.04   0
   6  18  -1   12.66    8.64   0
   0  19   1   -2.64    8.77   0
   0  19  -1    4.51    6.60   0
   0 -19  -1   14.67    9.51   0
   0 -19   1   10.25    7.08   0
  -1  19  -1  388.27   10.64   0
   1  19  -1  389.74   10.12   0
  -1 -19   1  358.44   10.72   0
   1 -19  -1  378.08    9.18   0
   1 -19   1  383.74    9.16   0
   1 -19   1  414.36   10.58   0
  -1 -19  -1  361.85    8.62   0
  -1  19   1  366.91   10.73   0
   1  19   1  327.19   10.40   0
   2 -19   1   63.52   10.83   0
  -2 -19  -1   85.35    9.75   0
  -2  19  -1   63.53    9.40   0
   2  19  -1   60.20    6.62   0
  -2  19   1   74.66    9.12   0
   2 -19   1   57.74   10.43   0
   2 -19  -1   91.46   11.02   0
  -2 -19   1   68.39    6.89   0
   2  19   1   61.89    8.72   0
   3 -19   1   23.94    7.32   0
  -3  19   1   11.34    9.09   0
   3 -19   1   25.31   10.31   0
  -3 -19   1   11.80    6.13   0
  -3  19  -1    9.37    9.23   0
   3 -19  -1   24.68   10.25   0
   3 -19  -1    1.30    8.47   0
   3  19   1   19.72    8.57   0
   3  19  -1    9.05    8.36   0
  -3 -19  -1   31.26    8.92   0
   4 -19  -1   36.08   10.36   0
  -4  19  -1   38.85    6.80   0
   4 -19   1   45.29   10.82   0
  -4 -19   1   65.47    9.04   0
  -4 -19  -1   55.91    6.33   0
  -4  19   1   37.83    9.31   0
   4  19  -1   54.55    8.78   0
   4 -19  -1   46.20    7.68   0
   4  19   1   41.07    6.02   0
   4 -19  -1   50.71    9.04   0
   4 -19   1   54.61   10.46   0
   5 -19  -1   48.15   10.87   0
   5  19  -1   35.35    6.38   0
   5 -19   1   36.18   10.30   0
  -5 -19  -1   32.06    6.37   0
  -5 -19   1   44.08    8.75   0
  -5  19   1   40.37    9.09   0
   5 -19   1   39.24   11.46   0
   5 -19   1   48.16   11.11   0
   5  19   1   32.04    8.70   0
   5 -19  -1   46.32   12.43   0
   5 -19  -1   45.93   11.74   0
  -5  19  -1   25.88    8.83   0
   0 -20   1  137.74   10.02   0
   0  20  -1  108.86    9.43   0
   0  20   1  105.17    7.07   0
   0 -20  -1  136.53    9.88   0
   1 -20   1  143.47    9.10   0
  -1 -20  -1  180.69    9.78   0
   1 -20   1  149.23   10.22   0
   1  20   1  122.82    9.25   0
   1  20  -1  147.22    9.66   0
  -1  20   1  127.53    7.12   0
  -1  20  -1  122.53    9.27   0
  -1 -20   1  162.08   10.26   0
   1 -20  -1  134.54    7.68   0
  -2 -20  -1   38.42    9.26   0
  -2  20   1   16.13    6.39   0
   2  20   1   27.66    8.01   0
   2 -20  -1   22.38    8.16   0
   2  20  -1   20.96    6.45   0
  -2  20  -1   15.77    8.91   0
  -2 -20   1   24.74    9.00   0
   2 -20   1   15.80    9.93   0
   2 -20   1   23.33    8.20   0
   2 -20  -1   28.02    9.82   0
  -3  20   1  247.94   10.36   0
   3 -20  -1  291.95   11.61   0
   3 -20   1  429.03   11.39   0
   3 -20   1  386.19   10.65   0
  -3  20  -1  337.92   10.24   0
  -3 -20   1  301.27    8.15   0
   3  20  -1  349.84    9.80   0
   3 -20  -1  283.18   12.17   0
   3  20   1  243.08    8.00   0
  -3 -20  -1  354.83   10.13   0
  -4  20  -1   -1.37    8.30   0
   4 -20  -1    1.12   10.57   0
  -4 -20   1    9.56    8.19   0
  -4 -20  -1   10.94    8.92   0
   4  20  -1    2.80    6.04   0
   4 -20  -1    6.22    8.12   0
   4 -20   1   -7.01    6.60   0
  -4  20   1   11.61    6.13   0
   4 -20  -1   11.38   10.23   0
   4  20   1   -2.47    8.40   0
   4 -20   1    8.42    7.87   0
   0 -21   1   11.45    8.98   0
   0 -21  -1   16.36    9.01   0
   0  21   1    0.03    8.54   0
   0 -21   1    2.77    8.07   0
   0  21  -1   18.49    8.50   0
   1 -21  -1   51.93    9.96   0
   1 -21   1   77.86    8.83   0
   1  21  -1   49.65    8.49   0
   1 -21   1   84.73   10.23   0
  -1  21  -1   62.74    8.73   0
  -1 -21  -1   69.41    6.71   0
   1  21   1   40.84    9.00   0
  -1  21   1   44.34    9.11   0
  -1 -21   1   63.66    9.22   0
   2 -21  -1    6.91   10.09   0
  -2  21   1   12.84    9.00   0
  -2 -21  -1   25.05    6.93   0
   2  21   1   26.37    8.63   0
  -2 -21   1   22.47    8.67   0
   2 -21  -1   19.67    8.30   0
   2 -21   1   30.16    8.34   0
  -2  21  -1   31.51    5.97   0
   2  21  -1   24.28    5.97   0
   2 -21   1   27.62    7.34   0
   0   0  -2  843.16   33.56   0
  -1   0  -2 2806.11   39.14   0
  -1   0   2 2819.37   36.93   0
  -1   0   2 2840.39   42.80   0
   1   0  -2 2745.03   39.52   0
  -6   0   2  341.68   11.54   0
  -6   0   2  342.47   10.92   0
  -7   0   2 1971.51   15.13   0
  -7   0   2 1962.95   16.75   0
  -7   0  -2 1961.39   13.24   0
  -8   0  -2   13.91    9.34   0
  -8   0   2   10.58    9.14   0
  -8   0   2   12.87    9.26   0
  -8   0  -2    7.88    9.90   0
  -8   0   2    9.92   10.07   0
  -9   0  -2  275.16   10.22   0
  -9   0  -2  302.79   10.13   0
  -9   0   2  288.70   10.07   0
  -9   0   2  294.17   10.97   0
  -9   0   2  274.76    9.74   0
 -10   0   2   26.71    9.07   0
 -10   0  -2   22.39    6.32   0
 -10   0  -2   29.72    9.77   0
 -10   0  -2   31.95   10.91   0
 -10   0   2   29.99    9.37   0
 -10   0   2   29.65    9.69   0
 -11   0   2  588.38   10.79   0
 -11   0  -2  540.56   14.11   0
 -11   0   2  625.45   12.19   0
 -11   0  -2  633.44   10.72   0
 -11   0   2  526.87   11.86   0
 -11   0  -2  549.21   11.57   0
 -12   0  -2   -0.32    8.19   0
 -12   0   2    9.77    9.18   0
 -12   0  -2   -2.90    8.67   0
 -12   0  -2    9.09    8.36   0
 -12   0   2   -1.25   10.78   0
 -12   0  -2    2.19    9.13   0
 -12   0   2    0.72    8.41   0
   0   1  -2    1.57   22.06   0
   0   1   2    2.61   21.78   0
   0   1   2   10.48   16.83   0
   0  -1  -2    3.65   23.62   0
   0  -1   2    4.98   23.83   0
   0  -1  -2   -0.83   22.07   0
   0  -1   2    4.95   28.45   0
   0   1  -2    0.81   27.14   0
  -1   1  -2  680.29   23.11   0
  -1   1   2  664.85   29.21   0
  -1   1   2  706.67   28.84   0
   1  -1  -2  696.98   29.89   0
  -1  -1  -2  688.24   20.96   0
  -1  -1   2  684.82   24.16   0
   1  -1   2  693.12   29.52   0
   1  -1   2  697.04   34.78   0
   1  -1  -2  678.71   30.48   0
  -1   1  -2  657.97   30.37   0
  -1  -1   2  696.18   25.22   0
   1   1  -2  695.26   25.85   0
  -2   1  -2 4809.13   34.24   0
   2   1  -2 4875.20   34.30   0
  -2  -1   2 4938.10   33.85   0
  -2   1   2 4904.07   38.09   0
  -3   1  -2 3437.78   25.31   0
  -3   1   2 3501.05   32.02   0
  -3   1   2 3490.46   27.24   0
  -3  -1   2 3547.14   24.90   0
  -4  -1   2  998.33   12.71   0
  -4   1   2  979.30   17.57   0
  -4   1   2 1000.36   15.99   0
  -4   1  -2  986.67   15.73   0
  -5   1  -2  241.94    8.59   0
  -5   1   2  240.19   14.07   0
  -5   1   2  252.93   11.54   0
  -5  -1   2  242.44   11.41   0
  -6   1   2  141.53   10.46   0
  -6   1   2  150.18   11.68   0
  -6  -1  -2  153.72   10.98   0
  -6  -1   2  137.91   10.95   0
  -6   1  -2  143.19   11.55   0
  -7   1   2    5.16    9.52   0
  -7  -1   2    1.34    9.33   0
  -7  -1  -2    7.14    9.31   0
  -7   1  -2    5.19   10.35   0
  -7   1   2    2.02   10.43   0
  -8   1   2  721.91   14.43   0
  -8  -1  -2  706.77    9.40   0
  -8   1   2  741.04   11.52   0
  -8   1   2  727.93   12.42   0
  -8   1  -2  751.05   12.50   0
  -8  -1   2  724.28   11.24   0
  -8  -1   2  736.99   12.12   0
  -9   1   2  237.32   10.12   0
  -9  -1  -2  246.76   10.40   0
  -9   1   2  251.13   10.68   0
  -9  -1  -2  246.71    9.75   0
  -9  -1   2  239.23   11.48   0
  -9   1   2  249.64   10.33   0
  -9   1  -2  248.62   10.48   0
  -9   1  -2  260.14   11.08   0
  -9  -1   2  230.73    7.32   0
 -10  -1  -2   89.40    9.45   0
 -10   1   2   91.24   11.13   0
 -10  -1   2  111.01    9.38   0
 -10   1  -2  112.07    9.86   0
 -10   1   2   81.20   10.44   0
 -10   1   2   93.33    7.29   0
 -10  -1   2   97.72    6.99   0
 -10  -1   2  125.15   10.10   0
 -10   1  -2  105.92    9.39   0
 -10  -1  -2   94.80    9.31   0
 -10   1  -2   91.82   10.85   0
 -11   1  -2    8.04   10.86   0
 -11  -1  -2    9.33   10.29   0
 -11  -1   2    9.82    9.04   0
 -11   1   2   10.65    8.65   0
 -11  -1  -2    8.13    8.34   0
 -11   1   2    6.21    9.39   0
 -11   1  -2  -22.88    7.66   0
 -11  -1   2    9.17    5.56   0
 -11   1  -2    2.75    8.34   0
 -11   1   2    3.75    8.74   0
 -11   1  -2   12.53   10.76   0
 -11  -1  -2   -1.04    6.28   0
 -11  -1   2    0.20    8.81   0
 -12   1  -2    3.13   10.34   0
 -12  -1   2   -1.79    9.60   0
 -12  -1   2   -6.98    9.10   0
 -12  -1  -2    5.43    9.01   0
 -12   1  -2    5.49    6.59   0
 -12   1  -2   -1.43    8.38   0
 -12   1   2    2.74    8.25   0
 -12  -1   2  -13.67    8.53   0
 -12  -1  -2   10.23    5.90   0
 -12   1  -2    6.09   10.40   0
 -12   1   2   -3.91   10.46   0
 -12   1   2   -8.23    6.21   0
   0  -2   2  903.39   26.10   0
   0  -2  -2  901.91   28.80   0
   0   2   2  922.07   27.74   0
   0  -2   2  917.73   31.50   0
   0   2  -2  913.62   31.34   0
   1  -2  -2  816.74   29.52   0
  -1   2   2  804.09   27.41   0
  -1  -2  -2  824.74   24.09   0
   1  -2   2  838.44   29.21   0
   1  -2   2  823.50   32.44   0
  -1   2  -2  820.33   22.41   0
   1  -2  -2  830.77   32.74   0
   1   2  -2  820.92   24.01   0
  -1  -2   2  833.29   23.91   0
  -1   2  -2  835.48   30.72   0
  -1   2   2  826.34   27.31   0
   1   2   2  828.58   23.63   0
   2   2  -2 5380.29   32.95   0
   2  -2  -2 5580.97   39.93   0
  -2  -2   2 5459.33   32.65   0
  -2   2  -2 5360.97   33.15   0
   2   2   2 5436.29   29.89   0
  -2  -2  -2 5384.89   31.78   0
   2  -2   2 5443.80   36.22   0
  -2   2   2 5421.96   39.98   0
  -3   2   2 4463.61   30.31   0
  -3  -2  -2 4608.63   25.25   0
  -3  -2   2 4653.44   26.35   0
  -3   2  -2 4453.02   28.84   0
   3   2  -2 4493.36   24.85   0
   3  -2   2 4439.43   28.36   0
  -4  -2  -2   -5.34   11.26   0
  -4  -2   2   -0.30   10.46   0
  -4   2   2   -0.48   14.83   0
  -4   2  -2    7.10   12.34   0
  -4   2   2    1.64   11.77   0
  -5  -2   2  683.63   12.89   0
  -5   2  -2  648.93   10.98   0
  -5  -2  -2  661.90   11.91   0
  -5   2   2  660.83   13.82   0
  -5   2   2  644.90   16.96   0
  -6   2  -2 1092.66   11.99   0
  -6   2   2 1079.47   15.55   0
  -6  -2  -2 1079.07   11.31   0
  -6   2   2 1103.97   16.70   0
  -6  -2   2 1061.69   13.76   0
  -7   2   2  108.74   12.59   0
  -7  -2  -2  109.07    6.74   0
  -7  -2   2  111.87    9.76   0
  -7   2  -2  100.35   11.14   0
  -7   2   2   89.65   11.33   0
  -8  -2  -2   70.05    9.53   0
  -8   2  -2   55.26   10.53   0
  -8  -2   2   63.32    9.31   0
  -8   2   2   59.62   11.36   0
  -8  -2   2   76.88    9.40   0
  -8   2   2   63.84   10.17   0
  -9  -2   2   52.24    9.51   0
  -9   2  -2   41.73   11.43   0
  -9   2  -2   44.90    9.82   0
  -9  -2   2   47.32    8.80   0
  -9   2   2   35.24   10.18   0
  -9   2  -2   36.66   11.38   0
  -9  -2  -2   43.33    6.58   0
  -9   2   2   35.14   11.99   0
 -10  -2   2   13.79    8.53   0
 -10   2   2    2.05   11.02   0
 -10   2  -2    6.34   10.67   0
 -10   2  -2    0.94   10.87   0
 -10  -2   2    5.87    8.72   0
 -10  -2  -2    5.27    9.06   0
 -10   2  -2    5.33    9.31   0
 -10   2   2    2.86    9.98   0
 -10   2   2    1.56    9.21   0
 -11  -2  -2   -6.09    9.01   0
 -11  -2   2    3.73    8.66   0
 -11   2  -2   -4.89    8.62   0
 -11   2  -2    6.72   10.91   0
 -11   2  -2   13.09   12.44   0
 -11   2   2   22.91    9.23   0
 -11  -2  -2   27.08    8.46   0
 -11  -2  -2    9.19    8.50   0
 -11  -2   2   15.42    8.74   0
 -11  -2   2   13.38    6.38   0
 -11   2   2    3.49   10.94   0
 -11   2  -2    8.43    7.75   0
 -11   2   2   10.78    9.39   0
 -12   2  -2    1.21   10.77   0
 -12   2  -2    4.54   10.71   0
 -12  -2   2   10.85    8.53   0
 -12   2  -2    8.06    9.02   0
 -12  -2   2    2.87    8.07   0
 -12   2   2   12.56    9.31   0
 -12  -2  -2   -5.00    8.95   0
 -12   2   2   -2.60   10.75   0
 -12   2   2    1.46   11.78   0
 -12   2   2    2.74    8.21   0
 -12  -2   2   20.17    8.93   0
 -12   2  -2   -2.47    8.65   0
 -12  -2  -2    7.40    8.37   0
 -12  -2  -2   11.84    8.25   0
   0   3  -2   16.21   16.08   0
   0  -3  -2   -0.64   14.42   0
   0   3   2    0.97   19.26   0
   0  -3   2    5.73   23.25   0
   1  -3  -2 1275.56   28.28   0
   1  -3   2 1273.03   26.55   0
  -1  -3   2 1240.08   19.87   0
  -1   3   2 1254.13   26.71   0
   1  -3   2 1251.44   27.96   0
  -1  -3  -2 1238.48   23.44   0
  -1   3  -2 1257.46   27.80   0
   1   3   2 1273.20   19.15   0
   1   3  -2 1246.63   19.90   0
   2  -3  -2  111.22   29.43   0
   2  -3  -2  106.76   19.50   0
   2   3   2  116.81   14.46   0
  -2   3   2  111.00   19.31   0
  -2   3  -2  116.83   13.90   0
  -2  -3  -2  125.24   15.56   0
   2   3  -2  113.21   11.26   0
   2  -3   2  119.21   20.08   0
  -2   3  -2  117.81   22.81   0
  -2  -3   2  108.43   15.75   0
   2  -3   2  112.25   27.97   0
  -3   3   2   45.44   21.15   0
  -3   3   2   48.54   15.79   0
   3   3  -2   49.91   12.68   0
   3  -3  -2   45.23   15.59   0
  -3   3  -2   48.77   26.75   0
   3  -3   2   45.99   14.94   0
  -3  -3   2   45.34    9.09   0
   3   3   2   48.67   11.62   0
  -3  -3  -2   46.20   11.85   0
  -3   3  -2   47.60   15.12   0
  -4   3   2  114.69    9.79   0
  -4   3  -2  118.50   12.45   0
   4  -3   2  121.33   12.31   0
  -4  -3   2  126.13   10.95   0
  -4   3   2  115.49   18.91   0
  -4   3  -2  112.61   20.20   0
  -4  -3  -2  110.82    8.28   0
   4   3  -2  108.04   10.94   0
  -5   3  -2   73.44   14.88   0
  -5   3   2   73.78   13.59   0
  -5  -3  -2   75.54   10.43   0
  -5   3  -2   64.30   11.88   0
  -5  -3   2   78.40    8.06   0
  -5   3   2   69.45   12.88   0
  -6  -3   2    7.55    9.79   0
  -6  -3  -2   23.16    9.47   0
  -6   3  -2    6.70    8.16   0
  -6   3   2    6.46   14.32   0
  -6   3   2   20.73   11.69   0
  -6   3  -2    7.02   13.85   0
  -7   3   2  442.71   12.75   0
  -7   3  -2  455.95   16.24   0
  -7   3  -2  452.88   15.28   0
  -7   3  -2  430.88   12.06   0
  -7  -3  -2  457.96   10.25   0
  -7  -3   2  424.79   10.42   0
  -7   3   2  439.25   15.02   0
  -8   3  -2    5.66   13.81   0
  -8   3   2   14.56   12.45   0
  -8   3  -2   27.16   10.76   0
  -8   3   2   14.92   10.13   0
  -8  -3  -2    5.20    9.33   0
  -8   3  -2   12.31   11.25   0
  -8  -3   2    8.19    9.43   0
  -9   3  -2   99.39   13.79   0
  -9   3  -2   90.68   13.97   0
  -9   3   2  105.45   10.35   0
  -9  -3   2   87.29    9.42   0
  -9   3   2   98.86   14.29   0
  -9   3  -2   87.73    9.70   0
  -9  -3  -2   99.03    9.11   0
  -9  -3   2  103.08    9.05   0
 -10  -3   2   50.28    8.88   0
 -10   3  -2   47.39    9.91   0
 -10   3  -2   37.50   13.75   0
 -10  -3  -2   41.22    6.13   0
 -10   3  -2   36.16   13.33   0
 -10   3   2   27.99   10.39   0
 -10   3   2   39.42   13.80   0
 -10  -3   2   47.58    8.78   0
 -11   3  -2  109.81   13.81   0
 -11   3  -2  106.98   13.84   0
 -11   3   2  115.45    9.28   0
 -11   3   2   88.48   13.52   0
 -11   3   2  111.32   11.08   0
 -11  -3   2  102.71    8.56   0
 -11   3  -2   97.08   10.04   0
 -11  -3  -2   91.57    9.06   0
 -11  -3   2   85.48    9.27   0
 -11   3   2  118.60   14.34   0
 -12  -3   2   -0.94    6.20   0
 -12   3   2   17.21   14.41   0
 -12   3   2   24.51   15.12   0
 -12  -3  -2   18.99    8.04   0
 -12   3  -2    8.38    6.34   0
 -12  -3  -2   24.93    8.42   0
 -12   3  -2   14.95    8.88   0
 -12   3   2   27.93    6.37   0
 -12  -3   2   24.28    9.10   0
 -12   3  -2   26.13   15.86   0
 -12   3  -2   23.57   14.52   0
 -12  -3  -2   19.39    9.06   0
 -12   3   2   13.43    6.86   0
   0   4  -2 1041.50   23.97   0
   0  -4   2 1047.56   24.64   0
   0  -4  -2 1039.08   23.20   0
   0   4   2 1026.23   18.40   0
  -1   4   2 1770.22   25.06   0
  -1   4  -2 1744.04   25.71   0
  -1  -4   2 1842.48   23.65   0
  -1  -4  -2 1739.27   19.29   0
   1   4   2 1802.36   19.14   0
   1  -4   2 1758.89   26.63   0
   1  -4  -2 1777.26   27.08   0
   1   4  -2 1700.90   19.47   0
   1  -4   2 1813.05   25.40   0
   2   4   2 4105.43   24.53   0
   2   4  -2 4042.51   25.55   0
  -2  -4  -2 3954.26   24.48   0
  -2   4   2 4022.74   31.19   0
  -2   4  -2 3894.31   28.45   0
   2  -4   2 3938.65   26.72   0
  -2  -4   2 3934.67   23.47   0
   2  -4  -2 4112.69   32.62   0
  -3   4  -2  874.71   17.60   0
  -3  -4   2  891.28   15.21   0
   3  -4   2  911.07   18.38   0
  -3  -4  -2  893.48   12.18   0
   3  -4  -2  864.89   35.04   0
   3   4   2  876.08   14.27   0
   3   4  -2  871.65   15.21   0
  -3   4   2  883.56   18.68   0
   3  -4  -2  904.41   18.92   0
   4   4   2 1425.60   15.17   0
  -4   4  -2 1415.09   17.82   0
   4  -4  -2 1452.37   17.51   0
   4   4  -2 1449.43   15.40   0
  -4   4   2 1383.35   15.49   0
  -4  -4  -2 1520.80   15.09   0
  -4  -4   2 1448.68   15.52   0
   4  -4   2 1450.57   17.39   0
  -5  -4  -2  451.71   11.18   0
  -5  -4   2  470.11   11.72   0
  -5   4  -2  437.87   10.73   0
  -5   4   2  470.02   14.06   0
  -5   4   2  446.98   30.19   0
  -6  -4  -2 1303.35   13.21   0
  -6   4  -2 1227.00   12.66   0
  -6   4   2 1271.88   31.83   0
  -6   4  -2 1317.59   35.46   0
  -6  -4   2 1297.10   13.76   0
  -6   4   2 1294.39   16.03   0
  -6   4  -2 1301.41   32.27   0
  -7   4  -2  595.54   23.65   0
  -7   4  -2  567.05   12.32   0
  -7   4   2  602.43   10.55   0
  -7   4  -2  611.43   22.42   0
  -7  -4  -2  590.92   10.88   0
  -7   4   2  605.98   22.31   0
  -7  -4   2  577.76    8.83   0
  -8   4  -2  143.00   17.93   0
  -8   4   2  143.10   10.77   0
  -8  -4  -2  157.32    9.52   0
  -8   4  -2  143.39   16.98   0
  -8   4  -2  135.19    8.08   0
  -8  -4   2  141.47    7.16   0
  -8   4   2  154.28   18.30   0
  -9   4   2  425.29   19.80   0
  -9  -4   2  393.72   10.20   0
  -9   4  -2  417.41   20.33   0
  -9   4  -2  418.57   20.88   0
  -9   4   2  398.80   11.71   0
  -9  -4  -2  404.80   10.04   0
  -9   4  -2  419.93   11.28   0
  -9   4   2  412.78   19.19   0
 -10   4  -2   43.81    9.68   0
 -10   4   2   48.27   17.07   0
 -10  -4   2   43.58    9.07   0
 -10   4   2   41.77   18.29   0
 -10   4  -2   45.39   19.92   0
 -10   4  -2   49.51   20.38   0
 -10   4   2   47.15    7.63   0
 -10  -4   2   48.80    8.94   0
 -10  -4  -2   32.53    9.05   0
 -11  -4   2  149.15    9.49   0
 -11   4  -2  201.39   11.14   0
 -11  -4   2  178.95    9.52   0
 -11  -4  -2  167.07    9.31   0
 -11   4   2  160.48   10.74   0
 -12   4   2    3.68    8.34   0
 -12  -4  -2    7.05    8.95   0
 -12   4  -2   -5.41    8.77   0
 -12   4  -2    0.29    9.13   0
 -12  -4  -2    4.99    8.31   0
 -12   4   2    1.40    9.35   0
 -12  -4   2   -4.91    8.38   0
 -12  -4  -2    3.97    8.56   0
   0  -5   2   -2.02   17.16   0
   0   5   2    4.03   15.53   0
   0   5  -2    1.36   16.39   0
   0  -5  -2   13.40   16.19   0
  -1  -5   2   74.22   10.99   0
   1  -5   2   86.63   17.74   0
   1   5   2   81.61   10.03   0
  -1  -5  -2   87.39   10.39   0
   1   5  -2   92.34   14.52   0
  -1   5  -2   78.15   16.79   0
   1  -5  -2   89.67   18.69   0
  -1   5   2   84.53   16.54   0
  -2  -5   2  879.22   15.67   0
   2  -5   2  887.91   19.27   0
  -2  -5  -2  895.53   15.30   0
   2  -5   2  887.24   21.98   0
  -2   5   2  894.98   19.27   0
   2   5  -2  924.11   15.48   0
   2   5   2  945.86   15.08   0
  -2   5  -2  882.83   14.85   0
   2  -5  -2  934.72   21.07   0
  -3   5  -2  495.22   15.79   0
  -3  -5  -2  501.69   12.93   0
  -3   5   2  504.52   15.79   0
   3   5   2  519.09   12.75   0
   3  -5   2  523.20   32.49   0
   3  -5   2  527.19   16.01   0
  -3  -5   2  514.19   10.60   0
   3  -5  -2  499.31   16.62   0
   3  -5  -2  526.64   30.67   0
   3   5  -2  525.06   13.12   0
   4   5   2  722.62   13.07   0
  -4  -5  -2  755.66   13.22   0
  -4  -5   2  722.43   10.32   0
  -4   5  -2  727.06   15.22   0
  -4   5   2  700.68   15.32   0
   4   5  -2  739.46   12.52   0
   4  -5  -2  749.50   16.16   0
   4  -5   2  738.35   15.24   0
  -5  -5  -2 2998.15   17.25   0
   5  -5  -2 3194.18   21.20   0
  -5   5   2 3049.99   21.11   0
  -5   5  -2 3073.57   20.16   0
   5   5  -2 3076.99   18.16   0
   5  -5   2 3085.14   18.31   0
  -5  -5   2 2980.20   16.25   0
  -6  -5   2   94.26   10.06   0
  -6   5  -2   69.69   11.95   0
  -6  -5  -2   84.30    9.07   0
  -6   5   2   74.18   12.09   0
  -7  -5   2   41.02    9.48   0
  -7   5  -2   35.92   11.05   0
  -7  -5  -2   36.48    9.14   0
  -7   5   2   24.13   11.36   0
  -8  -5   2  127.57    9.78   0
  -8  -5  -2  136.52    9.32   0
  -8   5  -2  116.99   10.90   0
  -8   5   2  129.28   10.66   0
  -9  -5   2    3.94    6.42   0
  -9   5  -2   37.73    9.88   0
  -9  -5  -2    6.68    6.17   0
  -9   5   2   10.07   10.44   0
 -10  -5   2   28.22    8.97   0
 -10   5   2   33.23   10.64   0
 -10  -5  -2   38.93    8.95   0
 -10  -5   2   47.95    9.12   0
 -10   5  -2   20.52    9.72   0
 -11   5  -2    6.73    7.25   0
 -11   5   2   -2.60    6.97   0
 -11  -5   2    7.44    8.17   0
 -11  -5   2   12.97    8.53   0
 -11  -5  -2   19.97    8.17   0
 -12   5  -2   16.20    9.41   0
 -12  -5  -2   27.86    8.65   0
 -12  -5   2    3.90    8.73   0
 -12   5   2   11.78    9.34   0
 -12  -5  -2    2.78    7.88   0
 -12   5   2   -0.10    8.81   0
 -12  -5   2    7.17    8.45   0
   0  -6  -2   17.41   14.71   0
   0   6   2   19.35   13.50   0
   0  -6   2   31.37   14.57   0
   0   6  -2   18.82   13.78   0
  -1  -6  -2 1795.78   18.21   0
  -1   6  -2 1880.57   17.73   0
  -1   6   2 1876.78   18.54   0
   1  -6   2 1805.41   21.05   0
   1   6   2 1913.29   18.75   0
   1  -6  -2 1897.15   19.71   0
  -1  -6   2 1851.65   16.52   0
   1   6  -2 1893.26   16.47   0
  -2  -6   2  123.40   12.74   0
   2   6   2  142.75   11.70   0
  -2   6  -2  127.92   11.00   0
   2  -6  -2  136.80   15.59   0
  -2   6   2  141.71   14.07   0
   2  -6   2  138.84   15.16   0
   2   6  -2  139.13    9.07   0
  -2  -6  -2  128.74   12.18   0
   2  -6   2  131.35   15.16   0
   3  -6   2 4671.78   25.51   0
  -3   6  -2 4602.16   24.84   0
   3   6  -2 4704.84   22.54   0
  -3   6   2 4655.42   26.59   0
  -3  -6   2 4591.22   20.97   0
   3   6   2 4837.56   22.24   0
   3  -6  -2 4713.28   27.89   0
  -3  -6  -2 4626.96   21.78   0
  -4  -6  -2   80.99    7.74   0
   4  -6   2   93.29   12.62   0
  -4   6   2   81.00   13.13   0
  -4   6  -2   78.13    8.43   0
   4  -6  -2   93.37   13.59   0
   4   6  -2   93.66   10.46   0
  -4  -6   2   73.11    7.16   0
   4   6   2   83.68   10.21   0
  -5   6   2  109.66   13.80   0
  -5  -6   2  126.06   10.39   0
  -5   6  -2  116.15   13.13   0
   5   6   2  102.89    9.61   0
   5   6  -2  129.52   10.35   0
   5  -6   2  122.75   13.44   0
   5  -6  -2  123.16   13.87   0
  -5  -6  -2  110.84    9.89   0
   6   6  -2   11.25    9.05   0
  -6  -6   2    5.90    6.70   0
  -6   6  -2   23.14   11.16   0
   6  -6   2    0.73   11.32   0
  -6   6   2    5.27   11.95   0
  -6  -6  -2   13.19    9.70   0
  -7   6   2 1988.68   17.23   0
  -7  -6  -2 1986.41   14.20   0
  -7  -6   2 2044.47   14.79   0
  -7   6  -2 2003.96   16.75   0
  -8   6  -2   -4.86   10.56   0
  -8  -6  -2    8.86    8.72   0
  -8  -6   2   27.80    9.00   0
  -8   6   2   11.41   10.76   0
  -9  -6   2   73.58    9.61   0
  -9  -6  -2   74.14    9.53   0
  -9   6   2   79.96   11.11   0
  -9   6  -2   63.18    7.44   0
 -10  -6   2    1.41    8.33   0
 -10   6   2   20.75   10.04   0
 -10   6  -2   12.88    6.92   0
 -10  -6   2   10.13    8.81   0
 -10  -6  -2   -0.02    6.15   0
 -11  -6   2   10.61    8.50   0
 -11  -6  -2    7.76    8.52   0
 -11   6  -2   -2.45    9.71   0
 -11  -6   2   27.08    8.16   0
 -11   6   2    8.46    6.79   0
   0   7  -2    1.94   12.94   0
   0  -7   2    7.17   13.40   0
   0   7   2    3.19   11.98   0
   0  -7  -2   -2.84   14.13   0
   1   7   2 9086.39   30.95   0
  -1  -7   2 8813.38   30.94   0
   1   7  -2 8923.03   29.75   0
   1  -7   2 8958.41   32.36   0
  -1   7  -2 9132.07   33.15   0
   1  -7  -2 8881.24   34.85   0
  -2  -7   2  637.20   13.28   0
  -2   7  -2  671.37   11.84   0
  -2  -7  -2  675.64   13.22   0
  -2   7   2  675.27   15.31   0
   2  -7   2  674.61   15.52   0
   2   7  -2  684.45   13.38   0
   2   7   2  681.36   13.09   0
   2  -7   2  680.08   15.25   0
   2  -7  -2  698.07   13.43   0
   3   7  -2  153.18   11.28   0
  -3  -7   2  160.95   11.39   0
   3  -7  -2  161.37   13.83   0
  -3  -7  -2  148.33   11.15   0
  -3   7  -2  150.73   12.30   0
  -3   7   2  158.10   13.42   0
   3   7   2  159.65   10.88   0
   3  -7  -2  160.81   14.78   0
   3  -7   2  169.36    9.72   0
   3  -7   2  164.79   15.48   0
   4  -7   2  180.33   10.10   0
  -4   7   2  182.59   13.34   0
   4   7  -2  180.23    7.70   0
  -4  -7  -2  168.25    8.06   0
   4   7   2  178.49   10.49   0
  -4  -7   2  156.97   10.46   0
  -4   7  -2  177.88   13.42   0
   4  -7  -2  188.64   13.88   0
  -5  -7   2 1915.07   12.99   0
   5   7   2 2021.01   14.50   0
   5  -7  -2 2082.69   19.12   0
   5  -7   2 2035.18   17.74   0
  -5   7  -2 1935.18   17.13   0
  -5  -7  -2 1904.31   14.28   0
  -5   7   2 1951.36   15.94   0
   5   7  -2 1948.42   14.91   0
   6   7  -2   65.99    9.23   0
   6  -7   2   73.68    8.21   0
  -6  -7  -2   75.24    6.81   0
   6   7   2   71.95    9.84   0
  -6   7   2   70.18    8.95   0
   6  -7  -2   79.44    8.80   0
  -6  -7   2   77.08    6.61   0
  -6   7  -2   81.17   11.29   0
  -7   7  -2  527.87    9.97   0
  -7  -7   2  506.31   10.75   0
  -7  -7  -2  532.83   10.64   0
  -7   7   2  513.17   12.76   0
  -8  -7   2    2.47    6.28   0
  -8   7  -2   16.85   10.47   0
  -8   7   2    2.41   10.27   0
  -8  -7  -2    7.17    6.05   0
  -9  -7  -2   15.57    9.23   0
  -9   7   2   -1.54   10.51   0
  -9  -7   2   14.74    8.87   0
  -9   7  -2   25.47    6.86   0
 -10   7  -2    7.30    7.12   0
 -10   7   2   16.91    9.61   0
 -10  -7  -2    5.38    6.15   0
 -10  -7   2    0.79    8.48   0
 -11  -7  -2   93.97    8.86   0
 -11   7  -2   74.80    9.64   0
 -11   7   2   75.28   10.10   0
 -11  -7   2   79.82    8.77   0
   0  -8  -2  686.16   15.10   0
   0   8   2  677.27   11.47   0
   0  -8   2  695.25   11.71   0
   0   8  -2  692.67   14.34   0
  -1  -8   2 2365.92   18.32   0
  -1   8   2 2322.67   17.18   0
   1   8  -2 2358.77   16.22   0
   1  -8   2 2327.80   20.23   0
   1   8   2 2386.41   18.36   0
  -1   8  -2 2307.12   19.47   0
   1  -8  -2 2348.24   20.26   0
  -1  -8  -2 2402.17   18.76   0
   2   8  -2  883.94   13.91   0
   2   8   2  883.46   13.19   0
  -2  -8  -2  892.91   13.70   0
  -2  -8   2  902.22   14.12   0
  -2   8  -2  879.98   14.80   0
   2  -8   2  889.28   15.75   0
   2  -8  -2  901.82   17.26   0
  -2   8   2  891.86   15.60   0
   3   8   2 3386.69   18.55   0
  -3   8   2 3306.86   21.76   0
  -3  -8   2 3257.46   16.79   0
  -3  -8  -2 3293.54   18.40   0
   3   8  -2 3399.13   17.15   0
  -3   8  -2 3364.01   21.21   0
   3  -8   2 3431.04   28.36   0
   3  -8  -2 3470.17   23.88   0
   3  -8  -2 3447.10   28.82   0
   3  -8   2 3355.68   20.04   0
  -4   8   2   19.78   12.35   0
   4   8  -2    1.80    9.57   0
   4  -8   2    9.10   20.06   0
   4  -8  -2    9.88   18.82   0
   4  -8  -2    2.30   13.37   0
   4  -8   2   15.48   13.06   0
   4   8   2    4.34    6.87   0
  -4  -8  -2   13.85    9.87   0
  -4   8  -2    4.37   12.72   0
  -4  -8   2   25.50    9.56   0
   5   8  -2  111.76    6.99   0
  -5   8   2  135.45   12.69   0
  -5  -8  -2  114.14    9.82   0
  -5   8  -2  111.20   11.57   0
   5  -8  -2  116.80    9.62   0
  -5  -8   2  115.05    6.94   0
   5   8   2  126.88   10.02   0
   5  -8   2  100.50   11.86   0
   6  -8   2   23.58   11.63   0
  -6   8   2    9.27   11.85   0
  -6   8  -2   28.37   11.66   0
   6  -8  -2   22.96   11.96   0
  -6  -8   2    4.83    6.29   0
   6   8   2    9.25    9.43   0
   6   8  -2   12.30    8.80   0
  -6  -8  -2   14.24    6.64   0
  -7   8  -2  521.67   12.75   0
  -7   8   2  514.44   12.52   0
  -7  -8   2  511.65   11.10   0
   7   8  -2  512.94   10.89   0
   7  -8   2  564.57   13.44   0
  -7  -8  -2  535.70   10.82   0
   7  -8  -2  567.30   13.35   0
  -8   8   2    5.88   11.02   0
  -8  -8  -2   -5.06    8.40   0
  -8   8  -2   -6.09    7.47   0
  -8  -8   2   16.12    8.68   0
  -9   8  -2  186.10    8.25   0
  -9   8   2  195.50    8.43   0
  -9  -8   2  197.70    7.45   0
  -9  -8  -2  189.85    7.03   0
 -10   8  -2   12.68    9.27   0
 -10   8   2    8.95    9.85   0
 -10  -8   2    8.99    8.22   0
 -10  -8  -2   -5.86    6.16   0
 -11  -8  -2   45.41    8.46   0
 -11   8  -2   30.33    9.80   0
 -11  -8   2   42.59    6.18   0
 -11   8   2   54.59   10.00   0
   0  -9  -2   -5.84    8.08   0
   0   9   2   12.64   10.28   0
   0   9  -2   -8.32    8.14   0
   0  -9   2    1.54   12.15   0
  -1   9  -2   18.15   11.65   0
   1  -9   2   12.44   12.32   0
   1   9   2   12.77   10.69   0
   1   9  -2    7.64   11.18   0
  -1  -9   2   11.09   11.65   0
  -1  -9  -2   17.40    7.91   0
   1  -9  -2   18.34   12.49   0
  -1   9   2    2.64    7.38   0
   2   9  -2  815.11   10.91   0
   2   9   2  796.26   12.66   0
  -2   9  -2  767.82   11.28   0
   2  -9   2  785.61   11.79   0
  -2   9   2  788.55   11.96   0
  -2  -9   2  766.56   10.79   0
  -2  -9  -2  778.92   10.37   0
   2  -9  -2  791.57   16.08   0
   3  -9   2   86.50   12.44   0
   3  -9  -2   82.24   13.91   0
   3  -9   2   84.96    9.83   0
  -3   9  -2   76.16   12.13   0
  -3   9   2   83.69   12.82   0
   3   9  -2   85.59   10.53   0
  -3  -9   2   86.65   10.34   0
   3   9   2   76.06   10.20   0
  -3  -9  -2   76.03   10.53   0
  -4   9  -2  954.69   14.59   0
  -4  -9  -2 1010.63   12.33   0
   4  -9   2 1023.21   24.85   0
  -4   9   2 1020.45   15.54   0
   4  -9   2 1002.14   13.05   0
   4   9   2 1021.85   12.47   0
   4   9  -2 1012.34   12.80   0
  -4  -9   2  985.02   12.24   0
   4  -9  -2 1022.86   23.67   0
   4  -9  -2  992.03   16.67   0
  -5   9  -2 1244.96   14.73   0
   5   9   2 1201.53   12.86   0
   5  -9  -2 1213.78   16.41   0
  -5   9   2 1208.11   15.81   0
   5   9  -2 1188.20   11.07   0
  -5  -9  -2 1182.38   12.86   0
  -5  -9   2 1206.58   12.41   0
   5  -9   2 1291.61   15.50   0
   6   9  -2  425.89   10.98   0
   6  -9  -2  449.35   13.07   0
  -6  -9   2  428.80   10.86   0
  -6   9  -2  424.57   12.69   0
   6  -9   2  448.36    9.85   0
  -6   9   2  430.09   12.68   0
  -6  -9  -2  445.05   10.75   0
   6   9   2  433.50   10.46   0
   7  -9   2    3.77   10.79   0
  -7  -9  -2    4.01    6.38   0
   7   9   2   15.95    8.59   0
   7  -9  -2   -2.85   10.77   0
  -7   9  -2   11.52    7.55   0
  -7   9   2    1.33   11.20   0
  -7  -9   2   -4.26    9.56   0
   7   9  -2    9.99    9.25   0
  -8   9   2   23.29   11.02   0
  -8   9  -2   36.20   10.07   0
  -8  -9  -2   42.77    8.70   0
  -8  -9   2   25.04    9.41   0
  -9   9  -2   35.70    7.03   0
  -9   9   2   49.15   10.39   0
  -9  -9  -2   43.06    8.54   0
  -9  -9   2   29.07    6.07   0
 -10  -9  -2   49.95    6.51   0
 -10   9  -2   55.10   10.02   0
 -10   9   2   58.05   10.11   0
 -10  -9   2   58.82    8.22   0
 -11  -9   2    0.92    8.00   0
 -11  -9  -2    0.66    8.22   0
 -11   9  -2    8.29    9.34   0
 -11   9   2    7.06    9.59   0
   0  10   2  142.82   10.99   0
   0 -10  -2  130.48   12.21   0
   0  10  -2  136.43   11.56   0
   0 -10   2  132.21   12.14   0
   1  10  -2  472.22    9.63   0
   1  10   2  491.06   11.44   0
   1 -10   2  507.48   13.32   0
  -1 -10   2  467.44    9.99   0
  -1  10   2  492.25   10.55   0
  -1  10  -2  489.92    9.64   0
   1 -10  -2  482.18   14.62   0
  -1 -10  -2  462.04   11.96   0
  -2 -10  -2  310.90    8.43   0
  -2  10   2  317.34   12.61   0
   2  10  -2  327.41   11.47   0
   2 -10   2  300.02   13.26   0
  -2 -10   2  300.98   11.52   0
   2  10   2  315.87   10.90   0
  -2  10  -2  299.67   12.36   0
   2 -10  -2  304.01   14.19   0
   3 -10   2 5457.67   29.17   0
   3 -10  -2 5461.09   26.34   0
  -3  10  -2 5352.99   23.36   0
  -3 -10   2 5262.65   21.16   0
   3  10   2 5340.15   19.66   0
   3 -10   2 5379.90   24.85   0
  -3 -10  -2 5119.00   20.74   0
  -3  10   2 5383.30   24.30   0
   3  10  -2 5433.94   21.81   0
   4 -10  -2    6.49   12.88   0
  -4 -10   2    9.33    7.10   0
   4 -10  -2   11.36   15.63   0
  -4 -10  -2    1.43    9.66   0
  -4  10   2   14.63   11.61   0
   4 -10   2    4.18    7.90   0
   4  10   2   17.51    6.47   0
   4 -10   2    8.46   12.39   0
   4  10  -2   22.56   10.08   0
  -4  10  -2    6.89   11.41   0
   5  10  -2  709.66   11.31   0
  -5  10  -2  707.90   13.52   0
   5 -10  -2  701.21   14.70   0
   5  10   2  684.79   11.63   0
  -5  10   2  716.28   13.57   0
  -5 -10  -2  678.52    9.46   0
  -5 -10   2  728.67   11.36   0
   5 -10   2  717.47   11.38   0
   6 -10  -2  346.14   12.52   0
  -6  10   2  323.48   12.04   0
  -6 -10  -2  304.29   10.01   0
   6  10   2  322.97   10.05   0
  -6 -10   2  343.88   10.27   0
  -6  10  -2  312.58   12.17   0
   6 -10   2  345.25   13.09   0
   6  10  -2  315.69   10.61   0
   7  10   2  610.02   10.82   0
  -7 -10  -2  625.67   10.29   0
   7 -10  -2  667.58   13.70   0
  -7  10   2  616.72   10.41   0
  -7 -10   2  642.41   10.79   0
   7 -10   2  648.41   13.26   0
   7  10  -2  623.33   11.12   0
  -7  10  -2  629.21   10.25   0
  -8 -10  -2  204.27    7.35   0
   8 -10   2  229.06   11.26   0
  -8  10  -2  198.51    8.17   0
  -8 -10   2  195.32    7.51   0
  -8  10   2  199.44   11.21   0
   8  10  -2  207.42    7.58   0
  -9  10  -2   97.45   10.64   0
  -9  10   2   89.29   10.39   0
  -9 -10  -2  104.59    8.98   0
  -9 -10   2  102.04    6.71   0
 -10  10  -2   -4.35    6.80   0
 -10 -10  -2   -3.28    6.01   0
 -10 -10   2    1.14    8.27   0
 -10  10   2    3.24   10.03   0
   0  11   2    1.98    9.86   0
   0 -11   2    3.68   11.12   0
   0  11  -2   -1.16    7.31   0
   0 -11  -2    5.59    7.66   0
  -1  11  -2 3791.51   19.59   0
  -1  11   2 3877.39   20.40   0
  -1 -11   2 3828.36   19.24   0
   1 -11  -2 3914.94   21.60   0
   1 -11   2 3850.92   18.83   0
   1  11   2 3903.77   18.77   0
   1  11  -2 3766.69   19.00   0
  -1 -11  -2 3795.36   19.33   0
   2 -11  -2  350.56   13.38   0
  -2  11  -2  345.49    8.94   0
   2 -11   2  376.31   12.70   0
  -2 -11  -2  349.76   11.10   0
   2  11   2  348.77    8.21   0
   2  11  -2  365.31   11.26   0
  -2  11   2  343.82   11.76   0
  -2 -11   2  355.26   11.39   0
  -3 -11  -2    2.80    6.69   0
   3 -11   2    2.78    9.36   0
  -3  11  -2    2.39   10.83   0
  -3  11   2   10.82   11.26   0
   3  11   2    3.48    6.63   0
  -3 -11   2    5.07    7.04   0
   3  11  -2    1.12    6.85   0
   3 -11   2   18.76   11.42   0
   3 -11  -2   15.46   12.60   0
   4 -11  -2   36.26   12.80   0
   4  11   2   29.72    9.50   0
   4 -11   2   32.64   11.81   0
  -4  11  -2   24.38    7.85   0
   4  11  -2   18.26    9.85   0
  -4 -11   2   18.26    7.19   0
   4 -11  -2   32.55   12.24   0
  -4 -11  -2   29.03    7.04   0
   4 -11   2   29.14   11.59   0
  -4  11   2   31.22   11.66   0
   5 -11  -2 2304.80   43.04   0
  -5 -11   2 2088.21   13.00   0
   5  11  -2 2118.43   13.11   0
   5 -11  -2 2212.56   49.33   0
  -5 -11  -2 2180.06   14.58   0
  -5  11  -2 2213.10   16.79   0
  -5  11   2 2216.10   16.92   0
   5 -11  -2 2126.15   18.79   0
   5  11   2 2125.28   12.86   0
   5 -11   2 2250.14   17.96   0
  -6 -11   2   90.80    9.28   0
  -6 -11  -2   95.78    9.37   0
  -6  11   2   86.66   10.96   0
   6 -11  -2   93.32   11.53   0
   6  11  -2   96.89    9.26   0
  -6  11  -2  103.09   11.33   0
   6 -11   2   90.91   11.78   0
   6  11   2   94.60    8.90   0
   7  11   2  847.91    9.14   0
   7 -11  -2  971.14   14.71   0
   7 -11   2  847.79   11.34   0
  -7 -11   2  891.19   11.63   0
   7  11  -2  833.34    9.78   0
  -7 -11  -2  869.51   11.38   0
  -7  11   2  849.66   11.38   0
  -7  11  -2  834.25   10.52   0
  -8  11   2   14.13   10.28   0
  -8 -11   2    2.50    8.93   0
  -8  11  -2   34.51   10.19   0
  -8 -11  -2   19.35    6.09   0
   8 -11   2    6.79   10.54   0
   8 -11  -2    9.01   10.54   0
   8  11  -2   29.32    8.83   0
  -9  11  -2    2.90    9.77   0
  -9 -11   2   19.15    8.70   0
  -9  11   2   13.20    6.63   0
  -9 -11  -2   26.00    8.43   0
 -10 -11   2   21.94    8.04   0
 -10  11  -2   14.13    9.15   0
 -10  11   2    4.13    6.67   0
 -10 -11  -2   -2.96    7.97   0
   0  12  -2    4.56   10.40   0
   0 -12  -2   13.76   10.39   0
   0 -12   2    2.08   11.41   0
   0  12   2   13.07    9.80   0
  -1  12  -2  556.84   12.81   0
   1 -12   2  587.70   13.77   0
  -1 -12   2  568.23   12.41   0
   1  12   2  592.13   11.97   0
   1 -12  -2  581.42   13.09   0
  -1  12   2  576.03   11.92   0
  -1 -12  -2  591.34    9.34   0
   1  12  -2  576.33   12.13   0
   2 -12  -2   -2.13   11.43   0
   2 -12   2    8.27   12.02   0
  -2  12   2    4.47   10.35   0
  -2 -12   2    6.06    7.20   0
  -2 -12  -2   28.16   10.31   0
  -2  12  -2   29.30   10.87   0
   2  12  -2   11.79    9.86   0
   2  12   2   20.46    9.70   0
   3  12   2 1318.73   13.14   0
   3 -12   2 1370.71   16.00   0
  -3  12  -2 1336.81   14.94   0
  -3 -12  -2 1316.00   13.61   0
   3 -12  -2 1288.43   13.46   0
  -3  12   2 1343.37   14.34   0
   3  12  -2 1359.30   13.51   0
  -3 -12   2 1322.92   13.63   0
   3 -12   2 1386.00   16.65   0
   4 -12  -2   56.77   12.18   0
   4  12  -2   42.94    9.46   0
   4 -12  -2   42.52   11.88   0
  -4 -12  -2   32.26    9.81   0
  -4  12   2   31.68   10.85   0
   4  12   2   34.00    9.54   0
  -4 -12   2   27.46    9.43   0
   4 -12   2   42.45   11.46   0
  -4  12  -2   41.33   11.07   0
   4 -12   2   47.98   11.99   0
  -5  12  -2   63.05   11.07   0
   5  12  -2   44.52    6.48   0
   5 -12   2   48.48   11.78   0
   5 -12  -2   39.27   11.63   0
   5 -12   2   49.67   19.97   0
  -5 -12  -2   47.94    9.34   0
  -5 -12   2   51.81    9.27   0
   5 -12   2   52.44   18.75   0
  -5  12   2   56.63    7.83   0
   5 -12  -2   49.40   18.56   0
   5  12   2   56.04    9.22   0
   5 -12  -2   47.14   15.74   0
   6  12   2  244.94    9.44   0
   6 -12   2  223.49   11.96   0
  -6 -12   2  219.51    9.57   0
  -6  12  -2  216.12   11.35   0
  -6  12   2  212.49    8.50   0
   6 -12  -2  208.72   12.40   0
   6  12  -2  211.03    7.39   0
  -6 -12  -2  202.12    9.91   0
   7 -12  -2   -4.30   11.58   0
  -7 -12  -2    1.50    8.47   0
   7  12   2   -5.03    8.94   0
  -7  12  -2    0.32    9.54   0
  -7  12   2    1.09   10.36   0
   7 -12   2   -9.44   10.27   0
   7  12  -2    9.04    8.34   0
  -7 -12   2   -2.91    8.60   0
  -8  12  -2    3.15   10.13   0
   8  12   2   23.10    8.49   0
  -8 -12   2    6.59    8.51   0
   8  12  -2   15.99    5.95   0
   8 -12  -2   11.60   11.12   0
  -8 -12  -2    8.01    6.17   0
  -8  12   2    6.21   10.21   0
   8 -12   2    5.64   10.86   0
  -9  12   2  180.16   10.86   0
  -9  12  -2  157.60    8.32   0
  -9 -12   2  182.12    9.65   0
  -9 -12  -2  151.43    7.04   0
 -10  12   2   18.09    9.52   0
 -10 -12  -2    2.92    8.03   0
 -10  12  -2   -1.19    6.69   0
 -10 -12   2    5.61    5.76   0
   0  13   2  -11.40    9.15   0
   0  13  -2    5.92   10.32   0
   0 -13  -2    6.34   11.04   0
   0 -13   2  -13.61   11.25   0
  -1  13   2  140.81   10.57   0
   1  13  -2  133.91   10.52   0
  -1 -13  -2  134.47    8.00   0
  -1  13  -2  123.47   10.76   0
   1 -13  -2  138.65   12.26   0
   1 -13   2  125.49    8.68   0
  -1 -13   2  129.57    8.08   0
   1  13   2  133.33   10.24   0
   2 -13   2  402.70   12.65   0
  -2 -13  -2  410.05   11.26   0
   2  13  -2  384.19    8.62   0
   2  13   2  424.66   10.87   0
  -2  13  -2  398.38   12.07   0
   2 -13  -2  405.77   13.29   0
  -2  13   2  397.88    9.04   0
  -2 -13   2  395.69    8.96   0
   3  13   2 1198.76   10.85   0
  -3  13  -2 1218.71   14.23   0
   3 -13   2 1233.93   15.99   0
   3 -13  -2 1237.95   15.96   0
   3 -13   2 1241.57   15.15   0
  -3  13   2 1187.15   12.20   0
  -3 -13  -2 1199.50   13.10   0
   3  13  -2 1250.31   13.24   0
  -3 -13   2 1231.12   13.00   0
   4  13   2   17.09    6.61   0
   4 -13  -2   16.70   11.47   0
   4 -13   2    0.75   11.94   0
  -4 -13   2   35.59    9.45   0
   4  13  -2   21.54    6.69   0
   4 -13   2   15.82   11.43   0
   4 -13  -2   30.12   12.49   0
  -4  13   2    6.34   10.96   0
  -4  13  -2    4.69   10.81   0
  -4 -13  -2   12.55    6.76   0
  -5 -13  -2   18.01    9.28   0
   5 -13   2   22.31   14.18   0
   5 -13  -2   21.21   16.91   0
   5 -13  -2   29.05   11.99   0
  -5  13  -2   12.72   10.30   0
   5 -13   2   30.26   11.08   0
  -5  13   2   31.18   10.47   0
   5  13  -2   30.93    9.30   0
   5  13   2   26.84    6.29   0
   5 -13   2   22.03   15.37   0
  -5 -13   2   30.73    8.87   0
   5 -13  -2   21.47   14.42   0
  -6  13  -2   23.55    6.92   0
   6 -13   2   11.98   10.67   0
  -6 -13  -2   44.36    8.76   0
   6 -13  -2   26.27   10.88   0
   6  13  -2   24.32    6.57   0
  -6 -13   2   21.12    9.30   0
   6  13   2   31.99    8.74   0
  -6  13   2   35.44   10.16   0
  -7  13  -2   19.14   10.24   0
   7 -13   2   30.58   10.67   0
  -7 -13  -2   10.76    8.40   0
   7  13   2   27.54    8.49   0
  -7 -13   2    5.67    5.73   0
   7 -13  -2   23.78   10.67   0
  -7  13   2    9.72    9.62   0
   7  13  -2    3.87    8.48   0
  -8  13   2   35.31    7.32   0
   8  13   2   51.72    8.78   0
  -8 -13  -2   18.77    6.39   0
   8 -13   2   44.99   10.87   0
   8  13  -2   16.97    8.82   0
  -8 -13   2   27.97    8.97   0
   8 -13  -2   44.65   10.78   0
  -8  13  -2   24.21    7.45   0
  -9  13  -2   -0.44    9.67   0
  -9 -13   2   16.75    8.60   0
  -9 -13  -2    7.33    8.13   0
   9 -13   2   14.62   10.62   0
  -9  13   2   15.60    9.75   0
   0  14  -2  697.93   11.79   0
   0 -14   2  695.58   12.63   0
   0 -14  -2  697.85   13.48   0
   0  14   2  693.98   12.40   0
   1 -14  -2  152.87   12.01   0
  -1  14  -2  145.95   10.81   0
   1 -14   2  138.04   12.24   0
  -1 -14   2  138.07   10.66   0
  -1 -14  -2  123.71   10.93   0
  -1  14   2  150.73   10.47   0
   1  14   2  156.65    7.38   0
   1  14  -2  142.45   10.11   0
   2 -14   2  241.65   10.35   0
  -2  14   2  214.81    8.26   0
  -2 -14  -2  212.65    7.72   0
   2  14   2  224.71    7.27   0
   2 -14   2  215.78   12.37   0
   2 -14  -2  229.13   12.63   0
  -2 -14   2  227.54    7.92   0
   2  14  -2  226.07   10.50   0
  -2  14  -2  224.94   11.17   0
   3 -14   2  771.80   12.26   0
  -3 -14  -2  694.20    9.45   0
  -3  14  -2  724.01   12.69   0
   3 -14  -2  758.92   14.38   0
   3  14  -2  742.56   11.42   0
   3 -14   2  743.29   13.74   0
   3  14   2  724.28    9.08   0
  -3 -14   2  726.17    9.44   0
  -3  14   2  712.54   12.97   0
  -4 -14   2   26.31    9.73   0
  -4  14  -2   25.24   10.10   0
  -4 -14  -2   32.22    9.29   0
   4 -14   2   34.62   11.11   0
  -4  14   2   31.97    9.67   0
   4 -14  -2   22.10   11.48   0
   4 -14   2   29.94   11.24   0
   4  14   2   31.95    9.33   0
   4  14  -2   24.20    9.81   0
   4 -14  -2   29.14   11.60   0
   4 -14  -2   26.87    8.75   0
  -5 -14   2  459.11    8.67   0
   5 -14  -2  496.36   19.67   0
   5 -14   2  498.11   17.60   0
   5 -14  -2  462.06   13.85   0
   5 -14   2  511.09   17.38   0
   5  14   2  477.16   10.80   0
  -5  14  -2  444.67   11.27   0
  -5 -14  -2  447.01   10.97   0
   5 -14   2  506.32   12.57   0
   5 -14  -2  502.40   16.68   0
   5  14  -2  498.65   10.75   0
  -5  14   2  492.49   11.91   0
   6  14  -2  156.24    9.19   0
  -6 -14  -2  140.69    9.52   0
  -6 -14   2  148.27    6.82   0
   6 -14   2  151.18    8.59   0
  -6  14   2  156.24   10.69   0
   6  14   2  145.06    9.35   0
   6 -14  -2  174.78   12.11   0
  -6  14  -2  155.15    9.77   0
   7  14   2  295.91   10.06   0
   7 -14   2  288.66   12.21   0
   7  14  -2  310.61    9.74   0
   7 -14  -2  253.38   12.91   0
  -7 -14  -2  269.29   10.33   0
  -7  14  -2  324.28   11.45   0
  -7 -14   2  273.97    9.19   0
  -7  14   2  283.91   11.30   0
   8  14   2   19.83    8.56   0
  -8  14  -2   41.46    9.91   0
  -8 -14  -2   11.01    8.35   0
  -8 -14   2   21.60    5.97   0
  -8  14   2   32.10   10.00   0
   8 -14  -2   13.28   11.16   0
   8 -14   2   30.43   11.35   0
   8  14  -2   19.73    8.82   0
  -9 -14  -2   59.44    8.22   0
   9 -14  -2   57.00   11.09   0
   9  14  -2   41.70    8.55   0
  -9  14  -2   55.35    9.52   0
   9 -14   2   61.85   10.50   0
  -9  14   2   67.50   10.29   0
  -9 -14   2   34.15    8.43   0
   0 -15   2    6.19    7.03   0
   0  15   2   -1.16    7.04   0
   0 -15  -2   -7.93   10.16   0
   0  15  -2    5.22    9.30   0
  -1  15   2  456.25   11.29   0
   1 -15   2  481.23   11.57   0
   1  15  -2  464.11   11.17   0
   1  15   2  472.27   11.14   0
  -1  15  -2  448.39    8.62   0
   1 -15  -2  454.98   12.24   0
  -1 -15   2  483.67    8.91   0
  -1 -15  -2  452.06   11.47   0
   2  15   2   39.73    9.01   0
  -2 -15  -2   36.75    9.56   0
   2 -15  -2   28.30   10.99   0
   2 -15   2   38.23    9.02   0
  -2 -15   2   34.56    9.88   0
  -2  15  -2   47.15    9.76   0
   2 -15   2   31.98   11.09   0
   2  15  -2   34.66    9.63   0
  -2  15   2   24.15    6.86   0
   3  15  -2    3.45    6.53   0
   3  15   2    3.24    6.03   0
  -3  15  -2   11.15    9.97   0
   3 -15   2    6.23    8.46   0
  -3 -15   2    9.74    7.07   0
  -3 -15  -2   15.15    9.10   0
   3 -15   2    9.09   10.82   0
  -3  15   2    2.76    6.69   0
   3 -15  -2    4.81   11.48   0
  -4  15  -2   66.39    9.88   0
  -4 -15  -2   68.21    9.70   0
   4 -15  -2   55.52   11.49   0
  -4  15   2   52.20    9.72   0
   4 -15   2   62.80   11.32   0
   4 -15  -2   52.39   10.46   0
   4  15  -2   53.97    9.46   0
   4 -15   2   35.94    8.07   0
   4  15   2   67.57    9.21   0
   4 -15  -2   35.51   11.31   0
  -4 -15   2   57.12    6.87   0
  -5  15   2  444.87   11.77   0
   5  15   2  437.76   10.47   0
   5 -15  -2  470.92   15.46   0
   5  15  -2  432.75   10.27   0
   5 -15   2  459.96   17.44   0
   5 -15   2  449.14   17.20   0
  -5  15  -2  490.43   11.84   0
   5 -15   2  454.60   12.62   0
  -5 -15  -2  439.78    8.00   0
   5 -15  -2  471.47   13.47   0
  -5 -15   2  448.32   10.36   0
   5 -15  -2  454.67   18.14   0
  -6 -15   2   64.69    8.72   0
  -6  15  -2   49.86   10.00   0
  -6 -15  -2   38.08    6.72   0
   6 -15   2   55.30    8.20   0
  -6  15   2   48.99    9.98   0
   6  15   2   49.03    8.92   0
   6 -15  -2   68.32   11.74   0
   6  15  -2   35.76    9.04   0
   7 -15   2  127.76   11.46   0
   7  15  -2  131.93    9.08   0
  -7  15   2  119.64   10.25   0
  -7 -15   2  153.09    9.04   0
  -7  15  -2  143.22    9.77   0
   7  15   2  135.61    9.07   0
   7 -15  -2  112.16   12.03   0
  -7 -15  -2  108.24    6.55   0
  -8  15  -2   -6.07    9.52   0
   8 -15   2    6.28   10.20   0
   8  15  -2   -3.34    8.33   0
  -8 -15   2    0.11    8.43   0
  -8  15   2    7.94    9.18   0
   8  15   2   -1.36    8.25   0
   8 -15  -2  -13.72   10.37   0
  -8 -15  -2    2.77    8.23   0
   0  16  -2  191.94    7.75   0
   0 -16   2  205.71    8.26   0
   0  16   2  199.02    7.68   0
   0 -16  -2  210.07    8.54   0
  -1  16   2   69.34    9.62   0
   1 -16  -2   80.76   10.83   0
  -1 -16   2   81.59   10.33   0
   1 -16   2   75.06    7.28   0
  -1 -16  -2   77.15   10.52   0
  -1  16  -2   80.50   10.72   0
   1  16   2   77.11    9.56   0
   1  16  -2   73.63    9.31   0
   2 -16  -2   57.46   11.07   0
   2  16  -2   59.88    9.76   0
  -2 -16  -2   74.70    9.74   0
  -2  16   2   77.15   10.31   0
   2 -16   2   78.18    8.93   0
   2  16   2   79.24    9.35   0
  -2 -16   2   66.32    9.93   0
  -2  16  -2   62.93   10.01   0
   2 -16   2   68.36    7.77   0
  -3 -16  -2  588.61   10.93   0
   3  16  -2  566.68   11.14   0
   3 -16   2  574.78   13.42   0
  -3 -16   2  568.79    9.15   0
   3 -16  -2  571.23   12.75   0
  -3  16  -2  553.51   12.33   0
   3 -16   2  621.25   13.40   0
   3  16   2  551.51    8.28   0
  -3  16   2  553.78   11.31   0
  -4  16   2   75.89    9.70   0
  -4 -16   2   67.78    6.96   0
   4  16  -2   74.24    9.09   0
   4 -16  -2   84.11    9.01   0
   4  16   2   75.91    9.00   0
   4 -16   2   78.28    8.65   0
   4 -16   2   88.22   11.25   0
  -4  16  -2   63.46    7.07   0
   4 -16  -2   67.91   11.36   0
   4 -16  -2   81.23   11.48   0
  -4 -16  -2   66.60    9.15   0
   5  16  -2    9.62    6.21   0
  -5  16   2   10.50    6.61   0
  -5 -16  -2    7.37    8.86   0
   5 -16   2    7.57   13.38   0
  -5  16  -2    2.02    9.76   0
   5 -16  -2   10.84    8.11   0
   5  16   2    3.89    8.58   0
   5 -16   2   -3.65    7.81   0
   5 -16  -2    7.02   12.14   0
   5 -16  -2    5.47   12.82   0
  -5 -16   2  -13.40    8.90   0
   5 -16   2    8.98   11.60   0
  -6 -16   2   -3.14    6.24   0
   6 -16  -2    6.39   10.94   0
  -6  16  -2    6.84    9.44   0
   6  16   2  -17.25    8.70   0
  -6  16   2   -1.68    9.54   0
   6  16  -2   15.14    8.37   0
  -6 -16  -2  -10.49    8.57   0
   6 -16   2    8.31   10.98   0
  -7  16  -2   26.33    9.33   0
  -7 -16  -2   12.00    8.13   0
   7  16  -2    5.22    8.55   0
   7  16   2    7.52    5.73   0
   7 -16  -2   18.49   10.53   0
  -7 -16   2  -10.49    8.27   0
  -7  16   2    2.16    6.46   0
   7 -16   2   -3.08   10.57   0
  -8 -16   2   -1.36    5.76   0
  -8  16  -2   -3.13    9.58   0
   8 -16  -2    0.36   10.58   0
   8  16  -2    4.63    8.62   0
  -8 -16  -2   -0.90    5.74   0
   8  16   2   -8.74    8.40   0
  -8  16   2    0.55    9.12   0
   8 -16   2   -2.48   10.68   0
   0  17   2   10.01    9.46   0
   0 -17   2    1.84    9.80   0
   0 -17  -2    5.21   10.47   0
   0  17  -2    1.86    9.08   0
  -1 -17  -2   35.13    7.72   0
   1 -17   2   26.74   10.58   0
  -1  17  -2   23.06    9.61   0
   1 -17  -2   37.12   10.64   0
  -1  17   2   24.80    9.64   0
  -1 -17   2   24.66    6.99   0
   1  17  -2   30.23    9.04   0
   1  17   2   13.79    9.39   0
  -2  17   2  348.55   11.27   0
   2 -17   2  394.22   10.40   0
  -2 -17   2  358.33   10.69   0
  -2  17  -2  326.27   10.82   0
   2  17  -2  335.84   10.15   0
   2 -17  -2  397.22   12.56   0
   2  17   2  336.45   10.10   0
  -2 -17  -2  359.84   10.57   0
   2 -17   2  361.20   11.38   0
   3 -17   2  124.81   11.46   0
   3 -17   2  126.87   11.34   0
  -3  17   2  128.81    9.76   0
  -3 -17  -2  135.06    9.42   0
   3 -17  -2  129.30   11.36   0
  -3 -17   2  137.15    7.08   0
  -3  17  -2  149.69   10.36   0
   3  17   2  137.26    9.02   0
   3  17  -2  138.51    9.39   0
   4  17  -2   57.61    6.68   0
   4 -17  -2   53.30    9.27   0
  -4 -17  -2   52.59    6.88   0
  -4 -17   2   58.38    9.43   0
   4  17   2   42.12    9.24   0
   4 -17  -2   41.89   10.63   0
   4 -17   2   65.85   10.48   0
  -4  17   2   48.84    9.68   0
   4 -17  -2   53.14   10.82   0
   4 -17   2   54.77   10.94   0
  -4  17  -2   46.59    9.77   0
   5  17   2   23.69    8.71   0
   5 -17  -2   13.82   10.80   0
  -5 -17   2   13.28    6.29   0
  -5  17   2    5.01    9.18   0
   5 -17   2   13.19   10.55   0
  -5 -17  -2   23.26    6.21   0
   5 -17   2   17.30   12.71   0
   5 -17  -2   15.14   10.50   0
   5  17  -2   15.36    6.34   0
  -5  17  -2    8.98    6.85   0
   5 -17   2   13.05   10.96   0
   5 -17  -2   17.31   13.04   0
   6  17   2    3.55    5.89   0
   6 -17  -2    9.05   10.73   0
  -6  17   2   13.37    8.92   0
   6 -17   2    6.78   10.41   0
  -6 -17   2   19.99    8.21   0
   6  17  -2    9.46    5.69   0
  -6 -17  -2    9.61    8.26   0
  -6  17  -2    8.32    6.56   0
  -7  17   2   -2.00    9.10   0
   7 -17   2    9.99   10.68   0
   7  17   2   -0.04    8.47   0
  -7  17  -2    2.50    9.32   0
  -7 -17  -2    1.34    6.03   0
  -7 -17   2    0.88    6.00   0
   7  17  -2    9.35    6.11   0
   7 -17  -2    9.44   10.72   0
   0 -18   2  259.26   10.47   0
   0 -18  -2  242.42   10.59   0
   0  18   2  257.20    9.74   0
   0  18  -2  235.74    9.96   0
   1 -18  -2  106.09   10.57   0
   1 -18   2  117.10   10.51   0
   1  18  -2  115.33    9.11   0
  -1  18   2  111.13    9.59   0
  -1  18  -2  114.35    7.10   0
   1  18   2  111.93    6.96   0
  -1 -18   2  115.29    9.67   0
   1 -18   2   93.24    9.17   0
  -1 -18  -2  123.20    9.74   0
  -2  18  -2    8.79    9.29   0
   2  18  -2  -11.03    9.18   0
   2 -18  -2   -1.66   10.54   0
  -2 -18  -2   19.05    6.75   0
   2 -18   2    4.07    8.80   0
  -2 -18   2    5.41    6.89   0
  -2  18   2   -1.50    9.05   0
   2  18   2   11.52    6.26   0
   2 -18   2   24.02   10.54   0
  -3 -18   2  131.29    7.37   0
   3  18  -2  155.10    9.79   0
  -3 -18  -2  128.82    7.61   0
   3  18   2  135.74    9.38   0
   3 -18   2  138.81    8.15   0
  -3  18  -2  150.20   10.10   0
   3 -18   2  165.62   11.25   0
  -3  18   2  114.13    9.74   0
   3 -18  -2  164.81   11.18   0
  -4 -18  -2    7.25    8.89   0
   4 -18  -2    0.36   10.97   0
  -4  18  -2   -1.36    6.89   0
   4 -18   2   -3.63   11.00   0
  -4 -18   2    8.33    8.94   0
   4  18  -2    2.33    8.85   0
   4  18   2    6.95    8.65   0
   4 -18  -2   14.12   10.11   0
  -4  18   2   -3.33    8.14   0
   4 -18  -2    1.17    8.20   0
   4 -18   2    5.09    8.45   0
   5 -18   2   29.92   10.40   0
  -5  18  -2    6.53    9.28   0
   5 -18  -2   11.33   10.65   0
   5 -18   2    6.95   11.46   0
   5  18   2    0.59    8.55   0
  -5 -18  -2   11.75    8.62   0
  -5  18   2   26.96    9.16   0
   5 -18   2    3.26   13.42   0
  -5 -18   2  -11.27    8.91   0
   5 -18  -2    7.56   10.75   0
   5 -18  -2   11.96   13.26   0
   5  18  -2    5.23    6.22   0
   6 -18   2   -3.48   10.15   0
   6  18  -2    6.41    6.32   0
  -6  18  -2    5.25    8.97   0
  -6  18   2   10.21    8.97   0
  -6 -18  -2   14.69    8.35   0
   6 -18  -2   -1.26   10.77   0
  -6 -18   2   20.59    8.34   0
   6  18   2   18.40    8.46   0
   0  19   2   -2.86    8.82   0
   0 -19   2   -6.63    5.89   0
   0 -19   2    1.98    9.27   0
   0 -19  -2    7.14   10.01   0
   0  19  -2    9.43    6.42   0
  -1 -19  -2   14.95    9.35   0
   1 -19  -2   18.34   10.21   0
   1 -19   2   22.77   10.35   0
   1  19   2    7.38    6.61   0
  -1 -19   2    4.25    6.74   0
   1 -19   2   10.67    8.71   0
  -1  19   2   23.34    9.15   0
  -1  19  -2    6.49    8.88   0
   1  19  -2   -1.71    8.96   0
  -2 -19   2   -0.91    9.19   0
   2 -19   2   -0.94    7.72   0
  -2  19   2   19.18    8.80   0
  -2 -19  -2    0.90    6.31   0
   2  19  -2   -1.52    8.75   0
   2  19   2   26.00    9.03   0
   2 -19   2    5.94    8.27   0
  -2  19  -2    4.96    9.53   0
   2 -19  -2   13.36    7.37   0
  -3  19   2   -4.53    9.09   0
   3  19   2   -2.04    8.36   0
  -3 -19   2   -0.35    9.05   0
   3  19  -2   12.94    6.19   0
   3 -19   2   32.01   10.36   0
   3 -19  -2    3.70   10.44   0
   3 -19   2    7.01    8.37   0
  -3 -19  -2   11.49    6.61   0
   3 -19  -2    4.35   10.07   0
  -3  19  -2   -3.12    9.22   0
  -4 -19  -2   30.04    8.60   0
   4 -19  -2   21.65    8.29   0
  -4  19   2   -2.75    9.29   0
   4 -19   2   22.90    7.37   0
   4 -19  -2   28.17   10.77   0
  -4  19  -2   33.55    9.37   0
   4 -19   2   26.07    8.35   0
  -4 -19   2    2.15    8.82   0
   4  19  -2   14.91    8.64   0
   4 -19  -2   23.95   10.88   0
   4  19   2    2.90    8.39   0
   5 -19  -2   60.87   10.78   0
   5 -19  -2   81.47   12.68   0
  -5  19   2   60.15    8.86   0
  -5  19  -2   39.46    7.05   0
   5  19  -2   57.44    9.10   0
   5 -19  -2   55.57   11.91   0
  -5 -19  -2   54.35    8.59   0
   5  19   2   52.89    8.68   0
   5 -19   2   50.29   11.54   0
   5 -19   2   65.37   11.50   0
  -5 -19   2   50.43    9.13   0
   5 -19   2   38.53   10.42   0
   0  20   2   13.86    6.09   0
   0  20  -2   20.08    8.92   0
   0 -20   2    8.70    6.79   0
   0 -20   2   22.28    8.19   0
   0 -20  -2   -5.22    9.89   0
   1 -20  -2   18.01    9.72   0
  -1 -20   2    9.74    9.06   0
  -1 -20  -2   23.28    6.27   0
  -1  20  -2   19.84    8.54   0
  -1  20   2   18.64    8.96   0
   1 -20   2   29.65    9.50   0
   1  20  -2   23.20    8.80   0
   1  20   2   15.10    6.39   0
   2 -20   2    4.31    9.55   0
   2 -20   2    8.42    8.16   0
   2  20   2    1.73    8.56   0
  -2 -20   2    3.05    8.77   0
  -2  20  -2   -0.47    9.01   0
   2 -20  -2    2.86   10.29   0
  -2  20   2   -5.23    6.47   0
  -2 -20  -2   -7.45    9.03   0
   2  20  -2   -1.30    8.58   0
  -3 -20   2   18.24    8.70   0
   3 -20   2   15.91    6.53   0
   3 -20   2    5.31    8.30   0
   3 -20  -2   25.53   10.22   0
  -3  20   2   22.87    8.77   0
  -3  20  -2   17.17    9.13   0
   3 -20  -2   14.32    8.20   0
   3  20  -2   12.95    8.58   0
  -3 -20  -2    3.52    6.15   0
   3  20   2    0.83    8.30   0
   4  20   2  -11.82    8.59   0
  -4 -20   2    7.13    8.68   0
  -4  20   2    5.70    8.45   0
   4 -20   2   24.34    9.90   0
   4 -20   2   -4.78    8.45   0
   4 -20  -2    3.14   10.78   0
   4 -20  -2    2.77    6.74   0
  -4  20  -2    3.66    8.81   0
   4 -20  -2   -1.72   10.01   0
   4  20  -2   -7.88    8.45   0
  -4 -20  -2  -11.89    8.77   0
   0  21  -2    1.53    6.29   0
   0 -21   2   -3.31    5.91   0
   0  21   2   -0.10    8.66   0
   0 -21   2  -13.76    9.16   0
   0 -21  -2   -2.87    6.94   0
   1 -21   2   23.50    8.49   0
   1 -21  -2   26.22    9.64   0
   1  21   2    9.47    8.60   0
  -1 -21  -2   27.69    9.16   0
  -1  21   2   15.66    8.70   0
   1  21  -2   13.86    6.07   0
   1 -21   2   12.38    9.62   0
  -1  21  -2   20.93    6.01   0
  -1 -21   2   16.70    6.47   0
  -2  21   2   63.19    9.54   0
  -2  21  -2   64.15    8.81   0
   2  21   2   51.44    8.64   0
  -2 -21   2   57.38    6.17   0
  -2 -21   2   53.99    6.58   0
   2 -21  -2   77.30    8.53   0
   2  21  -2   56.65    6.34   0
   2 -21  -2   71.96   10.54   0
  -2 -21  -2   55.24    9.62   0
   2 -21   2   76.09    9.76   0
   0   0   3   -0.52   27.64   0
   0   0  -3   -1.61   25.42   0
   0   0   3    1.80   25.55   0
   0   0  -3   -1.90   25.57   0
  -1   0   3   -0.08   23.00   0
   1   0  -3    6.46   19.18   0
   1   0   3    1.68   21.76   0
  -1   0   3   12.95   21.19   0
  -1   0  -3   15.16   21.24   0
   1   0  -3    9.75   21.39   0
  -2   0   3   -1.90   15.44   0
  -2   0   3    2.75   14.87   0
   2   0  -3    4.32   15.32   0
  -3   0   3    7.63   12.81   0
  -4   0   3    2.84   10.87   0
  -5   0   3   -3.14    9.90   0
  -5   0   3    0.89    9.88   0
  -6   0   3    0.83    9.18   0
  -6   0   3    0.79    7.35   0
  -7   0  -3    5.07    9.65   0
  -7   0   3    6.06    9.16   0
  -7   0   3   -0.37    6.92   0
  -8   0   3    0.50    6.59   0
  -8   0  -3    7.43    6.82   0
  -8   0   3    0.95    6.93   0
  -8   0   3    4.92    9.00   0
  -8   0  -3    3.19   10.09   0
  -9   0   3    8.76    8.61   0
  -9   0   3    5.62    9.00   0
  -9   0  -3    9.41    9.27   0
  -9   0   3   -8.77    9.71   0
  -9   0  -3   19.52    9.06   0
 -10   0   3   -0.25    9.97   0
 -10   0   3   -3.88   10.80   0
 -10   0   3   14.66    8.59   0
 -10   0  -3   -3.83    8.96   0
 -10   0  -3    2.10    6.16   0
 -11   0   3    5.28    8.91   0
 -11   0   3    5.00    6.29   0
 -11   0   3   10.10   10.40   0
 -11   0  -3    2.92    8.06   0
 -11   0  -3   10.60    9.16   0
 -11   0  -3    3.14    6.11   0
 -11   0  -3    5.53    8.35   0
 -12   0  -3   -0.15   10.48   0
 -12   0   3   -2.11   10.67   0
 -12   0   3   10.88    8.26   0
 -12   0  -3   -5.79   10.92   0
 -12   0  -3   -6.27    8.55   0
 -12   0   3    5.97    9.13   0
 -12   0  -3  -17.52    9.10   0
   0   1  -3   10.44   27.47   0
   0  -1  -3    9.56   21.71   0
   0  -1  -3   10.40   23.19   0
   0   1   3    8.64   20.30   0
   0  -1   3   12.05   25.11   0
   0   1  -3    8.25   23.16   0
   0   1   3    8.92   17.58   0
   0  -1   3   11.96   27.85   0
  -1   1   3 3744.75   58.75   0
   1   1  -3 3690.85   35.34   0
   1   1  -3 3724.66   40.92   0
   1  -1  -3 3663.76   57.94   0
  -1  -1   3 3714.24   40.48   0
  -1   1  -3 3633.45   35.24   0
   1  -1  -3 3620.47   45.71   0
  -1   1  -3 3556.91   44.97   0
   1  -1   3 3681.69   45.94   0
  -1   1   3 3648.73   44.85   0
  -1  -1   3 3657.70   32.57   0
  -1  -1  -3 3733.56   36.62   0
   1  -1   3 3702.91   35.90   0
  -2  -1   3 1416.59   22.68   0
  -2   1  -3 1443.53   24.39   0
  -2   1  -3 1412.66   27.49   0
   2  -1  -3 1450.97   26.67   0
  -2   1   3 1399.60   25.90   0
  -2  -1   3 1392.18   20.87   0
   2   1  -3 1431.96   23.46   0
  -2   1   3 1410.69   29.35   0
  -3  -1   3 1622.50   19.36   0
  -3   1   3 1623.88   23.15   0
  -3   1   3 1633.18   21.85   0
  -3   1  -3 1558.90   19.38   0
  -4   1   3  162.50   15.15   0
  -4   1   3  164.43   13.04   0
  -4   1  -3  168.69   12.59   0
  -4  -1   3  160.13   11.23   0
  -5  -1   3 3636.54   20.67   0
  -5   1   3 3617.91   22.03   0
  -5   1  -3 3619.08   20.10   0
  -5   1   3 3522.32   26.06   0
  -6   1   3    5.25    9.53   0
  -6  -1  -3    7.71    9.66   0
  -6   1   3    5.74   10.43   0
  -6  -1   3    0.60    9.99   0
  -6   1  -3   -4.58   10.22   0
  -6  -1   3   -2.57    8.71   0
  -7   1  -3  448.98   11.35   0
  -7  -1  -3  503.18   10.89   0
  -7   1   3  478.77   12.03   0
  -7  -1   3  482.17   10.87   0
  -7  -1   3  465.21   10.94   0
  -7   1   3  474.85   11.93   0
  -8  -1   3   13.51    8.86   0
  -8   1   3   -6.68   10.87   0
  -8  -1  -3   -5.16    9.42   0
  -8   1  -3    6.67    7.26   0
  -8   1   3   13.86    9.04   0
  -8  -1   3    8.79    9.05   0
  -8   1   3   18.11    9.96   0
  -9  -1   3  196.76   10.16   0
  -9  -1  -3  182.99    9.42   0
  -9   1   3  192.72    9.88   0
  -9   1  -3  201.37   10.04   0
  -9  -1  -3  190.18    9.95   0
  -9   1   3  198.74   10.67   0
  -9   1   3  206.64    9.77   0
  -9  -1   3  205.98    9.70   0
 -10   1  -3   83.21    9.50   0
 -10  -1  -3   79.96    9.72   0
 -10   1  -3   79.40    9.64   0
 -10   1  -3   93.28    9.34   0
 -10  -1   3   84.97    9.32   0
 -10   1   3   69.65   11.15   0
 -10  -1   3   82.44    9.96   0
 -10  -1  -3   76.82    9.73   0
 -10   1  -3   72.43    6.84   0
 -10   1   3   61.50    6.96   0
 -10   1   3   75.97    9.65   0
 -10  -1   3   67.01    7.17   0
 -11   1   3   -1.18   11.05   0
 -11   1   3   19.54    8.68   0
 -11   1  -3    4.34    8.88   0
 -11   1  -3   16.43    8.49   0
 -11   1   3    2.51   10.00   0
 -11  -1  -3   -2.13    6.06   0
 -11  -1   3   21.00    9.48   0
 -11  -1   3   12.93    8.59   0
 -11  -1   3   12.55   10.37   0
 -11   1  -3    1.29    8.95   0
 -11  -1  -3    0.55    8.73   0
 -11  -1  -3  -11.66    6.41   0
 -11   1  -3    4.90    9.12   0
 -12  -1  -3   -3.62    7.93   0
 -12   1   3    0.54   10.85   0
 -12  -1   3    3.43    8.38   0
 -12   1  -3   -1.65    6.50   0
 -12   1  -3    2.05   10.34   0
 -12   1  -3    2.18   10.39   0
 -12  -1  -3   -3.98    7.78   0
 -12   1   3   -6.86    8.01   0
 -12  -1  -3   12.83    8.73   0
 -12   1  -3   20.34    8.43   0
 -12   1   3   10.93    9.36   0
 -12  -1   3    3.70    8.98   0
   0  -2   3 5051.45   41.35   0
   0   2  -3 4760.14   44.59   0
   0   2   3 5108.11   44.89   0
   0   2  -3 5145.61   41.08   0
   0  -2   3 4893.11   41.55   0
   0  -2  -3 4993.31   45.51   0
  -1   2   3  198.46   20.89   0
  -1   2  -3  194.50   24.69   0
  -1  -2   3  194.89   19.54   0
  -1  -2   3  186.78   19.87   0
  -1  -2  -3  199.44   20.40   0
  -1   2  -3  191.28   25.08   0
   1   2  -3  208.48   20.55   0
   1  -2   3  197.74   18.73   0
   1  -2  -3  200.32   22.27   0
   1   2   3  191.24   19.46   0
  -1   2   3  190.88   23.75   0
   1  -2   3  202.70   27.66   0
   1  -2  -3  190.14   30.21   0
  -2  -2  -3  768.23   15.00   0
  -2   2   3  752.12   29.65   0
  -2   2  -3  751.85   31.19   0
   2   2   3  785.92   15.02   0
   2  -2   3  807.76   29.64   0
   2   2  -3  749.98   18.43   0
  -2   2  -3  757.87   22.23   0
  -2  -2   3  784.46   18.05   0
   2  -2   3  796.91   22.20   0
  -2   2   3  777.66   26.85   0
   2  -2  -3  796.55   28.87   0
   2  -2  -3  779.48   23.82   0
  -3   2  -3 2370.27   19.94   0
  -3  -2  -3 2344.43   19.67   0
  -3   2  -3 2411.95   34.26   0
  -3   2   3 2334.74   24.70   0
   3  -2   3 2420.94   22.73   0
  -3   2   3 2352.45   32.15   0
  -3  -2   3 2387.90   20.95   0
   3   2  -3 2408.90   21.51   0
  -4   2  -3  194.51   12.88   0
  -4   2   3  196.13   13.22   0
  -4   2  -3  202.63   15.50   0
  -4  -2   3  204.57   11.01   0
  -4  -2  -3  201.83   11.78   0
  -4   2   3  196.94   16.17   0
  -5   2  -3 4108.99   21.25   0
  -5  -2  -3 4064.24   19.86   0
  -5   2   3 3980.01   29.73   0
  -5   2   3 4056.86   23.51   0
  -5  -2   3 3978.73   21.09   0
  -6   2  -3  366.93   11.72   0
  -6  -2  -3  369.51   11.31   0
  -6   2   3  358.29   14.57   0
  -6  -2   3  382.39   11.66   0
  -6   2  -3  363.22   14.23   0
  -6   2   3  366.95   13.25   0
  -7  -2   3 1311.79   13.80   0
  -7   2  -3 1329.75   13.49   0
  -7   2   3 1295.47   18.24   0
  -7   2   3 1314.29   14.96   0
  -7   2  -3 1317.82   18.00   0
  -7  -2  -3 1294.85   10.93   0
  -7  -2   3 1278.21   13.20   0
  -8  -2   3  266.75   10.10   0
  -8   2   3  280.57   10.83   0
  -8  -2  -3  273.94   10.17   0
  -8   2  -3  272.02   13.03   0
  -8   2   3  263.58   12.69   0
  -8   2  -3  273.00   11.12   0
  -8  -2   3  270.66   10.16   0
  -9   2   3  285.89   11.08   0
  -9   2   3  293.76   10.08   0
  -9   2  -3  259.46    8.37   0
  -9   2   3  281.37   11.17   0
  -9  -2  -3  296.40    7.57   0
  -9   2  -3  280.52   13.28   0
  -9  -2   3  293.65   11.82   0
  -9  -2   3  283.42    7.57   0
  -9   2  -3  297.46   12.98   0
 -10  -2  -3    7.50    6.07   0
 -10   2  -3   17.50   10.95   0
 -10   2   3   15.84   10.97   0
 -10   2  -3   19.13   10.56   0
 -10   2   3   18.12    8.31   0
 -10  -2   3    6.51    8.67   0
 -10  -2   3   17.30    8.91   0
 -10  -2  -3   12.01    7.02   0
 -10   2   3   17.35   10.05   0
 -10   2  -3    5.79    9.01   0
 -11  -2   3   26.75    8.56   0
 -11   2  -3   23.08   10.95   0
 -11  -2  -3   20.03    6.59   0
 -11   2   3   14.22    8.95   0
 -11   2  -3   18.02    8.87   0
 -11  -2  -3   21.48    5.55   0
 -11   2  -3   12.79    6.41   0
 -11  -2   3   28.95    8.70   0
 -11   2   3   23.64    9.48   0
 -11  -2   3    7.28    8.70   0
 -11   2   3   24.19   10.97   0
 -11   2  -3   16.49   11.02   0
 -12   2   3   58.24   11.75   0
 -12  -2  -3   44.31    6.76   0
 -12   2   3   76.43    9.78   0
 -12   2  -3   68.79    6.53   0
 -12   2  -3   61.16    9.75   0
 -12   2   3   54.81   10.83   0
 -12   2  -3   83.51   13.07   0
 -12   2   3   68.34    9.21   0
 -12  -2   3   52.67    9.50   0
 -12  -2  -3   63.71    6.36   0
 -12  -2   3   66.14    8.72   0
 -12  -2   3   69.66    8.57   0
 -12   2  -3   57.38   11.48   0
   0  -3   3    8.83   23.06   0
   0   3  -3   14.79   22.80   0
   0  -3  -3    8.80   19.61   0
   0   3   3    3.63   17.93   0
   0  -3   3    3.25   17.10   0
   1  -3  -3 2016.88   32.58   0
  -1   3  -3 2060.61   29.84   0
   1  -3   3 2076.63   30.28   0
  -1  -3   3 2082.03   26.62   0
  -1   3  -3 2009.60   28.50   0
  -1   3   3 2063.92   30.65   0
   1  -3  -3 2024.53   29.53   0
  -1  -3  -3 2037.76   24.98   0
   1   3   3 2024.82   24.55   0
   1   3  -3 1972.59   22.82   0
   1  -3   3 2067.48   29.85   0
   2  -3  -3  961.75   31.39   0
  -2  -3  -3  963.05   14.82   0
  -2   3  -3  973.73   27.73   0
   2  -3  -3  998.15   25.51   0
  -2   3   3  998.53   24.76   0
   2   3  -3  964.86   15.18   0
   2   3   3  991.53   17.71   0
   2  -3   3  964.88   32.00   0
  -2  -3   3 1019.25   18.32   0
  -2   3   3  981.23   27.50   0
  -2   3  -3  962.70   17.64   0
   2  -3   3  990.40   21.89   0
   3   3  -3 1799.05   19.44   0
  -3  -3  -3 1769.58   17.43   0
  -3  -3   3 1823.17   16.88   0
   3   3   3 1877.11   17.57   0
  -3   3   3 1735.98   33.46   0
   3  -3  -3 1842.46   22.93   0
  -3   3   3 1836.40   22.87   0
   3  -3   3 1825.88   20.06   0
  -3   3  -3 1821.20   36.27   0
   3  -3  -3 1844.79   30.75   0
  -3   3  -3 1733.42   19.95   0
   4   3  -3  304.97   12.07   0
  -4  -3   3  305.62   11.69   0
   4  -3   3  308.77   13.16   0
  -4   3   3  303.59   14.10   0
  -4   3  -3  287.86   13.16   0
  -4   3   3  297.43   20.43   0
  -4   3  -3  297.73   20.43   0
  -4  -3  -3  298.66   11.89   0
  -5   3   3 3695.91   34.88   0
  -5   3  -3 3693.33   20.96   0
  -5   3   3 3735.40   22.96   0
  -5  -3  -3 3735.16   19.26   0
  -5  -3   3 3771.38   18.97   0
  -6   3  -3  222.44   16.16   0
  -6  -3   3  220.91   10.85   0
  -6   3   3  222.12   14.51   0
  -6   3   3  234.68   12.23   0
  -6  -3  -3  199.38    7.46   0
  -6   3  -3  215.94   12.07   0
  -7   3  -3  940.21   19.58   0
  -7  -3   3  919.29   12.05   0
  -7   3  -3  910.12   10.80   0
  -7   3   3  925.23   18.00   0
  -7   3   3  929.33   13.83   0
  -7  -3  -3  939.45   11.93   0
  -8   3  -3  180.95   14.07   0
  -8  -3   3  169.76    9.67   0
  -8   3  -3  184.79   10.81   0
  -8   3  -3  166.20   13.29   0
  -8   3   3  176.05   13.54   0
  -8  -3  -3  173.93   10.05   0
  -8   3   3  181.42   10.97   0
  -8  -3   3  181.30    9.77   0
  -9   3   3  257.56   14.03   0
  -9  -3   3  258.15    9.84   0
  -9   3  -3  263.16   13.08   0
  -9   3  -3  260.91   13.77   0
  -9  -3  -3  278.44    9.61   0
  -9  -3   3  262.79    9.84   0
  -9   3  -3  253.60   10.68   0
  -9   3   3  245.88   11.07   0
 -10   3  -3   58.76   13.43   0
 -10   3   3   56.53    7.50   0
 -10   3  -3   71.67    9.43   0
 -10   3  -3   59.42   13.96   0
 -10   3   3   58.10    9.36   0
 -10  -3  -3   59.01    8.97   0
 -10   3   3   51.92   13.95   0
 -10  -3   3   48.79    6.26   0
 -10  -3   3   59.43    9.08   0
 -11   3   3   10.71    8.77   0
 -11   3  -3   12.44   12.90   0
 -11  -3   3   14.94    8.26   0
 -11   3  -3   17.33    9.46   0
 -11   3   3   16.04    9.66   0
 -11  -3  -3   27.41    6.30   0
 -11   3   3   10.05   10.59   0
 -11   3   3    9.09   13.27   0
 -11  -3  -3   15.50    6.44   0
 -11   3  -3   10.22   12.33   0
 -11  -3   3   21.88    8.16   0
 -12  -3   3   27.16    6.35   0
 -12   3  -3   22.58    9.51   0
 -12   3   3   25.36    9.42   0
 -12   3   3   24.13   14.10   0
 -12   3  -3   46.57    8.91   0
 -12   3   3   13.07    8.65   0
 -12  -3  -3   24.72    6.57   0
 -12   3   3   30.31   15.07   0
 -12  -3  -3   22.92    6.31   0
 -12   3  -3   27.91   14.65   0
 -12   3  -3   24.22   15.11   0
 -12  -3  -3   20.59    8.40   0
 -12  -3   3   15.61    9.15   0
   0  -4   3 5378.64   35.80   0
   0  -4  -3 5300.06   34.79   0
   0   4  -3 5018.04   34.26   0
   0   4   3 5040.72   32.70   0
   1  -4  -3 3509.91   33.32   0
   1   4   3 3672.87   26.68   0
   1  -4   3 3488.59   30.39   0
  -1   4   3 3594.71   31.33   0
  -1  -4  -3 3588.08   27.29   0
  -1   4  -3 3595.31   30.29   0
   1   4  -3 3519.84   25.17   0
   1  -4   3 3519.50   31.13   0
  -1  -4   3 3564.66   28.14   0
   2  -4   3   90.89   19.30   0
   2  -4  -3   95.86   18.87   0
   2  -4  -3   90.92   19.80   0
  -2   4  -3   94.92   16.38   0
   2  -4   3  100.23   12.09   0
   2   4  -3   98.15   15.07   0
  -2  -4   3   90.85   11.06   0
  -2  -4  -3   91.21    9.66   0
   2   4   3   91.33    9.16   0
  -2   4   3   88.65   17.99   0
   3   4  -3  356.98   12.81   0
   3  -4  -3  376.62   16.91   0
   3  -4   3  368.15   15.63   0
  -3   4  -3  364.29   21.95   0
   3  -4  -3  367.06   23.44   0
  -3  -4   3  340.68   10.28   0
   3  -4   3  367.46   25.63   0
   3   4   3  375.51   12.57   0
  -3   4   3  357.32   16.16   0
  -3  -4  -3  356.08    9.69   0
  -3   4  -3  350.95   11.65   0
  -4   4   3  355.76   23.03   0
  -4   4  -3  358.11   27.13   0
   4   4  -3  348.23    9.26   0
  -4   4   3  354.54   13.95   0
   4  -4   3  366.40   13.40   0
  -4  -4  -3  347.96    8.78   0
  -4  -4   3  360.48   11.82   0
   4  -4  -3  368.15   10.79   0
  -4   4  -3  350.75   13.35   0
  -5   4  -3  191.42   24.34   0
  -5  -4  -3  187.53    7.95   0
  -5  -4   3  223.88   11.18   0
  -5   4   3  190.89   19.93   0
  -5   4   3  194.08   13.14   0
  -5   4  -3  195.37   12.26   0
   5   4  -3  197.22    8.43   0
  -6  -4  -3 1600.43   13.43   0
  -6  -4   3 1639.34   14.76   0
  -6   4   3 1621.93   30.52   0
  -6   4  -3 1588.63   33.14   0
  -6   4   3 1637.65   17.08   0
  -6   4  -3 1566.01   13.45   0
  -7   4  -3   73.24   18.93   0
  -7   4   3   76.53   15.38   0
  -7   4  -3   85.52    7.95   0
  -7  -4  -3   56.27    6.56   0
  -7  -4   3   86.03    9.85   0
  -7   4   3   80.16   11.41   0
  -7   4  -3   74.21   15.69   0
  -8   4  -3   62.41   17.07   0
  -8   4   3   58.51   17.65   0
  -8   4  -3   59.58   15.85   0
  -8   4   3   70.76   11.23   0
  -8   4  -3   45.82    7.77   0
  -8  -4  -3   62.67    9.20   0
  -8  -4   3   51.28    9.76   0
  -9   4  -3   77.46   15.40   0
  -9   4  -3   97.65   10.02   0
  -9  -4   3   78.00    9.12   0
  -9   4  -3   83.36   17.85   0
  -9   4   3   91.45   10.49   0
  -9  -4  -3   71.27    9.21   0
  -9  -4   3   85.91    9.33   0
  -9   4   3   87.93   16.56   0
 -10   4   3   16.13   16.05   0
 -10   4   3   24.62   10.34   0
 -10  -4  -3   19.69    8.99   0
 -10   4  -3   18.71   18.87   0
 -10   4   3   12.02   17.73   0
 -10  -4   3   11.48    8.41   0
 -10   4  -3   17.71   17.92   0
 -10  -4   3   21.13    5.86   0
 -10   4  -3   22.24    9.42   0
 -11  -4   3    7.26    8.50   0
 -11   4   3   15.43    8.73   0
 -11  -4  -3    9.53    6.18   0
 -11   4  -3   15.51    9.21   0
 -11  -4   3   -2.11    8.91   0
 -11   4   3    3.39    9.58   0
 -12  -4  -3   12.75    8.18   0
 -12   4   3    4.11    8.64   0
 -12   4  -3   -1.74    9.08   0
 -12  -4  -3   23.43    8.24   0
 -12   4   3   13.32    6.61   0
 -12  -4  -3   14.56    9.25   0
 -12   4  -3   12.98    6.30   0
 -12  -4   3   30.69    8.22   0
   0  -5   3    5.07   12.06   0
   0   5   3    0.90   14.37   0
   0   5  -3   -2.92   16.03   0
   0  -5  -3    4.96   15.98   0
   1  -5   3   11.16   16.33   0
   1  -5  -3   12.24   18.15   0
  -1  -5   3    3.83   10.20   0
   1   5   3   -1.60   13.42   0
  -1   5  -3    7.03   15.99   0
  -1   5   3    8.34   11.33   0
   1   5  -3    9.68   10.05   0
   1  -5   3    0.04   16.51   0
  -1  -5  -3    8.72   13.75   0
  -2   5  -3 5368.09   29.27   0
   2   5  -3 5604.47   27.16   0
  -2  -5  -3 5293.94   24.32   0
  -2  -5   3 5313.56   25.04   0
   2   5   3 5359.48   24.31   0
  -2   5   3 5294.61   30.09   0
   2  -5   3 5325.63   29.41   0
   2  -5  -3 5443.47   34.50   0
   3  -5   3  245.47   11.02   0
  -3   5   3  236.99   11.48   0
  -3  -5  -3  245.63   12.03   0
   3  -5  -3  237.64   23.06   0
   3   5  -3  241.78    9.36   0
  -3  -5   3  235.40   12.42   0
   3  -5  -3  250.33   15.96   0
  -3   5  -3  263.25   14.56   0
   3  -5   3  241.08   22.68   0
   3   5   3  233.15   11.88   0
   4   5  -3 2207.21   16.98   0
  -4  -5  -3 2192.30   16.47   0
  -4   5   3 2201.60   20.14   0
   4   5   3 2325.41   16.84   0
  -4  -5   3 2206.10   15.39   0
   4  -5  -3 2241.93   18.40   0
  -4   5  -3 2137.96   16.18   0
   4  -5   3 2277.52   19.11   0
   5  -5  -3  494.39   13.77   0
  -5   5   3  475.13   13.78   0
  -5  -5  -3  467.92   11.39   0
  -5   5  -3  461.44   10.72   0
  -5  -5   3  483.10   11.99   0
   5  -5   3  477.24   10.50   0
   5   5  -3  472.92   12.00   0
  -6  -5  -3    9.95    6.55   0
  -6   5  -3   12.78   10.84   0
  -6  -5   3    8.52    9.79   0
  -6   5   3   12.82   11.85   0
  -7   5   3   40.90   11.59   0
  -7  -5   3   49.41    9.68   0
  -7   5  -3   54.41    7.94   0
  -7  -5  -3   45.81    9.49   0
  -8  -5  -3  211.15    9.93   0
  -8  -5   3  211.73    7.68   0
  -8   5  -3  207.66   11.62   0
  -8   5   3  218.38   11.83   0
  -9   5  -3   49.51    9.77   0
  -9   5   3   45.08   10.46   0
  -9  -5   3   49.50    8.91   0
  -9  -5  -3   30.10    6.53   0
  -9  -5   3   37.91    6.15   0
 -10  -5   3  315.30   10.06   0
 -10  -5  -3  319.00    7.71   0
 -10   5   3  345.11   11.35   0
 -10  -5   3  359.31   10.32   0
 -10   5  -3  296.36    8.50   0
 -11  -5  -3   -3.73    6.28   0
 -11   5   3   27.51    9.73   0
 -11   5  -3    1.78    6.89   0
 -11  -5   3   11.93    8.42   0
 -11  -5   3    3.00    8.52   0
 -12   5   3   13.45    8.31   0
 -12   5   3   14.20    9.27   0
 -12  -5   3   12.00    7.82   0
 -12  -5   3   -0.75    8.24   0
 -12   5  -3   -7.01    6.59   0
 -12  -5  -3   14.04    8.06   0
   0  -6   3 3907.74   23.12   0
   0  -6  -3 3954.39   26.10   0
   0   6   3 3921.37   25.16   0
   0   6  -3 3940.80   24.89   0
  -1   6  -3 4829.71   27.28   0
   1  -6   3 5102.92   29.23   0
   1   6   3 4815.42   25.08   0
   1  -6   3 4777.51   25.75   0
  -1  -6  -3 4763.43   25.60   0
  -1  -6   3 4858.48   26.06   0
   1  -6  -3 4973.34   30.74   0
   1   6  -3 4860.55   24.26   0
  -1   6   3 4932.44   28.48   0
   2   6  -3   11.72   11.73   0
  -2  -6  -3    8.48   11.66   0
   2   6   3    3.69    7.93   0
   2  -6  -3    4.35   15.19   0
  -2   6   3    0.76   13.49   0
  -2  -6   3    8.11    8.39   0
   2  -6   3    1.77   14.43   0
  -2   6  -3    3.00   13.79   0
   2  -6   3   10.95   14.82   0
   3  -6   3  815.08   23.70   0
  -3   6  -3  788.21   15.29   0
  -3  -6  -3  762.82   13.00   0
   3  -6   3  802.98   16.37   0
   3  -6  -3  765.00   17.21   0
  -3  -6   3  794.88   13.39   0
   3   6  -3  828.36   13.67   0
   3  -6  -3  820.56   22.38   0
  -3   6   3  795.00   16.09   0
   3   6   3  799.25   12.89   0
  -4   6   3  608.86   15.50   0
   4   6   3  646.21   12.20   0
   4  -6  -3  625.39   33.35   0
  -4  -6  -3  620.76   12.23   0
  -4  -6   3  621.65   12.00   0
   4   6  -3  589.00   12.08   0
  -4   6  -3  632.88   14.34   0
   4  -6  -3  654.84   16.02   0
   4  -6   3  629.83   14.54   0
  -5   6   3 2639.49   20.16   0
   5  -6  -3 2799.75   20.65   0
  -5   6  -3 2653.61   19.16   0
  -5  -6  -3 2636.18   16.00   0
   5   6   3 2700.66   15.99   0
   5  -6   3 2717.82   19.37   0
   5   6  -3 2654.41   17.25   0
  -5  -6   3 2706.09   17.02   0
  -6  -6  -3    7.31    9.42   0
  -6  -6   3   28.14    9.73   0
  -6   6   3   25.30   11.56   0
   6  -6   3   31.33   11.47   0
   6   6  -3   38.11    9.88   0
  -6   6  -3   28.03   11.67   0
  -7   6   3  514.77   12.89   0
  -7  -6   3  538.69   11.11   0
  -7   6  -3  510.18   10.26   0
  -7  -6  -3  535.62   10.45   0
  -8  -6   3  374.29   10.36   0
  -8  -6  -3  347.51    9.48   0
  -8   6   3  359.04   11.97   0
  -8   6  -3  329.30    9.24   0
  -9   6   3   73.32   11.02   0
  -9   6  -3   82.98   10.00   0
  -9  -6   3   66.52    8.89   0
  -9  -6  -3   83.08    9.46   0
 -10  -6   3   16.88    8.46   0
 -10  -6  -3   18.34    6.02   0
 -10   6  -3   25.25   10.17   0
 -10   6   3   -1.79    9.97   0
 -10  -6   3   23.53    8.83   0
 -11   6  -3   -0.65    9.25   0
 -11  -6  -3    3.61    5.93   0
 -11  -6   3    4.88    8.30   0
 -11  -6   3   -2.77    8.76   0
 -11   6   3   -9.20    9.37   0
   0  -7  -3    8.51   13.40   0
   0  -7   3   -1.57    9.55   0
   0   7  -3   -0.02   12.85   0
   0   7   3   16.03   11.90   0
   1   7  -3    8.96    8.75   0
   1  -7  -3    8.42    9.65   0
   1   7   3    4.41   11.55   0
  -1   7   3    4.14   12.58   0
  -1  -7  -3    6.48   12.09   0
   1  -7   3    7.91   14.08   0
  -1   7  -3    5.82    9.48   0
  -1  -7   3   11.17   12.67   0
  -2   7  -3 1833.98   18.61   0
   2  -7   3 1864.17   19.35   0
  -2  -7  -3 1843.37   16.67   0
   2  -7   3 1868.28   21.80   0
   2   7  -3 1857.28   17.09   0
   2   7   3 1898.87   16.45   0
  -2  -7   3 1800.24   16.88   0
   2  -7  -3 1794.06   20.53   0
  -2   7   3 1828.38   16.75   0
  -3  -7  -3 1797.69   15.69   0
   3  -7  -3 1901.34   25.76   0
   3  -7  -3 1896.66   20.28   0
   3  -7   3 1908.42   18.19   0
  -3   7   3 1827.06   18.26   0
  -3  -7   3 1801.28   15.92   0
   3   7   3 1940.09   15.88   0
   3   7  -3 1930.96   16.25   0
  -3   7  -3 1857.90   17.41   0
   3  -7   3 1861.09   25.36   0
   4  -7  -3  576.09   15.49   0
   4   7  -3  602.42   11.37   0
  -4  -7  -3  568.63   11.82   0
  -4   7   3  576.60   14.66   0
   4  -7   3  611.31   34.39   0
  -4  -7   3  574.35    9.07   0
   4  -7   3  597.91   14.39   0
   4   7   3  571.07    9.45   0
   4  -7  -3  597.56   28.29   0
  -4   7  -3  569.98   11.14   0
  -5   7   3  694.29   14.22   0
   5  -7   3  742.18   14.13   0
   5   7  -3  710.09   12.38   0
   5   7   3  703.30   11.28   0
  -5  -7  -3  706.25    9.20   0
  -5   7  -3  699.23   14.31   0
   5  -7  -3  760.89   15.68   0
  -5  -7   3  734.43   12.42   0
  -6   7   3  208.47   12.18   0
   6   7  -3  205.71   10.17   0
  -6   7  -3  186.32    8.46   0
  -6  -7   3  209.98    9.58   0
   6  -7  -3  205.08   12.76   0
  -6  -7  -3  196.52    7.42   0
   6  -7   3  210.09    8.46   0
  -7   7  -3  380.72   12.45   0
  -7   7   3  351.00    9.74   0
  -7  -7   3  358.63   10.65   0
  -7  -7  -3  345.10    9.99   0
  -8   7  -3  235.99   11.99   0
  -8   7   3  241.31   11.36   0
  -8  -7   3  238.99    9.52   0
  -8  -7  -3  241.04    7.30   0
  -9   7   3  201.46   11.21   0
  -9  -7  -3  174.91    7.44   0
  -9   7  -3  169.30   10.20   0
  -9  -7   3  182.29    9.65   0
 -10  -7   3   14.08    8.45   0
 -10   7   3   13.10    7.04   0
 -10  -7  -3    3.76    8.57   0
 -10  -7   3   15.35    8.12   0
 -10   7  -3    8.01    9.64   0
 -11  -7  -3   -2.12    5.85   0
 -11   7  -3   10.12    6.52   0
 -11  -7   3   -2.43    8.53   0
 -11   7   3    2.34    9.62   0
 -11  -7   3   -0.69    7.92   0
   0   8   3 3894.11   21.90   0
   0  -8  -3 4060.78   23.37   0
   0  -8   3 3867.12   22.15   0
   0   8  -3 3986.80   22.43   0
   1   8   3 1607.09   15.45   0
   1  -8   3 1588.24   18.31   0
   1  -8  -3 1601.32   19.24   0
  -1  -8   3 1563.88   16.43   0
  -1  -8  -3 1543.35   16.17   0
  -1   8   3 1554.79   17.16   0
   1   8  -3 1555.11   16.27   0
  -1   8  -3 1598.27   17.73   0
   2  -8  -3  566.00   16.21   0
   2  -8   3  584.06   15.14   0
  -2   8  -3  558.89   11.23   0
  -2   8   3  568.08   14.48   0
   2   8  -3  576.81   10.38   0
   2  -8   3  545.81   13.32   0
   2   8   3  575.40   12.38   0
  -2  -8  -3  552.57   10.07   0
  -2  -8   3  571.47   10.48   0
   3   8   3   78.50   10.43   0
   3  -8  -3   72.37   12.97   0
   3  -8  -3   75.20   14.51   0
  -3  -8   3   63.58   10.65   0
  -3   8   3   77.00   12.86   0
   3  -8   3   62.25    8.82   0
   3  -8   3   68.46   12.49   0
  -3   8  -3   64.25    8.46   0
  -3  -8  -3   69.06    7.50   0
   3   8  -3   71.07   10.68   0
   4   8  -3  988.23   12.78   0
  -4   8   3  952.56   16.40   0
  -4   8  -3  962.81   12.66   0
   4  -8  -3  943.59   17.69   0
   4   8   3  949.28   12.42   0
   4  -8   3  993.65   28.21   0
  -4  -8  -3  945.85   10.04   0
   4  -8   3  972.16   15.27   0
  -4  -8   3  948.91   12.43   0
   4  -8  -3 1002.08   26.39   0
  -5   8  -3  152.29   11.95   0
   5   8  -3  140.76    7.15   0
  -5  -8   3  152.66    9.97   0
  -5  -8  -3  154.30    9.84   0
   5  -8   3  146.62   12.38   0
   5  -8  -3  142.40    9.72   0
   5   8   3  142.35    7.46   0
  -5   8   3  149.06   12.59   0
  -6   8  -3 2284.37   17.32   0
   6   8   3 2193.46   14.73   0
   6  -8  -3 2372.75   18.47   0
   6   8  -3 2189.05   13.60   0
  -6  -8   3 2265.69   15.32   0
   6  -8   3 2349.24   17.76   0
  -6   8   3 2245.39   17.91   0
  -6  -8  -3 2218.37   13.02   0
   7   8  -3  160.20    7.55   0
   7  -8   3  156.89   11.99   0
   7  -8  -3  156.67    8.80   0
  -7   8  -3  148.31   11.99   0
  -7   8   3  146.93    8.89   0
  -7  -8   3  169.80    7.32   0
  -7  -8  -3  153.85    8.94   0
  -8  -8   3   77.96    9.34   0
  -8   8   3   58.92   10.67   0
  -8   8  -3   69.77   10.58   0
  -8  -8  -3   83.55    9.06   0
  -9  -8   3   39.82    6.53   0
  -9  -8  -3   53.28    8.29   0
  -9   8   3   21.02   10.88   0
  -9   8  -3   11.50   10.39   0
 -10  -8   3   60.00    6.33   0
 -10   8   3   54.63   10.27   0
 -10   8  -3   46.18   10.04   0
 -10  -8  -3   54.85    8.73   0
 -10  -8   3   69.74    8.74   0
 -11   8  -3   19.86    9.16   0
 -11   8   3   18.49    9.93   0
 -11  -8   3   22.62    5.91   0
 -11  -8  -3   44.63    8.65   0
   0  -9   3   12.86   11.88   0
   0  -9  -3    6.94   12.06   0
   0   9   3    0.59   10.62   0
   0   9  -3    1.68   11.71   0
   1  -9   3   22.78   12.71   0
   1   9   3   27.49   10.40   0
   1   9  -3   20.18    8.16   0
  -1   9  -3   19.89   11.80   0
  -1   9   3   26.11    8.70   0
   1  -9  -3   24.10   12.82   0
  -1  -9   3   24.73    8.36   0
  -1  -9  -3   30.01   11.00   0
   2   9   3 1621.18   13.01   0
   2  -9  -3 1604.87   19.29   0
  -2   9   3 1617.95   16.97   0
   2  -9   3 1608.06   14.34   0
   2   9  -3 1588.36   15.37   0
  -2  -9   3 1667.12   15.50   0
  -2  -9  -3 1549.21   15.06   0
  -2   9  -3 1610.45   15.97   0
   2  -9   3 1603.42   16.61   0
  -3   9  -3  111.79   11.50   0
   3  -9   3  127.47   13.33   0
  -3   9   3  108.93   12.79   0
   3  -9   3  118.26   12.90   0
   3  -9  -3  115.51   14.90   0
   3  -9  -3  120.83   13.31   0
   3   9  -3  122.16   10.61   0
  -3  -9   3   95.83   10.48   0
  -3  -9  -3  103.85    7.61   0
   3   9   3  112.46    7.24   0
  -4   9   3 1689.98   17.43   0
  -4  -9  -3 1691.56   12.33   0
  -4   9  -3 1743.38   16.63   0
   4  -9  -3 1743.46   27.93   0
   4  -9   3 1794.64   27.63   0
   4   9   3 1692.94   12.24   0
   4  -9   3 1764.18   17.45   0
   4   9  -3 1766.67   14.05   0
   4  -9  -3 1746.11   18.91   0
  -4  -9   3 1713.46   13.92   0
  -5   9  -3    5.38   10.92   0
  -5   9   3    3.02   11.80   0
  -5  -9  -3    0.28    9.46   0
  -5  -9   3    8.49    6.47   0
   5   9   3   -0.26    9.16   0
   5   9  -3    6.00    6.70   0
   5  -9  -3    5.95   12.59   0
   5  -9   3   -0.08   11.57   0
   6   9  -3   28.32    9.76   0
  -6   9   3   26.48   11.13   0
  -6  -9   3   28.88    9.31   0
   6  -9  -3   29.43   11.65   0
   6  -9   3   39.76    8.46   0
  -6  -9  -3   33.28    9.43   0
   6   9   3   27.75    9.52   0
  -6   9  -3   21.99    7.96   0
   7  -9   3  561.29   12.74   0
   7   9  -3  546.27   10.76   0
  -7   9   3  535.29   12.63   0
  -7  -9  -3  518.84    8.20   0
   7  -9  -3  580.78   13.14   0
  -7  -9   3  533.26   10.63   0
  -7   9  -3  526.02   12.90   0
  -8  -9   3  148.76    7.39   0
  -8  -9  -3  165.42    6.67   0
  -8   9   3  192.28   11.62   0
  -8   9  -3  183.12   10.63   0
  -9  -9   3   10.44    6.19   0
  -9   9   3   23.04   10.49   0
  -9  -9  -3    1.46    8.56   0
  -9   9  -3   16.73   10.21   0
 -10  -9   3   55.39    8.55   0
 -10   9   3   81.20   10.36   0
 -10  -9  -3   73.73    8.69   0
 -10   9  -3   63.80    7.78   0
 -10  -9   3   74.39    8.78   0
 -11  -9   3    3.48    8.32   0
 -11  -9   3    3.02    8.06   0
 -11  -9  -3    8.20    7.98   0
 -11   9   3    6.71    9.64   0
 -11   9  -3   -1.32    6.91   0
   0  10   3 6618.56   24.96   0
   0 -10   3 6559.02   23.55   0
   0  10  -3 6525.91   23.80   0
   0 -10  -3 6524.50   26.06   0
   1 -10   3 1495.25   13.73   0
  -1 -10   3 1491.41   15.41   0
  -1  10  -3 1509.09   15.67   0
   1 -10  -3 1507.83   17.39   0
   1  10   3 1475.15   12.32   0
  -1 -10  -3 1472.31   14.49   0
  -1  10   3 1529.23   15.97   0
   1  10  -3 1534.08   15.23   0
   2  10  -3  552.40   12.09   0
  -2  10   3  532.80   13.47   0
  -2 -10   3  502.91    9.50   0
  -2 -10  -3  531.78   11.48   0
   2 -10   3  535.63   13.52   0
  -2  10  -3  522.39   10.10   0
   2 -10   3  544.74   12.08   0
   2 -10  -3  566.01   15.53   0
   2  10   3  543.83    9.33   0
  -3  10   3  328.51   13.41   0
  -3 -10  -3  325.87   10.78   0
   3 -10   3  324.44   10.24   0
   3  10   3  325.67   10.56   0
   3  10  -3  338.52   10.68   0
   3 -10   3  330.28   12.03   0
  -3 -10   3  308.43   10.88   0
  -3  10  -3  324.64   12.14   0
   3 -10  -3  337.90   15.09   0
  -4  10   3  960.50   14.86   0
   4 -10  -3  987.16   16.10   0
  -4 -10   3  952.15   12.32   0
   4 -10   3  989.20   20.76   0
   4  10   3  973.34   12.14   0
   4 -10  -3  995.65   20.06   0
  -4  10  -3  955.98   14.04   0
   4 -10   3  961.97   14.69   0
   4  10  -3  988.18   12.33   0
  -4 -10  -3  974.13   12.40   0
  -5 -10   3  530.21   11.07   0
  -5  10  -3  510.92   12.93   0
  -5  10   3  537.07   12.92   0
   5 -10   3  549.93   13.62   0
   5 -10  -3  539.59   13.99   0
  -5 -10  -3  537.08    8.62   0
   5  10   3  516.91   10.71   0
   5  10  -3  533.39   10.95   0
   6 -10   3  180.48   12.37   0
  -6 -10  -3  164.35    9.49   0
  -6  10  -3  179.92   11.85   0
   6 -10  -3  173.33   12.82   0
  -6 -10   3  153.29    7.51   0
  -6  10   3  165.66   11.45   0
   6  10  -3  146.69    9.64   0
   6  10   3  166.82    9.45   0
   7  10  -3  222.57    9.72   0
   7 -10  -3  259.52   12.12   0
   7  10   3  229.33    9.61   0
  -7 -10   3  235.34    9.98   0
  -7  10  -3  251.16   11.52   0
   7 -10   3  242.73   12.09   0
  -7 -10  -3  226.75    9.36   0
  -7  10   3  218.85    8.61   0
  -8 -10  -3  100.21    6.82   0
  -8  10  -3  101.50   10.23   0
   8 -10   3  135.85   11.12   0
   8  10  -3  114.12    9.71   0
  -8 -10   3  103.99    7.28   0
  -8  10   3   98.01   10.67   0
  -9  10  -3   15.61    9.63   0
  -9  10   3   24.81   10.19   0
  -9 -10   3   25.18    6.12   0
  -9 -10  -3   19.48    8.47   0
 -10 -10   3    7.25    8.37   0
 -10  10  -3   25.41    9.65   0
 -10  10   3   10.43    6.88   0
 -10 -10  -3  -21.00    8.20   0
 -10 -10   3   12.54    7.92   0
   0 -11  -3   -1.56   10.58   0
   0  11  -3   -5.76   10.36   0
   0 -11   3   -4.96    7.91   0
   0  11   3   11.37   10.92   0
   1 -11   3  561.19   10.41   0
  -1  11   3  578.70   12.73   0
   1  11   3  561.63    9.46   0
   1 -11  -3  579.69   11.17   0
  -1  11  -3  551.27    9.51   0
  -1 -11   3  546.15    9.61   0
   1  11  -3  563.04   11.78   0
  -1 -11  -3  577.07   12.46   0
  -2  11   3   21.62    7.94   0
  -2 -11  -3   25.35    9.78   0
   2 -11   3   16.34    9.33   0
   2  11   3   18.55    9.85   0
   2  11  -3   36.53    9.97   0
   2 -11   3   31.33   11.58   0
   2 -11  -3   25.38   12.72   0
  -2  11  -3   20.39    8.27   0
  -2 -11   3   35.04   10.39   0
  -3  11   3  788.41   11.43   0
   3 -11   3  813.42   11.35   0
  -3 -11   3  802.60   12.61   0
   3  11  -3  785.01   10.13   0
   3 -11   3  795.81   15.64   0
  -3 -11  -3  784.78   12.18   0
   3  11   3  786.17   11.87   0
  -3  11  -3  809.99   13.16   0
   3 -11  -3  780.50   12.05   0
   4 -11   3  122.12   14.09   0
  -4  11   3  102.33   11.34   0
   4  11   3  112.18    7.18   0
   4 -11  -3  142.86   12.85   0
  -4  11  -3  114.37   11.62   0
   4 -11   3  127.27    8.93   0
   4  11  -3  138.70   10.00   0
   4 -11  -3  140.56   13.22   0
  -4 -11  -3  119.06    7.30   0
  -4 -11   3  141.58   10.19   0
  -5 -11   3  208.71   10.02   0
   5 -11  -3  221.45   12.52   0
   5  11   3  219.72    7.12   0
   5 -11   3  240.60   25.85   0
   5 -11  -3  248.76   20.72   0
   5 -11  -3  226.53   24.02   0
   5 -11   3  239.28   12.59   0
  -5  11   3  241.64   11.53   0
  -5  11  -3  211.52   12.44   0
  -5 -11  -3  215.33    9.70   0
   5  11  -3  220.97    7.55   0
   5 -11   3  220.90   28.69   0
   6 -11  -3   39.58   11.71   0
  -6 -11  -3   22.13    8.56   0
   6 -11   3   37.32   11.40   0
   6  11   3   34.69    8.68   0
  -6  11   3   34.91   10.77   0
  -6  11  -3   40.75   10.83   0
  -6 -11   3   36.94    6.69   0
   6  11  -3   26.81    8.69   0
  -7 -11   3   17.53    9.23   0
  -7  11  -3   10.25   10.37   0
   7  11  -3   21.06    9.45   0
  -7  11   3   10.43    7.73   0
   7  11   3    8.07    6.12   0
  -7 -11  -3    8.83    8.74   0
   7 -11   3   15.44    7.57   0
   7 -11  -3   21.57   11.90   0
   8 -11  -3    1.75   10.98   0
  -8  11  -3   -0.90    9.76   0
  -8 -11   3    9.60    5.82   0
  -8  11   3    8.41   10.30   0
  -8 -11  -3    7.40    8.40   0
   8 -11   3    4.47   10.18   0
   8  11  -3   11.30    9.19   0
  -9 -11  -3  146.59    8.72   0
  -9  11  -3  136.93    7.95   0
  -9 -11   3  138.27    9.24   0
  -9  11   3  145.20   10.69   0
 -10  11  -3   10.76    9.63   0
 -10  11   3   15.39    9.48   0
 -10 -11   3   10.79    8.53   0
 -10 -11  -3   -2.94    5.75   0
 -10 -11   3   15.03    8.01   0
   0  12  -3  543.39   12.49   0
   0 -12  -3  563.35   12.71   0
   0  12   3  545.22    9.36   0
   0 -12   3  545.40   12.60   0
   1  12  -3  523.40   11.90   0
  -1 -12  -3  486.96    9.03   0
  -1 -12   3  519.70   12.27   0
   1 -12   3  508.76   13.11   0
   1  12   3  518.07   11.06   0
  -1  12   3  491.75    9.45   0
  -1  12  -3  512.98   12.26   0
   1 -12  -3  529.83   13.07   0
  -2 -12  -3  179.73   10.89   0
   2 -12  -3  173.56   12.41   0
  -2 -12   3  195.26   11.13   0
  -2  12  -3  156.49   11.21   0
   2  12   3  193.79   10.31   0
  -2  12   3  182.45   11.31   0
   2 -12   3  182.34   12.01   0
   2 -12   3  177.85    9.94   0
   2  12  -3  196.60   10.85   0
  -3 -12  -3   10.32   10.02   0
  -3  12   3   28.92   10.89   0
   3 -12   3   25.57   10.96   0
   3 -12   3    7.39    8.52   0
   3  12   3   32.94    9.71   0
   3  12  -3   17.21    9.95   0
  -3 -12   3   15.45   10.42   0
  -3  12  -3   12.34   10.53   0
   3 -12  -3   22.02   12.70   0
   4 -12  -3  235.86   13.17   0
   4  12  -3  225.19   10.11   0
   4 -12   3  242.68   13.18   0
  -4  12  -3  241.82   11.43   0
   4 -12  -3  246.73   13.50   0
  -4  12   3  234.79    8.85   0
  -4 -12  -3  247.28   10.11   0
   4 -12   3  244.28   12.41   0
   4  12   3  212.58    7.66   0
  -4 -12   3  230.83    7.77   0
   5 -12  -3    6.20   18.36   0
   5 -12   3   -1.04    8.26   0
  -5  12   3   -9.82   11.17   0
   5 -12  -3    6.69   14.69   0
  -5 -12   3    8.99    6.28   0
   5  12   3    6.67    6.19   0
   5 -12   3    3.93   15.88   0
  -5  12  -3   -7.62   10.75   0
   5 -12  -3   15.53   11.41   0
   5  12  -3    2.89    6.43   0
  -5 -12  -3   11.37    8.98   0
   5 -12   3    6.21   17.97   0
   6 -12  -3  868.17   14.81   0
  -6  12   3  878.40   13.32   0
   6  12  -3  838.59   10.04   0
   6  12   3  873.48   11.62   0
  -6 -12  -3  866.30   11.57   0
   6 -12   3  901.87   14.20   0
  -6  12  -3  905.51   13.22   0
  -6 -12   3  871.77   11.76   0
  -7  12  -3  131.46    7.87   0
  -7 -12  -3  121.67    8.70   0
   7  12  -3  139.74    7.63   0
   7  12   3  129.20    8.71   0
   7 -12  -3  150.73   12.04   0
  -7  12   3  119.30   10.41   0
   7 -12   3  126.84   11.30   0
  -7 -12   3  114.35    9.51   0
   8 -12  -3   -2.73   10.77   0
  -8 -12   3   13.80    8.59   0
   8  12  -3   -1.37    8.59   0
  -8  12  -3   12.35    7.47   0
   8 -12   3   12.19   10.42   0
  -8 -12  -3   34.38    8.51   0
  -8  12   3   15.98    9.61   0
  -9  12  -3  132.05   10.57   0
  -9  12   3  127.49   10.23   0
  -9 -12   3  128.78    8.96   0
  -9 -12  -3  109.60    8.59   0
 -10 -12   3   10.90    8.06   0
 -10  12  -3    4.80    9.75   0
 -10 -12   3   23.79    8.11   0
 -10  12   3   11.67    9.79   0
 -10 -12  -3   26.20    8.49   0
   0  13  -3   25.02   10.30   0
   0 -13  -3    5.73    7.67   0
   0  13   3    8.83    6.88   0
   0 -13   3   -5.12   11.21   0
  -1 -13  -3    6.40    7.47   0
  -1  13  -3    1.81   10.39   0
   1  13   3   15.42    9.64   0
   1 -13  -3    4.67   11.11   0
   1 -13   3  -13.70   11.96   0
  -1 -13   3    1.56    7.38   0
   1  13  -3    9.91   10.54   0
  -1  13   3    4.98    9.90   0
  -2  13   3 2200.69   16.48   0
   2 -13  -3 2326.35   18.34   0
   2  13  -3 2147.79   13.67   0
   2 -13   3 2260.45   16.88   0
   2  13   3 2150.51   13.47   0
  -2 -13   3 2160.00   13.57   0
   2 -13   3 2225.08   14.96   0
  -2  13  -3 2143.65   16.07   0
  -2 -13  -3 2169.51   15.44   0
   3 -13   3   28.74   11.07   0
  -3  13  -3   29.26   10.52   0
  -3 -13   3   44.55   10.20   0
  -3 -13  -3   37.74    9.87   0
   3 -13   3   29.26   12.13   0
   3  13   3   33.31    9.33   0
   3 -13  -3   22.10    8.84   0
  -3  13   3   18.64   10.87   0
   3  13  -3   26.21    9.89   0
   4 -13   3 1010.18   14.35   0
  -4 -13   3  964.83   12.32   0
  -4 -13  -3  912.91    9.90   0
   4  13   3  975.05   11.81   0
   4  13  -3  964.84   10.23   0
   4 -13  -3  974.39   17.13   0
   4 -13  -3  953.66   15.71   0
  -4  13  -3  923.09   13.69   0
  -4  13   3  946.62   13.29   0
   4 -13   3  983.65   17.00   0
   5 -13  -3   15.74   11.95   0
   5 -13   3   14.08   14.37   0
   5  13  -3   19.87    8.92   0
  -5 -13  -3    6.27    9.31   0
   5 -13   3    7.85   10.99   0
   5 -13  -3   11.23   12.81   0
  -5  13   3   15.72   10.63   0
  -5  13  -3   22.89   10.29   0
  -5 -13   3   21.51    9.47   0
   5 -13  -3   12.06   15.23   0
   5  13   3    2.24    6.54   0
  -6  13   3   38.02   10.52   0
  -6 -13   3   54.08    9.11   0
   6  13   3   57.43    8.82   0
   6 -13   3   52.02   11.38   0
   6 -13  -3   34.08   11.62   0
   6  13  -3   40.50    9.26   0
  -6  13  -3   41.80   10.05   0
  -6 -13  -3   43.48    8.90   0
  -7 -13   3  175.33    9.50   0
  -7 -13  -3  203.63    9.13   0
   7 -13   3  211.80   11.29   0
  -7  13  -3  226.14   10.35   0
   7  13   3  210.11    9.07   0
  -7  13   3  224.41   11.37   0
   7  13  -3  225.89   10.11   0
   7 -13  -3  208.00   12.47   0
  -8 -13   3  186.45    9.42   0
   8  13   3  169.41    6.49   0
  -8 -13  -3  182.87    6.74   0
   8 -13  -3  236.39   11.74   0
  -8  13   3  185.55   10.82   0
   8 -13   3  189.71   11.00   0
  -8  13  -3  221.06   10.23   0
   8  13  -3  167.64    7.56   0
  -9 -13   3   25.34    6.30   0
  -9  13  -3   15.25    9.61   0
  -9  13   3   14.82    7.26   0
  -9 -13  -3   27.43    5.76   0
   9 -13   3   16.35   10.16   0
   0 -14  -3  944.89   13.55   0
   0 -14   3  959.93   13.25   0
   0  14   3  909.06   10.50   0
   0  14  -3  856.31   10.18   0
   1 -14   3  513.81   12.33   0
  -1  14   3  475.83    9.14   0
  -1  14  -3  474.71    9.05   0
  -1 -14   3  485.61   11.44   0
  -1 -14  -3  490.05    9.42   0
   1  14  -3  479.18   11.37   0
   1  14   3  503.07   11.18   0
   1 -14  -3  485.36   12.84   0
  -2  14   3   86.62   10.79   0
   2 -14   3  102.95   11.50   0
   2  14   3  102.84    9.69   0
   2 -14  -3   90.01    9.22   0
   2  14  -3   85.59   10.00   0
  -2 -14   3   95.92    7.76   0
   2 -14   3   99.36    9.73   0
  -2  14  -3   79.11   11.14   0
  -2 -14  -3   95.73    7.92   0
   3 -14  -3   27.27   12.35   0
   3 -14   3   44.00   10.87   0
   3 -14   3   44.33    7.68   0
  -3  14  -3   48.22   10.55   0
  -3  14   3   49.92   10.16   0
  -3 -14   3   28.27    6.98   0
   3  14   3   46.97    6.36   0
  -3 -14  -3   51.84    7.05   0
   3  14  -3   32.85    9.69   0
   4  14  -3  296.53    7.99   0
  -4 -14  -3  298.48    7.77   0
   4 -14   3  315.00   13.01   0
   4 -14   3  304.59    8.93   0
  -4 -14   3  312.09   10.23   0
   4 -14  -3  295.00   12.61   0
   4 -14  -3  311.59   13.74   0
   4  14   3  305.54    9.80   0
  -4  14  -3  316.81   10.82   0
  -4  14   3  286.86   11.55   0
   5 -14  -3   33.97   12.73   0
  -5 -14   3   30.12    6.73   0
  -5  14   3   38.86   10.34   0
   5  14  -3   35.42    9.34   0
   5 -14  -3   16.77   11.91   0
  -5 -14  -3   32.57    9.37   0
   5 -14   3   24.86   13.89   0
   5 -14  -3   28.14   13.13   0
  -5  14  -3   37.28   10.18   0
   5  14   3   28.04    6.46   0
   5 -14   3   40.25   10.96   0
   6  14   3  280.37    9.64   0
   6 -14   3  282.87   12.17   0
   6 -14  -3  330.62   13.43   0
  -6  14   3  310.20   11.72   0
  -6 -14   3  285.31    7.84   0
  -6 -14  -3  300.86    9.79   0
  -6  14  -3  311.83   11.10   0
   6  14  -3  314.84   10.27   0
  -7  14   3    2.71   10.40   0
   7  14  -3   -3.02    5.82   0
   7 -14   3    4.35   10.64   0
  -7  14  -3   11.83    9.94   0
   7  14   3   -1.01    8.58   0
  -7 -14   3   -0.29    8.60   0
  -7 -14  -3   10.87    8.82   0
   7 -14  -3   19.97   10.99   0
  -8 -14   3   12.14    5.69   0
  -8  14   3   33.82    9.84   0
   8 -14   3   25.04   10.44   0
   8 -14  -3   23.23    7.81   0
   8  14  -3    8.19    6.52   0
  -8 -14  -3   21.31    5.63   0
  -8  14  -3   15.29    9.43   0
   8  14   3   27.37    5.57   0
  -9 -14   3   13.52    8.48   0
  -9  14   3   12.64    9.51   0
  -9  14  -3   29.40    9.29   0
   9  14  -3   18.64    5.98   0
   9 -14   3    5.98    7.70   0
   9 -14  -3   19.24   10.34   0
  -9 -14  -3    4.45    8.14   0
   0  15  -3    3.27    9.00   0
   0 -15  -3   12.14    7.13   0
   0  15   3    7.98    6.31   0
   0 -15   3    2.30    9.86   0
  -1  15   3  541.06   11.50   0
   1  15   3  534.60   11.19   0
  -1 -15  -3  543.91   11.62   0
  -1 -15   3  543.95    9.18   0
   1 -15   3  563.08   10.02   0
   1  15  -3  550.55   11.11   0
  -1  15  -3  537.04    9.25   0
   1 -15  -3  551.58   12.46   0
   2 -15  -3   64.79   11.50   0
  -2  15   3   67.76    9.70   0
   2  15   3   61.76    9.29   0
  -2  15  -3   46.30    9.27   0
  -2 -15  -3   74.55    9.79   0
   2 -15   3   59.07    9.13   0
   2  15  -3   75.46    9.89   0
   2 -15   3   61.01   10.78   0
  -2 -15   3   59.16   10.08   0
  -3 -15  -3  433.98   11.07   0
   3 -15   3  424.84   11.13   0
   3  15   3  394.94    7.83   0
   3  15  -3  385.29    8.29   0
   3 -15   3  428.21    9.54   0
   3 -15  -3  385.12   12.70   0
  -3  15   3  398.31    8.81   0
  -3 -15   3  420.73    8.72   0
  -3  15  -3  395.05    8.49   0
   4 -15  -3   56.07   11.21   0
  -4 -15  -3   68.74    9.19   0
   4  15   3   50.35    9.53   0
   4  15  -3   55.34    6.71   0
  -4  15  -3   73.26   10.12   0
   4 -15   3   55.48   11.13   0
  -4 -15   3   55.39    6.86   0
   4 -15   3   59.60    9.49   0
   4 -15  -3   60.56   11.58   0
  -4  15   3   61.44    9.52   0
   5 -15  -3    3.03   12.70   0
   5 -15  -3    4.47   14.60   0
   5 -15  -3    4.86   11.45   0
  -5 -15  -3    7.23    6.20   0
   5  15  -3   16.08    9.20   0
  -5  15  -3    9.80    9.80   0
   5  15   3   11.31    8.87   0
  -5  15   3   20.64    9.63   0
   5 -15   3   -0.14    8.12   0
   5 -15   3    7.20   11.97   0
  -5 -15   3    7.38    9.27   0
  -6  15   3    5.05   10.37   0
   6  15   3    5.92    8.80   0
   6 -15  -3    8.97   11.19   0
  -6 -15  -3   -0.19    8.99   0
   6 -15   3   17.48   10.61   0
  -6  15  -3   14.26    9.71   0
  -6 -15   3    4.89    8.57   0
   6  15  -3    3.93    6.19   0
  -7  15  -3   29.30    7.20   0
   7 -15   3   45.88   11.17   0
  -7 -15   3   32.48    8.47   0
  -7 -15  -3   27.22    8.47   0
   7 -15  -3   32.07   11.59   0
   7  15  -3   48.91    8.92   0
   7  15   3   24.29    8.58   0
  -7  15   3   45.00    9.65   0
   8  15   3    4.35    5.55   0
   8 -15   3    0.75   10.49   0
  -8 -15  -3  -10.08    8.33   0
  -8  15   3   11.05    9.52   0
  -8  15  -3    5.78    9.63   0
   8 -15  -3   10.95   10.76   0
  -8 -15   3   -4.16    8.64   0
   8  15  -3    9.65    8.39   0
   0  16   3   33.50    9.67   0
   0 -16  -3   45.97    9.98   0
   0 -16   3   27.57    7.12   0
   0  16  -3   34.32    6.51   0
   1 -16   3  589.03   11.05   0
   1 -16  -3  603.76   12.41   0
   1  16  -3  620.21   11.39   0
   1 -16   3  627.32   12.46   0
  -1 -16  -3  607.76   11.54   0
  -1  16  -3  560.26   11.55   0
  -1 -16   3  614.18   11.80   0
   1  16   3  561.37   10.92   0
  -1  16   3  572.01    9.05   0
  -2 -16   3   79.37    9.97   0
  -2  16   3   54.20    7.31   0
  -2  16  -3   68.47    7.08   0
   2  16  -3   74.07    7.02   0
   2 -16  -3   67.17   10.98   0
   2 -16   3   81.28   10.97   0
   2 -16   3   66.26   11.09   0
   2  16   3   74.74    9.21   0
  -2 -16  -3   69.72    9.64   0
  -3 -16   3  269.82    7.98   0
   3 -16   3  277.49    9.01   0
   3 -16  -3  290.92    9.40   0
   3 -16   3  275.17   10.21   0
   3  16   3  255.39    7.63   0
   3  16  -3  273.56   10.28   0
  -3  16   3  268.55    9.90   0
  -3 -16  -3  279.89    8.02   0
  -3  16  -3  272.38   10.85   0
  -4  16   3   28.08    6.96   0
   4 -16   3   22.97    9.02   0
  -4 -16   3   18.04    6.60   0
   4 -16  -3   17.35    7.53   0
  -4 -16  -3   14.34    6.54   0
  -4  16  -3   38.46    9.83   0
   4 -16   3   42.26   11.20   0
   4  16   3   23.82    8.90   0
   4  16  -3   12.34    6.35   0
   4 -16  -3   22.90   11.02   0
   5 -16   3   40.09   14.05   0
  -5  16  -3   44.35    9.78   0
   5  16  -3   26.31    8.67   0
  -5  16   3   52.65   10.08   0
   5  16   3   47.13    8.97   0
   5 -16  -3   50.57   11.80   0
  -5 -16  -3   38.66    9.01   0
   5 -16  -3   42.53   11.14   0
   5 -16   3   37.94   11.04   0
  -5 -16   3   39.86    9.50   0
   5 -16  -3   42.52   12.21   0
  -6 -16   3   71.26    6.54   0
  -6  16   3   75.77    9.98   0
   6 -16   3   88.61   10.60   0
   6 -16  -3   64.32   11.37   0
   6  16   3   69.29    6.51   0
  -6 -16  -3   62.03    6.39   0
   6  16  -3   59.32    8.92   0
  -6  16  -3   70.18    9.94   0
   7 -16   3   43.19   10.77   0
   7  16  -3   62.75    8.68   0
   7  16   3   52.53    8.73   0
  -7 -16  -3   31.47    8.62   0
  -7  16  -3   53.06    6.99   0
  -7  16   3   55.93    9.84   0
   7 -16  -3   50.41   11.78   0
  -7 -16   3   43.29    8.16   0
  -8 -16  -3    4.35    7.90   0
   8  16  -3   21.96    8.66   0
  -8 -16   3   12.74    6.07   0
   8  16   3   -2.27    8.32   0
  -8  16  -3   14.10    8.75   0
  -8  16   3   14.11    9.33   0
   8 -16  -3    2.63   10.41   0
   8 -16   3    7.28   10.27   0
   0 -17  -3    0.85   10.33   0
   0  17   3    3.76    9.51   0
   0 -17   3    8.46    6.78   0
   0  17  -3    3.54    9.11   0
   1 -17   3  144.53   10.26   0
  -1 -17   3  133.24    7.05   0
   1 -17  -3  123.32   11.18   0
   1  17   3  137.18    9.90   0
   1 -17   3  131.20    8.87   0
  -1 -17  -3  140.03   10.84   0
  -1  17  -3  139.45   10.10   0
  -1  17   3  143.66    9.95   0
   1  17  -3  141.80    9.76   0
   2 -17   3  131.28   11.19   0
   2 -17  -3  106.57    8.27   0
  -2  17  -3  100.04    7.73   0
  -2 -17   3  105.55    7.08   0
   2  17  -3  107.85    9.54   0
   2  17   3  122.03    9.93   0
  -2  17   3  113.17    9.80   0
  -2 -17  -3  122.62   10.72   0
   2 -17   3  119.24   11.29   0
   3  17   3   -4.24    8.25   0
  -3  17  -3    2.34    9.71   0
   3 -17   3   -8.34    8.81   0
  -3 -17  -3    3.14    6.13   0
   3 -17   3   -6.66   11.06   0
   3  17  -3   11.58    6.26   0
  -3 -17   3   -3.19    6.51   0
  -3  17   3   -6.18    9.11   0
   3 -17  -3   -2.80   10.52   0
   4 -17  -3   57.69   11.43   0
   4 -17   3   52.32    9.10   0
  -4  17  -3   49.53    9.93   0
  -4  17   3   50.04    9.28   0
   4  17  -3   37.83    9.49   0
  -4 -17   3   64.89    6.71   0
   4 -17  -3   58.76   10.77   0
   4 -17  -3   67.39    8.75   0
  -4 -17  -3   55.66    9.21   0
   4  17   3   41.69    9.12   0
   4 -17   3   57.31   11.05   0
   5 -17  -3    2.95   11.47   0
  -5 -17  -3   -8.51    6.12   0
   5 -17  -3   19.96   10.35   0
   5 -17   3   12.37   12.93   0
   5 -17   3   10.90    7.47   0
   5 -17  -3   12.99   12.03   0
  -5 -17   3    1.06    6.15   0
   5 -17   3    1.33   10.78   0
   5  17   3    7.03    6.21   0
  -5  17  -3   -1.05    9.03   0
   5  17  -3    9.75    8.85   0
  -5  17   3   -2.54    9.21   0
  -6  17   3   14.28    9.04   0
  -6 -17   3    9.75    8.59   0
   6  17  -3   16.04    8.80   0
  -6  17  -3   32.54    9.32   0
  -6 -17  -3    2.02    8.50   0
   6  17   3   14.44    8.34   0
   6 -17  -3   18.61    7.55   0
   6 -17   3   17.24    7.30   0
  -7  17  -3    6.34    9.33   0
   7  17  -3    6.91    8.44   0
   7  17   3    7.37    8.58   0
   7 -17  -3   28.66   11.13   0
  -7  17   3   15.83    9.47   0
  -7 -17   3   20.83    5.85   0
  -7 -17  -3    6.52    8.47   0
   7 -17   3    8.59   10.45   0
   0  18  -3  162.83    6.85   0
   0  18   3  196.97    9.82   0
   0 -18  -3  153.96   10.74   0
   0 -18   3  183.57    9.23   0
   0 -18   3  160.98   10.07   0
  -1 -18   3   64.42    9.45   0
   1 -18  -3   66.86   10.53   0
   1 -18   3   45.10    9.87   0
  -1  18   3   55.38    6.56   0
  -1 -18  -3   53.10    6.94   0
   1 -18   3   50.15    8.86   0
  -1  18  -3   46.73    9.28   0
   1  18   3   59.76    9.27   0
   1  18  -3   60.81    8.98   0
  -2  18   3    9.10    9.19   0
  -2  18  -3   -4.27    6.32   0
   2 -18  -3   15.79   10.51   0
   2  18  -3   14.49    8.69   0
   2 -18   3   -5.89    8.82   0
  -2 -18  -3   19.35    9.41   0
   2 -18   3    5.67    9.59   0
   2  18   3   -2.03    6.09   0
  -2 -18   3    4.54    9.42   0
   3  18   3   11.45    8.85   0
  -3  18   3   21.15    8.86   0
   3 -18   3   31.62    8.50   0
   3 -18  -3   40.68   10.06   0
  -3  18  -3    7.64    9.52   0
   3 -18   3   45.54   10.73   0
  -3 -18  -3   20.03    9.27   0
   3  18  -3   23.86    9.13   0
  -3 -18   3   35.71    9.19   0
   4 -18   3   73.16   10.69   0
   4 -18  -3   64.23   10.62   0
   4  18  -3   74.29    9.06   0
  -4 -18  -3   61.78    9.00   0
   4 -18  -3   60.49    9.42   0
  -4 -18   3   64.80    6.62   0
   4 -18   3   73.40   10.74   0
  -4  18   3   77.02    9.50   0
   4  18   3   63.98    8.64   0
  -4  18  -3   61.24    9.66   0
   4 -18  -3   61.99    7.56   0
  -5  18  -3   -0.48    6.42   0
   5  18  -3   -3.17    8.61   0
   5 -18   3   15.00    7.46   0
   5 -18   3   10.94   13.20   0
   5 -18  -3   10.37   11.04   0
  -5 -18   3   -3.66    6.16   0
  -5 -18  -3   10.50    8.51   0
   5 -18   3    8.54   11.24   0
   5  18   3   19.37    5.84   0
  -5  18   3   12.25    9.18   0
   5 -18  -3   10.99   10.48   0
   5 -18  -3    9.74   11.91   0
   6  18   3   30.65    8.37   0
   6  18  -3    9.80    8.81   0
  -6  18   3   14.70    9.31   0
  -6 -18  -3   18.71    6.11   0
  -6  18  -3   13.83    6.18   0
  -6 -18   3   25.30    8.58   0
   6 -18   3   24.82   10.28   0
   6 -18  -3   18.02   10.90   0
   0  19   3   10.15    9.04   0
   0 -19   3    2.84    9.50   0
   0 -19  -3    8.03    9.85   0
   0  19  -3   14.39    8.86   0
   0 -19   3   -5.53    8.31   0
   1  19   3  288.18    8.08   0
  -1  19   3  297.57   10.37   0
   1 -19   3  323.71   11.08   0
   1 -19  -3  304.39    9.08   0
  -1 -19   3  294.76    7.64   0
   1  19  -3  283.25    9.84   0
  -1 -19  -3  297.68   10.80   0
  -1  19  -3  273.76    7.70   0
  -1 -19   3  313.19   10.31   0
   1 -19   3  345.62    9.94   0
  -2 -19  -3   41.36    9.68   0
  -2 -19   3   22.52    9.09   0
  -2  19   3   47.54    9.37   0
   2  19   3   45.90    9.10   0
   2 -19   3   51.31    8.13   0
   2 -19   3   53.97   10.56   0
   2 -19  -3   26.92   10.24   0
   2  19  -3   35.91    8.80   0
  -2  19  -3   36.08    9.80   0
  -3 -19  -3  193.30    9.96   0
  -3 -19   3  239.41    9.89   0
   3 -19   3  202.01    8.53   0
   3 -19  -3  179.88   11.22   0
   3 -19   3  235.10    9.77   0
  -3  19   3  192.28   10.06   0
  -3  19  -3  196.80    7.79   0
   3  19  -3  161.30    9.89   0
   3  19   3  185.58    7.33   0
   4 -19  -3    6.09    8.55   0
   4 -19  -3    6.14    8.13   0
   4  19   3    3.75    8.45   0
  -4  19  -3   21.52    8.87   0
   4 -19   3    8.07   10.05   0
   4 -19  -3   19.54   10.31   0
  -4 -19   3    6.92    6.19   0
  -4  19   3   16.54    8.86   0
  -4 -19  -3    6.13    8.71   0
   4 -19   3   -8.95   10.36   0
   4  19  -3    6.51    6.20   0
   5  19  -3   12.26    8.55   0
   5 -19  -3    6.52   10.22   0
  -5  19  -3   17.97    9.27   0
  -5 -19  -3   18.53    8.42   0
  -5  19   3    9.39    8.74   0
   5 -19   3    8.97   10.72   0
  -5 -19   3    4.92    6.02   0
   5 -19   3    9.05   12.51   0
   5 -19  -3    1.73   11.91   0
   5 -19   3  -19.04    7.02   0
   5  19   3   -4.55    5.82   0
   5 -19  -3    7.18   11.37   0
   0 -20   3   67.83   10.10   0
   0  20   3   58.09    6.71   0
   0 -20  -3   58.83    7.10   0
   0 -20   3   63.44    8.55   0
   0  20  -3   47.38    8.95   0
  -1 -20   3  367.90    9.45   0
  -1  20   3  286.39   10.29   0
   1  20   3  273.10    8.11   0
   1  20  -3  277.85    8.03   0
   1 -20  -3  299.62   11.33   0
  -1 -20  -3  313.21   10.50   0
  -1 -20   3  288.73    8.27   0
   1 -20   3  303.61   10.72   0
  -1  20  -3  307.14   10.15   0
   2 -20   3   36.35    9.97   0
   2 -20   3   42.63    8.32   0
  -2  20   3   31.20    6.40   0
  -2 -20   3   21.42    6.10   0
  -2  20  -3   41.20    8.65   0
  -2 -20  -3   49.58    9.76   0
   2  20  -3   64.63    8.41   0
   2  20   3   39.22    8.66   0
   2 -20  -3   37.03   10.26   0
  -3  20  -3  126.17    7.21   0
   3 -20   3  156.07   10.37   0
  -3  20   3  121.48    9.72   0
   3 -20  -3  139.36    8.45   0
   3  20  -3  123.98    7.27   0
   3 -20   3  137.63    9.54   0
  -3 -20  -3  124.71    9.64   0
   3 -20  -3  173.24    9.16   0
   3 -20  -3  133.04   10.03   0
   3  20   3  136.96    9.08   0
  -3 -20   3  126.99    9.53   0
   4  20  -3    2.05    8.78   0
   4 -20  -3    1.30    8.21   0
  -4 -20  -3    6.62    6.15   0
   4 -20  -3   -1.37   10.93   0
   4 -20   3   -9.01   10.33   0
   4 -20  -3    0.76    9.96   0
  -4 -20   3    2.82    6.11   0
   4  20   3   -6.68    5.70   0
  -4  20   3    4.02    9.00   0
  -4  20  -3   -2.49    9.05   0
   4 -20   3    2.79   10.21   0
   0 -21  -3    4.87    9.22   0
   0  21   3    5.66    6.32   0
   0 -21   3   -0.78    8.90   0
   0 -21   3    2.92    8.14   0
   0  21  -3    6.09    6.18   0
   1  21   3   30.03    6.78   0
  -1 -21  -3   46.41    7.25   0
   1 -21   3   43.96    8.53   0
   1  21  -3   22.24    8.55   0
  -1  21  -3   29.21    8.84   0
  -1  21   3   21.31    8.55   0
   1 -21   3   45.49    9.70   0
   1 -21  -3   26.88    9.97   0
  -1 -21   3   43.20    8.96   0
  -2 -21   3   32.21    8.75   0
  -2 -21   3    6.24    7.72   0
  -2 -21  -3   14.41    6.86   0
   2  21  -3   11.26    8.61   0
   2 -21  -3   24.19   10.20   0
  -2  21   3   24.03    8.93   0
  -2  21  -3   16.82    8.89   0
   2  21   3   15.15    6.47   0
   2 -21   3   20.75    7.09   0
  -1   0  -4 2046.56   31.19   0
   1   0  -4 2086.96   46.79   0
   1   0  -4 2067.94   27.81   0
  -1   0   4 2099.98   45.12   0
  -1   0   4 2078.96   31.52   0
   1   0   4 2165.76   32.25   0
  -3   0   4 3903.04   28.17   0
  -3   0   4 3770.10   27.69   0
  -4   0   4 7158.57   31.13   0
  -5   0   4 4581.17   23.08   0
  -5   0   4 4381.27   24.57   0
  -6   0   4 1266.10   14.39   0
  -6   0   4 1305.53   14.43   0
  -7   0   4  261.58   10.65   0
  -7   0  -4  272.28    8.02   0
  -7   0   4  278.84   12.45   0
  -8   0   4   98.47   10.13   0
  -8   0  -4   99.85    7.14   0
  -8   0   4  111.08   11.53   0
  -8   0   4   99.39    9.10   0
  -9   0  -4  417.28    8.46   0
  -9   0  -4  434.78    8.11   0
  -9   0   4  421.67   10.93   0
  -9   0   4  449.64   11.28   0
  -9   0   4  435.60   10.35   0
 -10   0  -4   22.85    9.35   0
 -10   0  -4    0.04    8.93   0
 -10   0   4    6.52    7.92   0
 -10   0   4    0.09    9.26   0
 -10   0  -4   11.49    9.50   0
 -10   0   4   14.87    8.54   0
 -11   0  -4   31.41    8.40   0
 -11   0  -4   23.64   10.71   0
 -11   0   4   16.32    6.97   0
 -11   0   4   28.20    9.10   0
 -11   0  -4   31.03    8.57   0
 -11   0   4   31.41    6.13   0
 -11   0  -4   45.37    9.38   0
 -12   0  -4   57.60    6.26   0
 -12   0  -4   63.99    8.70   0
 -12   0  -4   52.33    6.87   0
 -12   0   4   48.60    8.94   0
 -12   0   4   53.02    9.73   0
 -12   0   4   47.91    9.00   0
 -12   0  -4   40.54   11.36   0
   0   1   4    3.25   23.69   0
   0   1  -4    2.61   22.58   0
   0  -1   4    2.34   26.40   0
   0  -1  -4    0.18   22.52   0
   0   1  -4    1.21   26.28   0
   0   1   4    2.58   19.50   0
   0  -1   4    1.10   23.78   0
   0  -1  -4    2.47   19.41   0
   1  -1   4  825.43   27.70   0
  -1   1  -4  821.84   27.03   0
   1  -1  -4  868.04   41.98   0
  -1   1   4  789.42   26.08   0
  -1  -1   4  849.69   24.54   0
  -1  -1   4  839.12   24.67   0
  -1   1  -4  785.18   26.94   0
   1   1  -4  835.45   23.34   0
   1   1  -4  837.87   28.94   0
  -1  -1  -4  817.99   19.26   0
   1  -1  -4  813.84   22.55   0
   1  -1   4  841.96   27.44   0
  -4   1   4 1533.84   18.38   0
  -4   1  -4 1559.68   19.56   0
  -4  -1   4 1557.07   17.27   0
  -4   1  -4 1574.78   14.74   0
  -4   1   4 1608.46   21.38   0
  -4  -1   4 1564.71   15.31   0
  -5   1  -4  201.33    8.88   0
  -5   1   4  206.95   11.43   0
  -5  -1   4  200.24   11.11   0
  -5   1   4  202.77   11.33   0
  -5  -1   4  201.00   10.32   0
  -6   1   4  166.21   10.58   0
  -6   1  -4  182.69   11.56   0
  -6  -1   4  155.18   11.20   0
  -6   1   4  172.02   11.18   0
  -6  -1   4  168.60   11.38   0
  -7   1   4   20.86    9.39   0
  -7   1   4   20.51   10.47   0
  -7  -1   4   15.62    9.48   0
  -7   1   4   13.64    9.55   0
  -7   1  -4    9.53    9.58   0
  -7  -1   4   15.18    8.82   0
  -7  -1  -4   22.27    9.02   0
  -8   1   4  107.52    9.98   0
  -8  -1   4  100.89    9.29   0
  -8  -1  -4  108.31    9.63   0
  -8   1  -4   86.60   10.43   0
  -8  -1   4  101.81   10.12   0
  -8   1   4   92.73    9.66   0
  -8   1   4  109.87    9.79   0
  -9   1  -4  145.74    7.65   0
  -9  -1   4  165.96    9.68   0
  -9   1   4  144.24    9.80   0
  -9  -1   4  168.93    9.63   0
  -9  -1  -4  164.62    9.36   0
  -9   1   4  162.06   10.27   0
  -9  -1  -4  164.27    9.76   0
  -9   1   4  183.13    9.53   0
  -9   1  -4  164.79   10.17   0
 -10   1  -4  309.98    8.38   0
 -10   1   4  315.72   10.38   0
 -10  -1   4  304.76   10.37   0
 -10   1   4  338.48   12.70   0
 -10  -1   4  346.48   10.47   0
 -10   1  -4  354.36   10.61   0
 -10  -1  -4  308.48   10.46   0
 -10  -1  -4  320.80    7.74   0
 -10  -1   4  329.91   11.13   0
 -10   1  -4  354.61   11.07   0
 -10   1   4  351.03   11.18   0
 -11  -1  -4    0.07    8.77   0
 -11   1   4   17.86    9.30   0
 -11   1  -4   14.86    8.41   0
 -11  -1   4   -2.50    9.80   0
 -11   1  -4    0.67    8.61   0
 -11   1  -4   -2.05    6.33   0
 -11   1   4    3.39    9.02   0
 -11   1   4   -8.90    8.65   0
 -11   1  -4    7.26   11.16   0
 -11  -1   4    6.43    8.62   0
 -11  -1  -4   15.52    9.40   0
 -11  -1   4    4.36    8.67   0
 -12   1  -4   13.37    8.55   0
 -12   1   4    7.43    9.42   0
 -12  -1   4   10.06    8.48   0
 -12   1   4    8.45   10.67   0
 -12  -1   4   13.88    8.94   0
 -12  -1  -4   14.77    8.23   0
 -12  -1  -4   18.28    6.00   0
 -12   1  -4   10.99   10.52   0
 -12   1  -4    7.77   10.27   0
 -12   1  -4   -3.82    6.20   0
 -12   1   4   24.41    8.49   0
 -12  -1  -4   17.55    8.48   0
   0   2   4  564.02   17.83   0
   0  -2  -4  532.48   21.84   0
   0   2  -4  563.59   21.92   0
   0   2   4  570.70   22.30   0
   0  -2   4  564.27   17.83   0
   0   2  -4  552.72   26.52   0
   0  -2  -4  580.11   23.26   0
   0  -2   4  548.34   20.64   0
   1   2  -4   50.97   18.79   0
  -1   2   4   50.03   18.82   0
   1   2  -4   50.93   17.91   0
  -1  -2  -4   49.93   13.54   0
   1  -2  -4   52.88   29.62   0
  -1  -2   4   52.68   13.43   0
   1  -2  -4   50.06   20.62   0
  -1   2  -4   49.45   19.51   0
  -1  -2   4   56.67   18.55   0
  -1   2  -4   43.77   23.35   0
  -1   2   4   46.95   26.24   0
   1  -2   4   54.61   21.39   0
   1  -2   4   49.72   23.62   0
   1   2   4   48.70   17.96   0
  -2  -2   4  735.38   17.82   0
  -2  -2   4  731.66   18.13   0
  -2   2   4  720.38   23.86   0
  -2   2   4  681.53   26.93   0
   2  -2  -4  721.53   27.38   0
   2   2  -4  688.84   15.21   0
   2  -2   4  713.22   16.67   0
  -2  -2  -4  721.80   18.17   0
   2  -2   4  734.67   24.48   0
   2  -2  -4  739.03   23.77   0
  -2   2  -4  692.42   21.27   0
  -2   2  -4  672.70   28.06   0
  -3   2  -4   15.63   13.56   0
  -3  -2  -4   12.88   12.00   0
  -3  -2   4   18.30   12.39   0
   3  -2   4   18.86    9.75   0
  -3   2  -4   21.11   18.01   0
   3   2  -4   19.83   12.66   0
  -3  -2   4   19.68   11.78   0
  -3   2   4   17.48   14.57   0
  -3   2   4   16.73   13.69   0
   3  -2  -4   22.02   13.11   0
  -4  -2  -4 2829.34   19.06   0
  -4  -2   4 2786.13   17.75   0
  -4  -2   4 2851.77   19.68   0
  -4   2   4 2746.99   22.41   0
  -4   2  -4 2732.14   28.75   0
  -4   2   4 2818.30   28.54   0
  -4   2  -4 2712.45   18.11   0
  -5   2   4   51.57   11.62   0
  -5  -2   4   56.94    9.91   0
  -5   2  -4   55.22   12.86   0
  -5  -2   4   54.99   10.25   0
  -5   2  -4   49.61   11.03   0
  -5  -2  -4   63.97    7.52   0
  -5   2   4   55.28   13.16   0
  -6   2   4  312.78   12.03   0
  -6  -2  -4  329.56    8.11   0
  -6   2  -4  310.52   12.42   0
  -6   2  -4  317.95   14.33   0
  -6   2   4  311.91   11.75   0
  -6  -2   4  339.07   11.62   0
  -6  -2   4  315.01   11.49   0
  -7   2   4   82.74   10.66   0
  -7  -2   4   70.05    9.57   0
  -7   2   4   72.14   12.48   0
  -7  -2   4   82.72    9.40   0
  -7   2  -4   75.29    7.37   0
  -7   2  -4   68.68   12.37   0
  -7  -2  -4   68.75    6.37   0
  -8  -2  -4   26.50    9.40   0
  -8  -2   4   27.35    9.18   0
  -8  -2   4   27.07    9.20   0
  -8   2   4   18.61    9.80   0
  -8   2   4   26.72    9.30   0
  -8   2  -4   23.32   11.50   0
  -8   2  -4   43.45   10.06   0
  -9   2   4  138.20    9.52   0
  -9   2   4  127.79   11.95   0
  -9  -2  -4  139.55    9.18   0
  -9   2   4  126.02   10.42   0
  -9   2  -4  129.66   12.23   0
  -9  -2   4  124.60    9.38   0
  -9  -2   4  133.06    8.91   0
  -9   2  -4  130.30    7.46   0
 -10   2  -4   40.04    9.61   0
 -10  -2  -4   30.50    9.08   0
 -10  -2   4   45.54    8.84   0
 -10   2  -4   44.28   11.39   0
 -10  -2  -4   47.43    9.27   0
 -10   2   4   46.33   11.23   0
 -10  -2   4   43.31    9.42   0
 -10   2   4   48.75    9.22   0
 -10   2   4   52.14   10.11   0
 -10   2  -4   36.22   11.05   0
 -11   2  -4   18.88   11.04   0
 -11  -2   4   19.59    8.86   0
 -11   2   4   31.84    8.87   0
 -11   2  -4   20.55   10.90   0
 -11  -2   4   21.64   10.50   0
 -11   2   4   22.56   11.16   0
 -11  -2  -4   28.07    8.32   0
 -11  -2   4   10.48    9.00   0
 -11  -2  -4    3.82    9.36   0
 -11   2   4   34.97    9.52   0
 -11   2  -4    2.65    8.52   0
 -11   2  -4   24.32    9.35   0
 -12   2  -4   21.00   10.59   0
 -12   2  -4   28.70    9.01   0
 -12  -2   4   22.60    8.50   0
 -12  -2  -4   36.30    8.43   0
 -12   2  -4    5.77   10.91   0
 -12   2   4    9.91   12.71   0
 -12  -2  -4   18.25    8.39   0
 -12   2   4   16.16    6.81   0
 -12  -2   4   -1.23    8.55   0
 -12   2  -4   28.27    8.49   0
 -12  -2  -4   11.87    5.89   0
 -12  -2   4   14.10    8.56   0
 -12   2   4   24.61    8.48   0
   0  -3   4    6.61   22.37   0
   0  -3  -4    0.15   17.79   0
   0   3  -4   -0.90   16.05   0
   0   3  -4   19.28   22.47   0
   0   3   4    1.42   16.62   0
   0  -3   4    0.51   16.59   0
  -1  -3   4 8432.20   37.58   0
   1  -3   4 8605.52   42.08   0
  -1  -3  -4 8529.36   40.21   0
  -1   3  -4 8368.82   44.20   0
   2   3  -4 2138.41   22.39   0
  -2   3  -4 2081.41   24.48   0
   2  -3   4 2185.64   24.75   0
   2   3   4 2166.90   20.97   0
   2  -3  -4 2107.32   35.43   0
  -2   3   4 2117.70   31.91   0
  -2   3  -4 2125.77   33.22   0
   2  -3   4 2116.10   36.50   0
  -2  -3  -4 2182.29   21.25   0
   2  -3  -4 2161.63   33.61   0
  -2   3   4 2152.78   32.22   0
  -2  -3   4 2155.67   22.09   0
  -3   3   4 1421.47   21.52   0
   3  -3   4 1506.95   27.51   0
  -3   3  -4 1429.43   30.90   0
  -3   3   4 1397.32   28.38   0
   3  -3  -4 1413.47   26.59   0
   3  -3  -4 1489.51   21.82   0
  -3   3  -4 1441.26   18.54   0
   3   3  -4 1447.02   18.01   0
  -3  -3  -4 1354.96   15.96   0
  -3  -3   4 1454.18   17.89   0
   3  -3   4 1411.73   16.11   0
  -4  -3   4 4578.24   23.17   0
   4  -3   4 4598.83   23.75   0
  -4   3  -4 4322.09   23.26   0
   4   3  -4 4596.86   23.66   0
  -4  -3  -4 4390.97   19.98   0
  -4   3   4 4461.12   27.06   0
  -4   3  -4 4439.30   41.45   0
  -5  -3  -4  157.17    7.77   0
  -5  -3   4  162.58    8.33   0
  -5   3   4  165.35   11.99   0
  -5   3   4  154.93   14.21   0
  -5   3  -4  172.63   11.16   0
  -5   3  -4  161.61   14.33   0
  -6   3   4  224.53   14.77   0
  -6   3  -4  224.22   11.45   0
  -6  -3   4  220.09   10.84   0
  -6   3   4  232.47   12.65   0
  -6   3  -4  223.98   14.53   0
  -6  -3  -4  227.06    7.32   0
  -7  -3  -4  185.57    9.49   0
  -7   3   4  182.19   13.67   0
  -7  -3   4  195.36    9.18   0
  -7   3  -4  179.68   13.47   0
  -7   3  -4  178.62    8.02   0
  -7  -3   4  184.61   10.57   0
  -7   3   4  190.41   10.75   0
  -8   3  -4  177.32   10.95   0
  -8  -3  -4  194.99    9.75   0
  -8   3   4  182.65   13.41   0
  -8  -3   4  185.53    9.85   0
  -8   3  -4  178.66   13.59   0
  -8   3   4  184.07   11.39   0
  -8  -3   4  189.22    9.29   0
  -9   3   4   49.69    7.23   0
  -9  -3  -4   51.29    6.40   0
  -9   3   4   58.69   12.27   0
  -9  -3   4   66.13    9.10   0
  -9   3  -4   50.96   14.22   0
  -9   3  -4   41.98    9.96   0
  -9  -3   4   48.87    6.38   0
  -9   3  -4   50.95   11.48   0
 -10   3   4  244.85   11.34   0
 -10   3  -4  258.10   15.58   0
 -10   3   4  246.38   10.35   0
 -10   3  -4  248.35   14.51   0
 -10  -3   4  244.02    7.88   0
 -10  -3  -4  254.20    9.67   0
 -10   3   4  239.65   14.20   0
 -10  -3   4  231.61    9.87   0
 -10   3  -4  247.45   10.16   0
 -11   3   4    5.76   13.38   0
 -11  -3  -4    9.44    8.31   0
 -11  -3   4   12.45    8.17   0
 -11   3  -4   15.33   12.88   0
 -11   3  -4   19.96    9.81   0
 -11   3   4    4.32    8.62   0
 -11  -3   4    9.70    8.18   0
 -11  -3  -4    1.13    8.94   0
 -11   3  -4   11.40   12.52   0
 -11   3   4   11.28    9.68   0
 -12  -3   4    5.39    5.81   0
 -12   3  -4    0.53   12.35   0
 -12  -3  -4   -9.47    8.51   0
 -12  -3  -4   -6.44    8.61   0
 -12   3   4    3.16    9.54   0
 -12   3  -4   -1.81    6.36   0
 -12   3  -4    4.26   14.59   0
 -12  -3   4   -5.00    6.30   0
 -12   3  -4   -3.67    9.16   0
 -12  -3  -4    4.40    8.05   0
 -12   3   4    2.45   13.26   0
 -12   3   4    4.49   12.96   0
 -12   3   4    9.12    8.16   0
  -1   4  -4 1519.88   24.36   0
  -1  -4   4 1518.54   18.96   0
   1  -4  -4 1529.56   27.56   0
  -1   4   4 1514.14   24.65   0
   1  -4  -4 1532.09   23.37   0
   1   4  -4 1517.89   19.01   0
   1   4   4 1525.87   20.29   0
   1  -4   4 1554.79   24.50   0
  -1   4  -4 1541.53   22.63   0
   1  -4   4 1527.15   23.53   0
  -1  -4  -4 1512.90   17.90   0
   2  -4  -4  376.37   18.53   0
  -2  -4   4  363.20   15.50   0
  -2  -4  -4  361.18   13.76   0
  -2   4  -4  370.71   16.94   0
   2  -4   4  377.28   18.36   0
   2  -4   4  364.42   17.14   0
   2  -4  -4  370.44   20.41   0
  -2   4   4  365.84   18.78   0
   2   4   4  365.09   10.42   0
   2   4  -4  361.23   15.65   0
  -2   4  -4  365.22   16.29   0
  -3  -4   4  850.99   14.85   0
  -3   4  -4  796.19   17.03   0
  -3   4   4  811.52   22.45   0
   3   4   4  813.17   11.57   0
   3  -4   4  851.40   27.54   0
  -3   4   4  817.94   18.57   0
  -3  -4  -4  799.50   14.22   0
   3  -4  -4  843.16   19.32   0
  -3   4  -4  809.19   22.78   0
   3  -4  -4  823.45   26.61   0
   3   4  -4  823.93   15.07   0
   3  -4   4  811.02   13.60   0
  -4  -4   4 1115.36   14.33   0
  -4  -4  -4 1145.60   14.10   0
   4  -4  -4 1161.00   24.23   0
   4   4  -4 1107.01   14.37   0
  -4   4  -4 1127.46   27.05   0
   4  -4  -4 1169.11   17.09   0
  -4   4   4 1128.61   17.09   0
   4  -4   4 1149.85   15.71   0
  -4   4  -4 1092.86   12.99   0
  -4   4   4 1098.64   25.11   0
  -5  -4   4   53.35   10.81   0
  -5   4  -4   59.83   18.54   0
   5   4  -4   49.33   10.61   0
  -5   4   4   60.40   15.42   0
  -5   4  -4   61.52   11.04   0
  -5   4   4   63.18   12.30   0
  -5  -4  -4   55.81    7.47   0
  -6   4   4 3723.25   22.17   0
  -6  -4  -4 3606.61   17.45   0
  -6   4  -4 3671.52   18.13   0
  -6  -4   4 3775.25   19.57   0
  -7   4  -4  276.61    8.66   0
  -7   4   4  268.45   12.45   0
  -7   4  -4  272.14   18.92   0
  -7  -4  -4  256.06   10.15   0
  -7   4   4  266.62   17.16   0
  -7  -4   4  273.81    7.48   0
  -8   4  -4   40.98   15.38   0
  -8  -4  -4   46.07    9.28   0
  -8   4  -4   38.03   17.22   0
  -8   4  -4   43.47    7.55   0
  -8  -4   4   32.58    8.76   0
  -8   4   4   54.64   11.09   0
  -8  -4   4   39.40    8.99   0
  -8   4   4   43.67   15.66   0
  -9  -4   4   12.66    8.91   0
  -9  -4  -4   19.95    8.69   0
  -9   4   4   32.60   10.15   0
  -9   4  -4   18.78   15.71   0
  -9   4  -4   25.35   15.89   0
  -9  -4   4   18.96    9.36   0
  -9   4   4   22.92   14.20   0
  -9   4  -4   37.11    9.65   0
 -10   4  -4   49.22   18.34   0
 -10  -4   4   43.85    8.92   0
 -10   4  -4   31.30    9.40   0
 -10  -4   4   50.14    8.58   0
 -10   4  -4   51.69   17.93   0
 -10   4   4   66.32    9.94   0
 -10   4   4   53.83   16.55   0
 -10  -4  -4   50.62    6.57   0
 -11   4   4    2.34   19.49   0
 -11  -4   4   11.74    8.29   0
 -11   4   4   -2.60   19.73   0
 -11   4   4    5.06    9.45   0
 -11   4  -4   -0.64    8.58   0
 -11  -4   4   -2.29    8.03   0
 -11   4   4  -12.29    8.43   0
 -11  -4  -4    7.80    8.24   0
 -12   4   4   33.15    8.76   0
 -12  -4   4   37.94    8.48   0
 -12   4   4   43.11    9.98   0
 -12  -4   4   26.34    8.78   0
 -12  -4  -4   32.65    6.27   0
 -12   4  -4   34.49    9.42   0
 -12  -4  -4   43.85    8.92   0
   0   5  -4    5.10   15.84   0
   0  -5  -4    6.02   11.37   0
   0  -5   4    8.28   16.28   0
   0   5   4    4.00   10.41   0
   0  -5   4    6.12   13.29   0
   1  -5   4 1123.88   19.73   0
  -1   5  -4 1164.49   19.71   0
   1  -5  -4 1155.62   22.71   0
  -1  -5   4 1151.89   15.42   0
   1  -5   4 1148.48   19.26   0
   1   5   4 1143.47   18.10   0
   1   5  -4 1161.50   18.13   0
  -1  -5  -4 1149.98   18.28   0
  -1   5   4 1162.11   20.64   0
  -2  -5  -4 3863.17   21.01   0
  -2   5  -4 3923.24   25.27   0
   2   5  -4 3989.52   24.14   0
   2  -5   4 3965.70   25.99   0
  -2  -5   4 3835.12   21.76   0
   2  -5  -4 4015.50   31.57   0
   2  -5  -4 3994.36   33.95   0
   2   5   4 3813.79   22.09   0
  -2   5   4 3907.84   28.93   0
   3  -5  -4 4074.25   43.10   0
   3  -5   4 4171.06   24.79   0
   3   5   4 4108.06   20.99   0
   3   5  -4 4143.73   22.66   0
  -3  -5  -4 4039.20   19.52   0
   3  -5  -4 4072.48   29.02   0
  -3   5  -4 4051.76   24.38   0
  -3   5   4 3938.39   27.30   0
  -3  -5   4 3948.47   20.46   0
  -4   5   4 2047.46   19.97   0
   4   5   4 2036.75   14.45   0
   4  -5  -4 2128.61   19.98   0
  -4  -5   4 2042.46   16.93   0
  -4   5  -4 1999.18   17.65   0
   4   5  -4 2048.49   16.72   0
   4  -5   4 2060.92   16.39   0
  -4  -5  -4 2087.80   16.28   0
   5  -5   4   12.40    8.53   0
   5  -5  -4   16.23   11.91   0
  -5  -5   4   -1.18    9.78   0
  -5  -5  -4    8.80    9.60   0
  -5   5   4    8.82   12.35   0
  -5   5  -4    5.08   11.03   0
   5   5  -4   13.74   10.70   0
  -6   5   4   73.35   12.16   0
  -6  -5   4   79.15   10.19   0
  -6  -5  -4   66.96    7.18   0
  -6   5  -4   65.89   10.30   0
  -7   5   4  187.63   11.69   0
  -7   5  -4  181.27    8.24   0
  -7  -5  -4  184.43    9.42   0
  -7  -5   4  181.27   10.18   0
  -8   5   4  361.95   12.10   0
  -8  -5  -4  355.90    9.97   0
  -8   5  -4  330.01   11.53   0
  -8  -5   4  379.26   10.38   0
  -8  -5   4  372.70   10.06   0
  -9  -5   4  123.57    9.21   0
  -9   5   4  121.78   10.98   0
  -9  -5  -4  122.21    9.19   0
  -9  -5   4  122.27    9.49   0
  -9   5  -4  136.77   10.38   0
 -10  -5   4   60.00    9.20   0
 -10   5   4   69.92    7.42   0
 -10   5  -4   70.19    7.28   0
 -10  -5   4   60.03    9.03   0
 -10  -5  -4   67.05    9.14   0
 -11  -5   4   92.33    8.88   0
 -11   5  -4   66.58    9.52   0
 -11   5   4   87.39   10.23   0
 -11  -5   4   87.80    8.89   0
 -11  -5  -4   61.36    8.88   0
 -12  -5   4   20.78    8.37   0
 -12   5  -4   -6.81    7.07   0
 -12   5   4    9.65    9.53   0
 -12  -5  -4   13.91    8.20   0
 -12   5   4   11.56    8.46   0
   0  -6  -4  487.35   16.20   0
   0   6  -4  482.35   15.29   0
   0  -6   4  482.02   12.16   0
   0   6   4  483.91   12.17   0
   1  -6   4   89.88   12.72   0
   1  -6   4   94.96   10.40   0
  -1  -6   4   89.28   10.12   0
   1   6  -4   88.08    9.81   0
   1  -6  -4   89.25   16.11   0
  -1   6  -4   96.51   14.79   0
  -1  -6  -4   92.69   12.87   0
   1   6   4  107.70   12.37   0
  -1   6   4   87.57   10.08   0
   2  -6   4 1364.18   19.75   0
   2  -6   4 1372.16   19.03   0
   2  -6  -4 1358.12   19.70   0
   2   6   4 1362.65   15.54   0
  -2   6   4 1353.15   19.14   0
  -2  -6   4 1378.69   16.39   0
   2  -6  -4 1344.75   21.17   0
  -2  -6  -4 1329.91   13.56   0
  -2   6  -4 1343.33   18.22   0
   2   6  -4 1390.60   16.77   0
  -3  -6  -4  231.73    8.92   0
   3   6  -4  224.17    9.26   0
   3   6   4  220.70   11.05   0
   3  -6  -4  229.82   17.34   0
  -3   6  -4  221.07   10.37   0
   3  -6  -4  232.27   14.79   0
  -3  -6   4  234.97   11.66   0
  -3   6   4  233.51   14.05   0
   3  -6   4  222.89   10.37   0
   3  -6   4  233.19   19.12   0
  -4   6   4  486.24   14.54   0
   4  -6  -4  533.96   23.62   0
   4  -6  -4  520.61   15.34   0
   4   6  -4  503.07    9.71   0
  -4   6  -4  507.12   13.31   0
   4  -6   4  504.94   13.51   0
  -4  -6   4  499.22   11.79   0
  -4  -6  -4  500.07   12.11   0
   4  -6   4  545.68   28.41   0
   4   6   4  492.29    9.35   0
  -5   6   4    4.46   12.66   0
   5   6   4    4.14    6.52   0
  -5   6  -4    4.20   11.22   0
  -5  -6  -4   -5.13    9.77   0
   5   6  -4    8.12    9.97   0
  -5  -6   4   -8.80   10.51   0
   5  -6  -4   13.47   12.49   0
   5  -6   4    7.18   11.93   0
   6   6  -4  165.63   10.10   0
  -6  -6  -4  152.69   10.01   0
  -6   6  -4  180.77   11.27   0
  -6  -6   4  165.98   10.19   0
  -6   6   4  170.60   11.59   0
   6  -6   4  172.04   11.34   0
  -7   6  -4    4.66   10.96   0
  -7  -6  -4    2.37    9.13   0
  -7  -6   4    0.46    9.52   0
  -7   6   4   17.80   11.39   0
  -8  -6   4   73.08    6.54   0
  -8   6   4   74.63    7.78   0
  -8  -6  -4   76.38    8.54   0
  -8   6  -4   82.16   10.68   0
  -9   6   4  476.58   11.97   0
  -9   6  -4  475.17   11.29   0
  -9  -6  -4  490.32   10.74   0
  -9  -6   4  488.57   10.22   0
  -9  -6   4  496.97   10.35   0
 -10   6  -4   56.48    9.95   0
 -10   6   4   52.06    9.97   0
 -10  -6   4   73.03    9.04   0
 -10  -6   4   30.09    8.60   0
 -10  -6  -4   68.22    8.98   0
 -11   6   4    3.10    9.86   0
 -11  -6   4    4.05    8.41   0
 -11  -6   4    0.46    8.18   0
 -11   6  -4    0.69    9.21   0
 -11  -6  -4  -16.72    8.27   0
   0   7   4    6.41   11.62   0
   0   7  -4    1.97    9.24   0
   0  -7  -4    1.91   12.64   0
   0  -7   4   -0.16    9.32   0
   1  -7   4  680.78   15.54   0
   1  -7  -4  675.20   16.29   0
  -1   7   4  673.92   14.60   0
   1  -7   4  694.25   14.28   0
   1   7   4  675.49   13.61   0
  -1  -7   4  681.52   14.57   0
   1   7  -4  691.82   14.64   0
  -1   7  -4  683.59   15.43   0
  -1  -7  -4  650.76   14.15   0
  -2   7  -4  554.38   15.05   0
  -2  -7  -4  548.86   10.14   0
   2   7   4  541.22   12.59   0
  -2  -7   4  539.88   13.52   0
   2  -7   4  543.91   15.19   0
  -2   7   4  559.45   14.76   0
   2   7  -4  563.56   10.81   0
   2  -7   4  570.83   16.47   0
   2  -7  -4  569.61   14.29   0
   2  -7  -4  552.64   16.64   0
  -3  -7  -4  145.47    8.31   0
  -3  -7   4  142.56   11.19   0
   3   7   4  154.77    7.85   0
   3  -7  -4  158.13   14.80   0
  -3   7   4  150.98   12.61   0
   3  -7   4  153.50   16.40   0
   3  -7  -4  148.22   14.31   0
   3  -7   4  150.22   13.61   0
   3   7  -4  151.67   11.42   0
  -3   7  -4  153.69   12.98   0
   4   7   4  388.90   11.32   0
   4  -7   4  430.50   13.45   0
   4  -7  -4  413.36   15.09   0
   4   7  -4  413.72   11.65   0
  -4  -7  -4  387.97   11.57   0
   4  -7   4  434.61   25.05   0
  -4   7   4  411.22   13.66   0
   4  -7  -4  419.32   21.88   0
  -4  -7   4  388.41    9.25   0
  -4   7  -4  418.11   13.08   0
  -5  -7  -4  456.22    8.47   0
   5   7  -4  467.45   11.44   0
  -5   7   4  486.95   13.78   0
   5  -7  -4  490.55   14.50   0
   5   7   4  472.96    8.47   0
  -5   7  -4  482.09   13.44   0
  -5  -7   4  477.07   11.54   0
   5  -7   4  483.61   10.48   0
   6  -7  -4   41.00   11.36   0
   6  -7   4   45.43    7.80   0
  -6  -7  -4   48.37    6.88   0
  -6  -7   4   35.08    6.85   0
  -6   7  -4   28.82   11.30   0
   6   7  -4   45.90    9.38   0
  -6   7   4   42.20   12.24   0
  -7  -7   4    7.76    6.80   0
   7   7  -4   15.01    7.13   0
  -7  -7  -4   14.28    8.86   0
  -7   7   4    9.78   10.75   0
  -7   7  -4   24.82   11.38   0
  -8   7   4   12.20    7.39   0
  -8  -7   4   11.16    9.32   0
  -8   7  -4   16.85    9.97   0
  -8  -7  -4    9.15    6.26   0
  -9   7   4   14.91    7.59   0
  -9   7  -4   39.90    9.44   0
  -9  -7   4   23.31    8.12   0
  -9  -7  -4   26.57    5.99   0
  -9  -7   4   26.95    6.03   0
 -10   7  -4  152.55   10.79   0
 -10  -7   4  143.45    8.53   0
 -10  -7   4  134.73    9.60   0
 -10   7   4  123.54   10.56   0
 -10  -7  -4  148.84    9.21   0
 -11   7   4   -1.17   10.20   0
 -11  -7   4   -6.40    8.26   0
 -11   7  -4    9.36    9.49   0
 -11  -7  -4   14.98    8.64   0
 -11  -7   4   18.20    8.30   0
   0   8  -4 2395.68   18.99   0
   0   8   4 2426.46   18.33   0
   0  -8   4 2417.49   19.32   0
   0  -8  -4 2411.34   19.62   0
  -1  -8   4 1009.23   12.90   0
   1  -8  -4 1033.93   17.13   0
  -1   8   4 1032.30   15.37   0
   1  -8   4 1031.28   14.45   0
   1   8  -4 1029.18   12.72   0
  -1   8  -4 1035.58   13.34   0
  -1  -8  -4 1029.74   14.61   0
   1  -8   4 1051.63   13.79   0
   1   8   4 1065.34   11.94   0
   2   8   4   -9.86   10.62   0
  -2  -8   4    0.68    8.12   0
   2   8  -4   13.95   11.17   0
   2  -8   4   -1.61   13.21   0
  -2   8  -4    1.28   12.53   0
   2  -8  -4    6.31   14.13   0
   2  -8   4   -1.39    9.93   0
  -2   8   4   -4.94   12.26   0
  -2  -8  -4   -0.50   10.87   0
   3  -8  -4  189.69   14.21   0
  -3   8   4  190.79   13.15   0
   3   8   4  187.35   10.45   0
  -3   8  -4  176.65   12.31   0
  -3  -8   4  173.85   10.58   0
   3  -8  -4  183.52   14.51   0
   3   8  -4  185.29   10.77   0
  -3  -8  -4  190.61   10.86   0
   3  -8   4  192.50   12.63   0
   3  -8   4  190.35   13.49   0
   4   8   4  305.23   10.46   0
   4  -8  -4  327.73   20.22   0
   4   8  -4  311.15    8.76   0
  -4  -8  -4  311.45   10.60   0
   4  -8   4  318.83   21.81   0
  -4  -8   4  299.59   10.79   0
  -4   8  -4  316.23   12.81   0
   4  -8  -4  331.41   11.48   0
   4  -8   4  324.72   13.63   0
  -4   8   4  337.92   13.97   0
  -5  -8  -4  831.31   11.80   0
  -5   8   4  859.77   14.11   0
   5   8   4  833.05    9.64   0
  -5  -8   4  841.07   10.05   0
   5   8  -4  857.28   10.20   0
  -5   8  -4  826.27   13.92   0
   5  -8  -4  872.98   14.87   0
   5  -8   4  869.80   14.00   0
  -6  -8  -4    8.29    6.70   0
   6  -8  -4   -1.55   11.59   0
   6   8   4   13.70    9.36   0
  -6   8   4   21.30   11.61   0
  -6   8  -4    9.05   11.50   0
   6  -8   4    5.49   11.29   0
  -6  -8   4   10.31    9.66   0
   6   8  -4    6.92    6.48   0
   7  -8   4  150.99   11.29   0
  -7   8   4  156.81   11.85   0
  -7  -8  -4  121.22    9.11   0
   7   8  -4  140.64    9.79   0
  -7   8  -4  143.58   11.51   0
  -7  -8   4  148.96    9.56   0
  -8  -8  -4   50.91    9.18   0
  -8   8   4   47.46   11.21   0
  -8  -8   4   40.12    6.56   0
  -8   8  -4   30.34   10.07   0
  -9   8  -4   17.33    9.94   0
  -9  -8   4   15.06    8.37   0
  -9  -8  -4   20.96    8.92   0
  -9   8   4   15.86   10.32   0
  -9  -8   4   40.59    8.78   0
 -10   8  -4   15.98    9.20   0
 -10  -8   4   -3.80    8.21   0
 -10  -8  -4    7.24    8.36   0
 -10   8   4   -4.18    9.39   0
 -10  -8   4   17.87    8.27   0
 -11  -8   4    6.06    8.09   0
 -11  -8  -4    6.31    6.02   0
 -11   8   4   13.03    9.66   0
 -11   8  -4   28.02    9.68   0
 -11  -8   4   19.84    5.64   0
   0  -9  -4   21.89   11.94   0
   0   9   4    6.48   10.94   0
   0   9  -4   -5.37    8.42   0
   0  -9   4   17.91   12.05   0
  -1   9  -4 1799.19   14.77   0
   1  -9  -4 1811.66   18.89   0
   1  -9   4 1826.68   17.41   0
  -1  -9  -4 1793.28   15.77   0
  -1   9   4 1812.62   17.31   0
  -1  -9   4 1770.60   16.47   0
   1   9   4 1799.79   13.47   0
   1   9  -4 1827.20   16.44   0
   1  -9   4 1776.48   16.29   0
   2  -9  -4  150.94   14.34   0
  -2  -9  -4  136.94   10.56   0
   2   9  -4  136.50    8.46   0
  -2   9   4  144.82   12.41   0
   2  -9   4  143.71   10.42   0
   2  -9   4  135.55   12.83   0
   2   9   4  140.07   10.46   0
  -2  -9   4  140.94   11.56   0
  -2   9  -4  138.63   12.20   0
   3  -9  -4 1934.37   20.45   0
  -3   9   4 1915.81   16.28   0
   3   9   4 1965.72   14.91   0
   3  -9  -4 2032.74   21.86   0
  -3   9  -4 1888.73   16.77   0
  -3  -9   4 1921.33   15.15   0
  -3  -9  -4 1982.77   15.07   0
   3  -9   4 1929.96   17.37   0
   3   9  -4 1979.96   13.52   0
   3  -9   4 1954.49   20.02   0
  -4  -9  -4   45.97    7.06   0
  -4  -9   4   55.85    9.54   0
   4   9  -4   62.97    9.67   0
   4  -9   4   57.59   14.07   0
  -4   9   4   60.38   12.01   0
   4  -9  -4   65.29   13.86   0
  -4   9  -4   61.11   10.91   0
   4  -9  -4   57.36   14.75   0
   4  -9   4   46.33    8.08   0
   4   9   4   59.50    9.48   0
  -5  -9   4   25.25    9.55   0
   5   9   4   19.74    9.44   0
  -5   9   4   29.69   12.05   0
   5  -9  -4   12.38   13.17   0
  -5  -9  -4   28.98    9.64   0
   5  -9   4   29.83    7.74   0
  -5   9  -4   21.07    8.00   0
   5   9  -4   12.65    6.75   0
  -6   9  -4   75.09   11.35   0
  -6  -9  -4   68.47    9.42   0
  -6   9   4   76.24    8.35   0
   6   9   4   54.86    8.97   0
  -6  -9   4   61.80    6.87   0
   6   9  -4   47.09    9.54   0
   6  -9  -4   57.30   12.01   0
   6  -9   4   53.92   11.89   0
   7   9  -4   13.36    6.49   0
  -7   9   4   20.38   10.61   0
  -7  -9   4   11.79    9.32   0
   7  -9  -4   23.44   10.86   0
  -7  -9  -4   16.05    6.03   0
  -7   9  -4   18.47    7.71   0
   7  -9   4   16.10   11.07   0
  -8  -9   4   34.05    6.26   0
  -8  -9  -4   10.96    6.50   0
  -8   9   4   27.47   10.94   0
  -8   9  -4   29.55   10.17   0
  -9   9   4  155.70   10.75   0
  -9   9  -4  147.36   10.79   0
  -9  -9   4  173.47    6.97   0
  -9  -9   4  173.82    6.78   0
  -9  -9  -4  171.67    8.77   0
 -10   9  -4    0.41    9.36   0
 -10   9   4   -2.22    9.94   0
 -10  -9   4    2.14    7.93   0
 -10  -9  -4   12.12    8.41   0
 -10  -9   4    0.84    7.93   0
 -11   9  -4   19.65    9.92   0
 -11  -9   4   22.18    8.30   0
 -11  -9  -4   14.06    5.91   0
 -11   9   4   37.92    9.89   0
 -11  -9   4   24.38    5.81   0
   0 -10   4  197.88   12.56   0
   0 -10  -4  188.69    9.64   0
   0  10  -4  168.72   12.06   0
   0  10   4  175.84   11.73   0
  -1 -10  -4 3119.86   17.17   0
   1 -10   4 3187.63   19.75   0
   1 -10  -4 3240.40   21.49   0
  -1  10   4 3234.60   19.73   0
   1  10  -4 3081.82   18.70   0
  -1 -10   4 3142.59   16.96   0
   1 -10   4 3191.01   19.48   0
   1  10   4 3191.77   18.78   0
  -1  10  -4 3179.44   19.33   0
  -2 -10   4  261.42   11.36   0
   2 -10   4  265.29   12.58   0
  -2  10  -4  257.49    8.74   0
   2 -10   4  273.61   12.54   0
  -2  10   4  272.72   12.79   0
  -2 -10  -4  264.41   10.84   0
   2  10   4  272.75   10.60   0
   2  10  -4  260.51    8.13   0
   2 -10  -4  269.76   14.59   0
  -3  10  -4  135.82   11.42   0
   3 -10  -4  123.51   14.13   0
  -3  10   4  126.34   12.07   0
  -3 -10  -4  137.52   10.01   0
   3 -10   4  125.34   12.10   0
   3 -10   4  129.97   10.75   0
   3 -10  -4  130.82   13.45   0
   3  10  -4  135.25   10.09   0
   3  10   4  130.61    7.25   0
  -3 -10   4  122.90    7.68   0
  -4  10   4  173.07   11.99   0
   4 -10   4  177.71   14.08   0
   4 -10   4  177.56    8.89   0
  -4  10  -4  167.93   11.22   0
   4 -10  -4  176.30   14.51   0
  -4 -10  -4  171.60   10.03   0
   4 -10  -4  186.27   13.84   0
   4  10  -4  173.97   10.58   0
   4  10   4  162.33   10.16   0
  -4 -10   4  169.68   10.31   0
   5 -10  -4   42.90   21.14   0
   5 -10   4   49.19   12.01   0
  -5  10  -4   34.86   11.46   0
   5 -10  -4   56.92   12.40   0
  -5 -10   4   39.41    9.70   0
   5  10   4   36.77    9.36   0
   5 -10  -4   45.76   17.33   0
  -5  10   4   41.60    7.96   0
  -5 -10  -4   44.66    6.81   0
   5  10  -4   30.44    9.42   0
  -6 -10  -4   10.27    9.11   0
  -6  10  -4    6.77   11.27   0
   6 -10  -4   13.15   12.27   0
  -6 -10   4   18.50    9.35   0
   6  10   4   14.24    8.58   0
   6  10  -4    3.31    6.46   0
  -6  10   4    6.31   10.88   0
   6 -10   4    0.58   11.46   0
  -7 -10   4   69.85    8.63   0
  -7 -10  -4   57.83    8.92   0
  -7  10  -4   64.95    7.33   0
   7 -10   4   68.35   11.23   0
   7 -10  -4   77.58   11.43   0
  -7  10   4   57.92    7.85   0
   7  10  -4   64.81    9.47   0
   7  10   4   68.03    8.86   0
   8  10  -4  180.72   10.07   0
  -8 -10   4  171.65    7.48   0
  -8  10   4  216.82   11.09   0
  -8  10  -4  184.69   10.54   0
  -8 -10  -4  183.24    9.20   0
   8 -10   4  202.26   10.54   0
  -9 -10  -4   33.52    8.19   0
  -9 -10   4   24.51    5.73   0
  -9  10  -4   13.16    7.03   0
  -9  10   4    7.40   10.57   0
 -10 -10   4    6.72    8.32   0
 -10  10   4   -0.17    9.86   0
 -10 -10  -4    9.87    8.46   0
 -10  10  -4   -2.27    9.51   0
   0  11  -4   -4.29   10.36   0
   0 -11  -4    8.89   11.64   0
   0 -11   4   -5.81    7.85   0
   0  11   4    9.13    7.34   0
  -1 -11   4  667.09   12.72   0
  -1  11  -4  632.37   10.14   0
  -1  11   4  686.44   13.11   0
   1 -11   4  687.90   12.32   0
  -1 -11  -4  660.01   12.95   0
   1  11  -4  696.69   12.42   0
   1 -11  -4  684.97   11.80   0
   1  11   4  679.50   12.32   0
   1 -11   4  652.86   13.30   0
   2 -11   4   33.29   11.38   0
   2 -11  -4   38.87   12.87   0
   2  11  -4   16.97   10.31   0
  -2  11  -4   31.35    7.90   0
   2  11   4   23.49    6.32   0
   2 -11   4   24.95    8.72   0
  -2 -11   4   29.45   10.58   0
  -2 -11  -4   22.81   10.61   0
  -2  11   4   23.10   11.02   0
   3 -11  -4   34.67   12.97   0
   3 -11  -4   44.68    9.96   0
   3  11   4   30.44    7.19   0
  -3 -11   4   40.91   10.23   0
   3 -11   4   36.94    9.96   0
  -3 -11  -4   38.72    9.80   0
  -3  11   4   44.26   11.13   0
   3  11  -4   42.21    7.14   0
   3 -11   4   36.05   11.25   0
  -3  11  -4   27.89   10.68   0
  -4 -11  -4  174.33    7.55   0
  -4 -11   4  166.65   10.14   0
   4 -11   4  179.68   12.31   0
   4  11   4  165.57   10.01   0
  -4  11  -4  171.45   11.57   0
   4 -11   4  172.62   13.14   0
   4  11  -4  177.74   10.52   0
  -4  11   4  157.06   11.74   0
   4 -11  -4  184.31   15.35   0
   4 -11  -4  150.43   13.27   0
   5 -11   4   72.29   11.68   0
  -5 -11  -4   51.94    9.18   0
  -5  11   4   42.50   10.91   0
   5  11   4   48.66    9.30   0
  -5 -11   4   31.68    9.79   0
   5 -11   4   46.13   22.66   0
   5 -11  -4   47.51   15.06   0
   5  11  -4   43.71    7.18   0
  -5  11  -4   57.46    8.30   0
   5 -11  -4   50.52    8.99   0
   5 -11  -4   54.54   19.42   0
  -6 -11  -4   27.34    9.24   0
   6 -11  -4   17.65   11.70   0
   6 -11   4   21.03   11.55   0
   6  11   4   24.44    8.99   0
  -6  11  -4   23.84   10.50   0
  -6 -11   4   10.19    8.86   0
   6  11  -4   21.00    8.66   0
  -6  11   4   21.88   10.78   0
   7 -11  -4    9.68   11.14   0
   7  11   4    9.23    9.11   0
   7  11  -4  -12.93    9.13   0
  -7  11   4    9.28   10.59   0
  -7 -11   4   -0.29    8.77   0
   7 -11   4   24.80   10.88   0
  -7 -11  -4   14.70    9.33   0
  -7  11  -4   -2.35    9.92   0
   8  11  -4    6.59    9.16   0
   8 -11   4   -0.08   10.17   0
   8 -11  -4   21.73   10.54   0
  -8 -11  -4   11.98    8.59   0
  -8 -11   4    2.68    6.44   0
  -8  11  -4   16.01    7.13   0
  -8  11   4    8.95   10.36   0
  -9  11  -4   35.75    9.43   0
  -9  11   4    6.66    9.44   0
  -9 -11   4   37.60    8.84   0
  -9 -11  -4   35.73    8.60   0
 -10 -11   4  104.10    6.35   0
 -10 -11  -4   84.01    8.51   0
 -10  11  -4   96.77   10.23   0
 -10 -11   4   87.97    8.99   0
 -10  11   4  156.82   10.07   0
   0  12   4  211.50   10.27   0
   0  12  -4  211.84    8.52   0
   0 -12   4  197.97    8.92   0
   0 -12  -4  212.36   11.54   0
   1 -12  -4  101.31   11.70   0
   1 -12   4  106.43   11.65   0
  -1  12   4  110.28   10.71   0
   1 -12   4  104.20    9.63   0
  -1 -12   4  104.79    7.96   0
   1  12   4   98.02   10.04   0
  -1  12  -4  106.68   11.47   0
   1  12  -4   96.00   10.80   0
  -1 -12  -4  103.90    7.31   0
   2  12  -4  216.85   10.82   0
   2 -12   4  180.23    8.95   0
   2 -12  -4  206.47   13.34   0
   2  12   4  194.36   10.27   0
  -2  12   4  207.31   10.88   0
  -2 -12  -4  168.22   10.75   0
  -2 -12   4  196.97   10.99   0
  -2  12  -4  191.09   11.02   0
   2 -12   4  192.91   12.15   0
   3 -12  -4  110.05   12.72   0
   3  12   4  113.64    7.11   0
  -3 -12  -4   84.47   10.67   0
  -3  12  -4  108.80    8.20   0
   3 -12   4  111.22   11.73   0
  -3  12   4   99.19   11.27   0
  -3 -12   4  115.13    7.57   0
   3 -12   4  121.09   12.33   0
   3 -12  -4  118.88   10.41   0
   3  12  -4  113.33   10.22   0
   4  12   4   25.07    9.07   0
   4 -12  -4    1.48   12.20   0
   4  12  -4   17.91    9.49   0
  -4 -12   4   13.93    6.77   0
  -4 -12  -4   13.67    9.22   0
   4 -12   4   15.66   11.79   0
   4 -12  -4    9.83   12.05   0
   4 -12   4   26.17   11.81   0
  -4  12   4    8.95   10.58   0
  -4  12  -4    6.14    7.84   0
  -5  12  -4  363.54   11.87   0
  -5 -12  -4  360.56    9.94   0
   5 -12   4  371.22   12.82   0
   5  12   4  347.00    7.83   0
   5 -12  -4  359.94   13.07   0
   5 -12  -4  384.48   17.58   0
   5 -12  -4  389.70   21.63   0
  -5 -12   4  358.09   10.48   0
   5  12  -4  380.17   10.48   0
  -5  12   4  377.19   11.70   0
   5 -12   4  369.95   21.47   0
  -6  12   4   67.28   10.83   0
  -6  12  -4   78.14   10.67   0
   6 -12  -4   89.63   12.07   0
  -6 -12   4   76.97    6.44   0
   6  12   4   53.55    9.03   0
   6 -12   4   70.66    8.19   0
   6  12  -4   75.47    9.18   0
  -6 -12  -4   73.03    6.87   0
   7  12   4  135.44    9.14   0
  -7  12  -4  148.81   10.72   0
  -7 -12  -4  142.70    6.94   0
   7 -12  -4  158.54   12.25   0
   7  12  -4  147.81    9.96   0
  -7  12   4  140.12   11.06   0
   7 -12   4  171.26   11.22   0
  -7 -12   4  151.74    9.75   0
   8  12  -4    6.75    9.08   0
  -8  12   4    2.84    9.81   0
  -8 -12  -4   24.64    8.75   0
  -8 -12   4   15.47    8.71   0
   8 -12   4   25.02   10.54   0
   8 -12  -4   38.13   10.43   0
  -8  12  -4   11.35   10.08   0
  -9 -12   4    2.80    5.76   0
  -9  12   4   -2.71    9.85   0
  -9  12  -4   10.87    6.76   0
  -9 -12  -4   -3.46    7.97   0
  -9 -12   4   -3.48    8.70   0
 -10 -12  -4   17.39    5.84   0
 -10  12  -4   10.99    6.89   0
 -10 -12   4    5.34    5.88   0
 -10  12   4   -1.96    9.64   0
 -10 -12   4    8.71    8.40   0
   0 -13   4   12.70   11.21   0
   0  13   4    4.57    9.89   0
   0 -13  -4    8.78    7.16   0
   0  13  -4   -3.68   10.40   0
  -1 -13  -4  245.21    8.50   0
   1  13  -4  257.29   11.08   0
   1  13   4  258.37    7.99   0
   1 -13  -4  249.69   12.29   0
  -1 -13   4  272.20   11.23   0
  -1  13   4  244.23    8.25   0
   1 -13   4  250.24    9.93   0
  -1  13  -4  257.50   11.59   0
   1 -13   4  236.23   12.37   0
   2 -13   4   38.13    8.38   0
   2  13  -4   53.81    7.46   0
   2 -13   4   61.47   11.46   0
  -2 -13  -4   58.72    7.53   0
  -2  13   4   55.13   10.65   0
  -2  13  -4   64.62   10.75   0
   2  13   4   64.07    9.77   0
   2 -13  -4   66.47    9.01   0
  -2 -13   4   43.84   10.85   0
  -3  13  -4 1538.22   14.92   0
   3 -13   4 1613.05   15.97   0
  -3 -13  -4 1522.66   13.58   0
   3  13   4 1570.39   13.35   0
   3  13  -4 1567.97   13.81   0
   3 -13  -4 1547.20   17.11   0
  -3 -13   4 1518.59   11.77   0
  -3  13   4 1590.46   15.29   0
   3 -13   4 1631.08   13.73   0
   4  13   4  669.41   10.92   0
   4 -13  -4  694.14   15.79   0
  -4 -13  -4  637.47   11.19   0
  -4  13  -4  639.95   10.05   0
   4 -13   4  659.66   13.05   0
   4  13  -4  668.42   11.13   0
   4 -13   4  667.58   15.35   0
  -4  13   4  648.55   12.04   0
  -4 -13   4  651.10   11.33   0
   4 -13  -4  661.56   14.33   0
   5  13   4  417.37    7.94   0
   5 -13  -4  447.88   19.14   0
   5 -13  -4  432.88   15.86   0
  -5  13   4  423.92   11.90   0
   5 -13  -4  386.99   10.36   0
   5  13  -4  417.32   10.42   0
  -5  13  -4  395.26    8.88   0
  -5 -13   4  430.74   10.59   0
  -5 -13  -4  418.97   10.26   0
   5 -13   4  429.75   18.43   0
   5 -13   4  427.07    9.34   0
   6  13   4   29.00    9.02   0
   6 -13  -4   23.18   12.33   0
  -6 -13  -4   28.24    6.53   0
  -6  13   4   40.05   10.54   0
  -6  13  -4   23.43   10.29   0
  -6 -13   4   26.29    8.75   0
   6 -13   4   44.09   11.17   0
   6  13  -4   32.69    9.03   0
   7  13   4  163.86    6.88   0
  -7  13  -4  146.88    7.89   0
   7 -13  -4  157.41    9.09   0
   7  13  -4  158.81    7.39   0
  -7 -13   4  149.12    9.78   0
  -7  13   4  164.75   11.05   0
  -7 -13  -4  148.34    6.70   0
   7 -13   4  155.40   11.12   0
  -8 -13   4   97.01    9.31   0
   8 -13  -4  107.24   11.32   0
  -8  13   4  104.41   10.35   0
   8  13   4   89.23    8.79   0
  -8  13  -4   99.15   10.50   0
   8 -13   4   94.39   10.84   0
   8  13  -4   91.71    9.43   0
  -8 -13  -4  113.77    9.01   0
  -9  13   4   27.83    7.40   0
   9 -13   4   38.60   10.71   0
   9  13  -4   32.35    8.91   0
  -9 -13   4   28.40    6.08   0
  -9  13  -4   49.11    9.72   0
  -9 -13  -4   33.34    8.68   0
   0  14   4   54.06   10.01   0
   0 -14   4   56.55   10.88   0
   0 -14  -4   58.39   10.75   0
   0  14  -4   59.05   10.15   0
   1 -14  -4  608.78   13.75   0
  -1 -14   4  604.99   11.92   0
  -1  14  -4  557.45   11.52   0
   1  14   4  606.07   11.68   0
   1 -14   4  603.53   11.34   0
   1 -14   4  599.97   12.30   0
  -1 -14  -4  606.40    9.94   0
  -1  14   4  591.39   11.87   0
   1  14  -4  568.09   11.32   0
  -2  14  -4   15.88   10.21   0
   2  14   4    8.30    9.16   0
   2 -14  -4   16.19   13.03   0
  -2  14   4   21.46   10.13   0
   2  14  -4    5.63    9.44   0
  -2 -14   4    8.69    6.76   0
   2 -14   4   17.55    8.91   0
  -2 -14  -4    8.59   10.16   0
   2 -14   4   24.82    7.60   0
  -3  14  -4   88.92   10.71   0
   3  14   4  109.43    9.24   0
   3 -14   4  117.89   11.41   0
  -3  14   4   97.24   10.69   0
  -3 -14   4  103.46    7.22   0
   3 -14   4  106.86   11.14   0
   3  14  -4   96.61    6.77   0
   3 -14  -4   99.59   12.54   0
  -3 -14  -4   97.96    9.57   0
   4 -14   4   55.32   11.07   0
  -4 -14  -4   58.01    6.65   0
  -4  14   4   57.70   10.28   0
   4  14  -4   55.83    6.72   0
  -4 -14   4   54.39    9.24   0
   4 -14  -4   58.24   12.05   0
   4 -14   4   56.95   11.53   0
   4 -14  -4   62.28   12.02   0
  -4  14  -4   50.57    7.25   0
   4  14   4   72.90    9.16   0
   5 -14  -4  519.14   11.02   0
   5 -14  -4  566.67   18.86   0
   5  14  -4  486.45    8.88   0
   5  14   4  510.27    8.52   0
  -5 -14   4  523.50    8.61   0
   5 -14  -4  576.58   16.45   0
   5 -14   4  557.46   18.66   0
  -5  14   4  555.62   12.31   0
  -5  14  -4  528.55   11.86   0
   5 -14   4  527.95   10.42   0
  -5 -14  -4  540.24   10.91   0
  -6  14  -4  723.59   10.47   0
   6 -14   4  812.05   13.67   0
   6  14   4  702.16   11.00   0
  -6 -14   4  681.73    9.29   0
  -6 -14  -4  695.24    9.00   0
  -6  14   4  712.62   12.81   0
   6 -14  -4  765.12   14.57   0
   6  14  -4  724.05   11.58   0
  -7  14  -4   38.35    9.65   0
  -7 -14  -4   18.44    8.67   0
  -7 -14   4   35.40    9.33   0
   7  14  -4   47.55    9.53   0
   7 -14  -4   61.21   11.59   0
   7  14   4   34.40    6.34   0
   7 -14   4   56.93   11.03   0
  -7  14   4   49.27   10.27   0
   8  14  -4  188.08    9.69   0
  -8  14   4  157.86   10.60   0
   8 -14  -4  161.18   11.79   0
  -8 -14   4  157.09    7.12   0
  -8 -14  -4  126.70    8.73   0
   8  14   4  129.32    9.09   0
  -8  14  -4  141.71   10.07   0
   8 -14   4  157.41   11.19   0
  -9 -14   4    8.59    8.51   0
  -9  14  -4   19.13    9.56   0
   9 -14   4   11.52    7.64   0
  -9  14   4   -0.93    9.95   0
   9  14  -4   22.72    8.97   0
  -9 -14  -4    4.74    5.90   0
  -9 -14   4   25.90    7.65   0
   9 -14  -4   13.17   10.32   0
   0  15  -4   -0.18    9.35   0
   0 -15  -4    7.13   10.46   0
   0 -15   4    7.90    9.74   0
   0  15   4    5.06    9.33   0
   1  15  -4   74.33    9.84   0
  -1  15   4   52.89    9.75   0
   1 -15  -4   42.40    7.99   0
  -1 -15  -4   57.00    7.53   0
   1  15   4   52.44    6.74   0
   1 -15   4   57.99   10.49   0
  -1 -15   4   71.78    7.42   0
   1 -15   4   72.20    9.12   0
  -1  15  -4   55.95    6.75   0
   2 -15   4   -0.22    7.27   0
  -2  15   4    8.31    9.64   0
  -2 -15   4   18.06   10.39   0
   2  15  -4    9.97    9.59   0
  -2 -15  -4   19.46    8.97   0
   2 -15   4    3.89    8.98   0
   2  15   4   -4.14    8.61   0
  -2  15  -4   -3.50    6.66   0
   2 -15  -4    9.36    8.30   0
  -3 -15  -4  324.92   10.66   0
  -3  15   4  299.29   11.03   0
   3  15   4  295.45    7.89   0
   3 -15  -4  304.72   12.47   0
   3 -15   4  328.88   11.87   0
  -3 -15   4  314.40    8.26   0
   3 -15   4  307.80   10.35   0
   3  15  -4  310.95   10.73   0
  -3  15  -4  292.54    8.40   0
   4  15  -4   40.27    6.90   0
  -4  15   4   42.54    9.98   0
   4  15   4   29.99    8.76   0
   4 -15   4   50.91    8.98   0
   4 -15  -4   42.82   11.77   0
  -4 -15   4   34.35    6.59   0
  -4 -15  -4   46.54    9.01   0
  -4  15  -4   34.89   10.46   0
   4 -15  -4   52.33   11.55   0
   4 -15   4   50.94    8.09   0
  -5  15   4    9.86    9.89   0
   5  15  -4   19.19    8.66   0
   5 -15   4    1.81   11.02   0
   5 -15  -4    3.96   14.89   0
   5  15   4   12.12    8.67   0
   5 -15  -4   -1.42   11.79   0
  -5 -15   4    3.50    9.06   0
  -5  15  -4   -0.40    7.37   0
  -5 -15  -4   12.16    8.90   0
   5 -15   4    6.26   12.43   0
   5 -15  -4    8.27   12.46   0
   6  15  -4  240.91    9.86   0
   6 -15  -4  258.39   12.30   0
  -6 -15   4  255.62    9.44   0
  -6 -15  -4  225.02    9.74   0
  -6  15  -4  223.50    7.91   0
   6 -15   4  280.04   11.40   0
  -6  15   4  219.58    8.60   0
   6  15   4  249.81    9.59   0
  -7  15   4   16.86    9.58   0
   7  15  -4   16.00    8.65   0
  -7 -15  -4   -4.13    8.38   0
   7 -15   4    9.91   10.59   0
  -7 -15   4  -10.78    8.62   0
   7 -15  -4    5.92   11.35   0
   7  15   4    1.24    8.52   0
  -7  15  -4   -7.51    9.48   0
  -8 -15   4   11.56    8.55   0
   8 -15  -4   10.28   10.71   0
   8  15  -4   10.48    8.72   0
  -8  15   4    8.18    9.27   0
  -8 -15  -4    4.65    5.81   0
   8 -15   4   -5.32   10.29   0
  -8  15  -4   18.71    9.46   0
   8  15   4    4.59    8.42   0
   0 -16   4  441.31   11.21   0
   0  16  -4  406.47   10.58   0
   0  16   4  442.73   10.36   0
   0 -16   4  418.21   10.54   0
   0 -16  -4  460.90   11.45   0
  -1  16  -4   24.93    6.89   0
  -1  16   4   28.96    9.64   0
  -1 -16  -4   19.60    7.12   0
   1  16   4   25.83    9.21   0
   1 -16   4   21.19    8.73   0
  -1 -16   4   41.92   10.16   0
   1 -16   4   27.85   10.70   0
   1  16  -4   36.42    9.46   0
   1 -16  -4   17.73    8.30   0
   2  16   4    3.94    6.26   0
  -2 -16   4    4.01    9.87   0
  -2 -16  -4    2.33    9.89   0
  -2  16   4    8.13    9.04   0
   2  16  -4    3.22    6.78   0
   2 -16   4    2.04    8.93   0
  -2  16  -4   -4.27    6.32   0
   2 -16  -4    6.79   10.56   0
   2 -16   4   18.74   10.47   0
   3 -16   4  249.72   12.41   0
   3 -16   4  254.93   10.19   0
  -3  16   4  243.04   10.05   0
  -3 -16   4  231.84    7.74   0
   3  16   4  239.41    7.53   0
  -3  16  -4  235.09   10.64   0
   3 -16  -4  247.81   11.61   0
   3  16  -4  242.10   10.21   0
  -3 -16  -4  241.83   10.04   0
   4 -16  -4  246.13   10.74   0
  -4 -16  -4  242.74    9.71   0
   4 -16   4  247.87   12.01   0
   4  16   4  230.98    9.66   0
   4 -16   4  258.49   12.03   0
  -4 -16   4  228.24    7.38   0
  -4  16   4  235.05   10.59   0
   4  16  -4  224.82   10.03   0
   4 -16  -4  258.44   12.09   0
  -4  16  -4  263.17   10.96   0
  -5  16   4   34.22    9.89   0
   5  16  -4   38.17    9.01   0
  -5  16  -4   18.18    6.93   0
   5 -16  -4   22.22   11.62   0
  -5 -16   4   33.97    8.81   0
   5 -16   4    8.68   11.07   0
  -5 -16  -4   25.82    6.55   0
   5 -16  -4   22.87   10.90   0
   5 -16   4   35.40   13.93   0
   5  16   4   25.42    8.57   0
   5 -16  -4   33.94   14.24   0
  -6 -16  -4   63.79    8.70   0
   6 -16  -4   69.78   10.72   0
  -6  16  -4   61.91   10.38   0
  -6  16   4   74.87    9.39   0
   6  16   4   64.77    6.34   0
   6  16  -4   51.22    6.65   0
   6 -16   4   74.20   10.77   0
  -6 -16   4   49.70    6.58   0
  -7 -16   4   60.52    8.73   0
  -7  16  -4   38.03    9.42   0
   7  16   4   30.64    8.39   0
  -7  16   4   36.28    9.68   0
   7 -16  -4   19.55   11.20   0
  -7 -16  -4   27.64    6.02   0
   7  16  -4   36.98    6.47   0
   7 -16   4   37.28   10.56   0
  -8 -16   4   -1.53    5.37   0
  -8  16  -4   12.79    9.32   0
   8  16  -4   -7.81    6.23   0
   8 -16   4   14.94   10.23   0
   8  16   4   -8.39    5.87   0
   8 -16  -4  -10.96   10.68   0
  -8 -16   4   -0.97    8.62   0
  -8 -16  -4   -2.75    8.08   0
  -8  16   4    2.07    9.35   0
   0  17  -4    8.56    9.18   0
   0  17   4   12.72    9.15   0
   0 -17   4   20.21    9.53   0
   0 -17   4    3.52    8.73   0
   0 -17  -4    6.90   10.64   0
   1  17   4   78.36    8.86   0
  -1  17  -4   58.08    9.24   0
  -1  17   4   82.20    9.71   0
   1 -17  -4   67.46   11.27   0
   1 -17   4   85.50   10.04   0
   1  17  -4   78.07    9.04   0
   1 -17   4   75.89    8.84   0
  -1 -17  -4   78.97   10.49   0
  -1 -17   4   84.91    9.71   0
   2  17   4  422.27   10.45   0
  -2  17  -4  398.88    9.09   0
   2 -17  -4  457.90   11.59   0
   2 -17   4  443.74    9.77   0
  -2  17   4  385.26    8.21   0
  -2 -17   4  407.58    8.39   0
   2  17  -4  403.39    8.63   0
   2 -17   4  465.19   10.77   0
  -2 -17  -4  429.70   11.13   0
   3 -17   4  107.36    9.09   0
   3 -17  -4  112.72    8.03   0
  -3  17   4  123.22    9.83   0
   3  17   4   96.14    8.96   0
   3  17  -4   91.75    9.40   0
  -3 -17  -4  100.69    9.41   0
   3 -17  -4  104.35    9.47   0
   3 -17   4  114.13   11.05   0
  -3 -17   4   91.42    9.48   0
  -3  17  -4  101.96    7.53   0
  -4  17   4  354.44   11.00   0
  -4  17  -4  310.82    8.52   0
   4  17  -4  369.31   10.44   0
   4  17   4  307.60    9.94   0
   4 -17   4  349.29   11.70   0
   4 -17   4  371.13   11.12   0
  -4 -17  -4  335.13   10.26   0
   4 -17  -4  338.10   11.30   0
  -4 -17   4  321.32    8.18   0
   4 -17  -4  352.21   12.51   0
   5  17   4  116.20    6.57   0
   5  17  -4  114.44    9.43   0
  -5 -17  -4  142.71    9.25   0
   5 -17   4  150.28   10.92   0
   5 -17   4  156.03   14.22   0
  -5  17  -4  142.31    9.47   0
   5 -17  -4  141.05   11.82   0
  -5  17   4  122.11   10.06   0
   5 -17  -4  149.12   11.65   0
   5 -17  -4  145.79   13.06   0
  -5 -17   4  142.11    9.42   0
   6  17  -4    8.14    8.66   0
   6 -17  -4   12.77    7.46   0
  -6 -17   4    6.60    5.99   0
  -6 -17  -4   -1.34    8.68   0
   6  17   4   -9.98    8.50   0
  -6  17  -4   14.09    8.97   0
  -6  17   4   10.58    9.07   0
   6 -17   4   11.27   10.48   0
   7 -17  -4   13.42   10.79   0
  -7 -17   4   -8.69    8.46   0
  -7 -17  -4    1.83    8.48   0
   7  17  -4    9.53    8.64   0
   7  17   4   -5.42    6.04   0
  -7  17  -4   19.40    9.47   0
   7 -17   4   10.46    6.84   0
  -7  17   4    3.45    9.27   0
   0 -18  -4  635.83   12.69   0
   0  18  -4  540.04    8.89   0
   0 -18   4  628.03   10.84   0
   0 -18   4  601.34    9.28   0
   0  18   4  606.48   11.24   0
  -1 -18   4   87.85    7.28   0
   1 -18  -4   65.85   10.61   0
   1 -18   4   98.71    9.15   0
   1  18   4   90.64    9.43   0
   1  18  -4   89.50    6.37   0
  -1  18  -4   97.22    9.15   0
  -1 -18   4   89.59    8.73   0
   1 -18   4   96.64    7.39   0
  -1 -18  -4   87.06   10.00   0
  -1  18   4   90.95    6.94   0
  -2  18   4  218.33   10.26   0
   2  18   4  215.44    7.47   0
   2 -18   4  243.67    9.42   0
  -2 -18   4  243.88   10.19   0
  -2 -18  -4  238.79   10.49   0
  -2  18  -4  214.27    7.74   0
   2 -18  -4  249.84   11.63   0
   2  18  -4  211.46    9.91   0
   2 -18   4  233.34   11.00   0
  -3  18  -4   76.61    6.75   0
   3 -18  -4  118.50   11.26   0
  -3 -18  -4   97.86    9.25   0
  -3 -18   4  108.40    9.08   0
   3 -18   4   99.06   10.91   0
   3  18   4   83.99    8.97   0
  -3  18   4  115.44    9.94   0
   3 -18   4   72.86    7.37   0
   3  18  -4   81.51    9.71   0
   3 -18  -4   82.96    9.54   0
  -4  18  -4   38.05    9.77   0
   4 -18  -4    6.65   11.67   0
  -4  18   4    6.52    9.33   0
  -4 -18  -4   17.37    6.27   0
   4 -18  -4   39.32   10.29   0
   4 -18   4   26.45    8.79   0
   4  18  -4   21.53    8.81   0
   4  18   4   16.64    8.31   0
   4 -18  -4   25.02   11.12   0
  -4 -18   4   16.57    6.37   0
   4 -18   4   54.48   10.26   0
   5 -18   4   11.16   12.24   0
   5 -18  -4   21.60   12.22   0
   5  18  -4    4.12    8.70   0
   5 -18   4    8.31   10.14   0
  -5 -18  -4   12.19    5.81   0
   5 -18  -4   22.34   11.99   0
   5  18   4   13.18    5.56   0
  -5  18   4    5.46    9.01   0
  -5 -18   4   22.79    6.19   0
  -5  18  -4   24.45    9.27   0
   5 -18  -4   14.38   10.82   0
   6  18   4  183.84    9.11   0
  -6  18   4  161.54   10.59   0
  -6 -18  -4  141.70    9.18   0
   6 -18  -4  192.98   25.34   0
   6 -18  -4  180.09   28.05   0
  -6  18  -4  192.92   10.31   0
   6  18  -4  164.85    9.90   0
   6 -18  -4  128.18   11.59   0
   6 -18   4  131.91    8.12   0
  -6 -18   4  169.95    9.45   0
   0 -19   4   -1.06    8.32   0
   0  19   4   -6.46    9.04   0
   0 -19  -4    4.34   10.00   0
   0  19  -4    0.48    8.85   0
   0 -19   4   -2.83    6.64   0
  -1 -19   4   11.01    8.35   0
  -1 -19  -4    8.24    9.59   0
  -1 -19   4    5.84    9.09   0
   1  19  -4   -3.70    6.41   0
   1 -19   4    7.92    6.95   0
  -1  19   4   -2.99    9.01   0
  -1  19  -4    4.12    8.60   0
   1 -19  -4  -12.85   10.19   0
   1  19   4    7.68    6.51   0
   1 -19   4    8.74    8.39   0
  -2  19   4   94.19    9.29   0
  -2 -19  -4  115.01    9.88   0
   2 -19   4   90.99    8.00   0
  -2 -19   4   92.45    9.80   0
  -2  19  -4   70.40    6.68   0
   2 -19   4  106.12    9.33   0
   2  19  -4   91.38    9.32   0
  -2 -19   4   93.19    8.69   0
   2 -19  -4   95.23   10.86   0
   2  19   4   80.25    8.87   0
  -3 -19   4   95.96    9.44   0
  -3 -19  -4   83.98   10.04   0
   3  19   4   83.48    6.84   0
  -3 -19   4   94.75    5.84   0
   3 -19   4   93.76    9.06   0
   3 -19  -4   91.01    9.17   0
   3 -19  -4   84.35    8.20   0
   3  19  -4   85.05    9.07   0
   3 -19   4   98.96   10.74   0
  -3  19  -4  101.59    9.22   0
  -3  19   4   89.30    9.44   0
   4 -19  -4   61.61   10.82   0
  -4  19   4   42.97    9.54   0
   4 -19  -4   82.63    9.68   0
  -4 -19  -4   57.42    8.82   0
   4  19   4   85.98    8.52   0
   4  19  -4   71.09    9.11   0
   4 -19   4   88.33    9.26   0
   4 -19  -4   84.58   10.98   0
  -4  19  -4   74.56    9.51   0
  -4 -19   4   66.91    6.69   0
   4 -19   4   66.13   10.14   0
  -5 -19  -4   19.03    8.85   0
  -5  19   4   16.72    9.05   0
  -5  19  -4    4.83    9.02   0
   5  19  -4    4.71    6.07   0
   5 -19   4   41.07    9.93   0
   5 -19  -4   15.84   11.03   0
   5 -19  -4   20.44   11.54   0
  -5 -19   4   26.26    6.12   0
   5 -19  -4   22.85   12.02   0
   5  19   4    7.77    5.86   0
  -5 -19   4   17.29    5.64   0
   5 -19   4   12.23   11.34   0
   0  20   4   33.76    8.82   0
   0 -20  -4   43.79    9.71   0
   0 -20   4   24.53    9.11   0
   0  20  -4   26.00    6.41   0
   1 -20   4    8.77    6.47   0
   1 -20   4    5.13    8.15   0
   1  20  -4    7.71    8.39   0
  -1  20  -4    8.34    6.00   0
   1 -20  -4    6.26    9.71   0
  -1 -20  -4    2.39    6.79   0
  -1  20   4    5.01    8.89   0
   1  20   4   -3.57    6.09   0
  -1 -20   4   -9.65    8.87   0
  -2  20   4   30.37    6.46   0
   2 -20   4   32.07    8.60   0
   2  20   4   42.74    8.47   0
   2 -20  -4   36.88    7.54   0
  -2  20  -4   25.36    6.27   0
  -2 -20   4   37.41    8.99   0
   2  20  -4   33.07    8.94   0
   2 -20   4   39.18    9.47   0
  -2 -20  -4   53.49    8.78   0
   3  20  -4   10.91    8.40   0
   3 -20  -4    5.15    8.84   0
  -3  20  -4   -6.91    9.20   0
   3 -20   4   10.99    7.16   0
   3 -20  -4   17.34   10.26   0
  -3 -20  -4    6.14    9.20   0
  -3  20   4    0.57    8.86   0
  -3 -20   4   12.26    6.29   0
   3  20   4    8.94    8.33   0
   4 -20   4    9.80   10.47   0
  -4  20   4    3.13    8.66   0
   4 -20   4   -2.39    7.46   0
   4  20  -4    7.29    8.62   0
  -4  20  -4   12.12    6.84   0
   4  20   4    5.12    8.02   0
  -4 -20  -4    9.28    8.49   0
   4 -20  -4    9.51   10.09   0
  -4 -20   4   11.98    8.72   0
   4 -20  -4    1.82    9.15   0
   0  21  -4    5.08    8.44   0
   0 -21   4   -3.02    8.12   0
   0 -21  -4    6.81    6.56   0
   0  21   4    9.98    5.91   0
   0 -21   4   12.11    8.89   0
   1  21   4   12.51    5.87   0
  -1 -21   4   -0.45    8.10   0
   1 -21  -4   -8.31    6.32   0
   1 -21   4   10.90    6.88   0
  -1  21   4    5.01    7.96   0
  -1 -21   4    5.27    9.04   0
  -1  21  -4    1.92    8.59   0
  -1 -21  -4   -5.45    9.60   0
   1 -21   4   12.75    8.12   0
   1  21  -4    2.01    8.51   0
   2 -21   4  113.88   10.42   0
   2  21   4   69.67    6.77   0
  -2  21  -4   77.18    9.18   0
   2 -21  -4   79.62    7.49   0
  -2 -21  -4   73.17    9.76   0
  -2 -21   4   90.88    8.94   0
  -2  21   4  125.78    9.18   0
   2  21  -4   74.52    8.99   0
   0   0   5    6.49   22.88   0
   0   0  -5  -16.60   26.63   0
   0   0   5  -15.54   27.13   0
   0   0  -5  -17.10   28.23   0
   1   0  -5    3.38   20.20   0
  -1   0  -5    7.09   13.99   0
  -1   0  -5    0.93   14.00   0
   1   0  -5    1.93   26.32   0
  -1   0   5    1.39   26.45   0
   1   0   5   -1.66   20.53   0
  -1   0   5   -3.32   20.31   0
  -2   0   5    2.98   19.67   0
   2   0  -5    3.70   15.29   0
  -2   0  -5    1.27   15.75   0
  -2   0   5    2.20   14.68   0
  -3   0  -5   -1.30   14.04   0
  -3   0   5    8.66   12.98   0
  -3   0   5   -1.11   12.72   0
  -4   0   5    9.11   10.90   0
  -4   0   5   -1.01   11.02   0
  -5   0   5    5.60    9.45   0
  -5   0   5    6.19    9.99   0
  -6   0   5    3.05    9.71   0
  -6   0   5    8.21    9.07   0
  -7   0   5    2.74    9.12   0
  -7   0   5    1.21    9.24   0
  -7   0  -5    1.74    9.00   0
  -8   0  -5    8.29    9.92   0
  -8   0   5   -0.62    9.50   0
  -8   0   5    6.39   11.40   0
  -8   0   5   -4.52    8.58   0
  -9   0  -5    6.00    8.67   0
  -9   0   5    6.58    8.79   0
  -9   0   5    2.94    8.70   0
  -9   0  -5    8.97    9.03   0
  -9   0   5   -1.99    9.54   0
  -9   0  -5   -5.35    9.01   0
 -10   0  -5    6.84    6.54   0
 -10   0   5   11.60    9.08   0
 -10   0   5    2.85    8.75   0
 -10   0  -5   10.98   11.03   0
 -10   0  -5   -5.22    9.63   0
 -10   0   5    5.42    9.41   0
 -11   0   5    9.34    8.40   0
 -11   0  -5    2.95    8.75   0
 -11   0   5    6.76    8.42   0
 -11   0   5   -8.50    9.30   0
 -11   0  -5   -2.46    8.28   0
 -11   0  -5   -0.42    9.06   0
 -12   0   5   -2.16    8.28   0
 -12   0   5    6.30    6.32   0
 -12   0  -5   18.45    8.14   0
 -12   0  -5    4.73    8.50   0
 -12   0  -5   14.24    8.81   0
 -12   0  -5   -0.92   10.51   0
 -12   0   5    8.05    8.64   0
   0  -1  -5    3.63   15.54   0
   0  -1  -5   -0.32   18.22   0
   0  -1   5   -4.86   23.22   0
   0  -1   5    1.78   16.83   0
   0   1   5   -1.42   23.12   0
   0   1  -5   -2.22   22.52   0
   0   1  -5   -7.88   23.69   0
  -1  -1   5 6350.75   37.57   0
  -1   1  -5 6807.63   43.84   0
   1  -1   5 6708.33   47.31   0
   1  -1  -5 6792.94   47.33   0
  -1   1   5 6618.81   46.15   0
   1   1  -5 6780.03   38.50   0
  -1   1  -5 6710.78   46.40   0
  -1  -1  -5 6936.03   41.21   0
   1   1   5 6891.49   41.23   0
   1  -1   5 6902.78   44.27   0
  -2  -1   5   86.22   15.62   0
  -2  -1  -5   90.12   16.16   0
  -2   1  -5   73.83   18.18   0
  -2  -1   5   88.56   10.43   0
   2  -1  -5   81.71   17.00   0
   2   1  -5   87.70   18.74   0
   2   1  -5   83.71   10.97   0
  -2   1   5   78.62   16.59   0
  -2   1   5   66.87   23.82   0
  -2   1  -5   85.52   12.98   0
   2  -1   5   89.53   19.01   0
  -3  -1   5  573.93   15.01   0
  -3   1   5  587.28   17.65   0
  -3   1  -5  575.14   12.23   0
  -3   1  -5  585.14   17.34   0
   3  -1  -5  579.39   16.68   0
  -3   1   5  604.76   16.86   0
  -3  -1   5  587.92   15.84   0
  -4   1   5 1157.49   17.48   0
  -4   1  -5 1190.28   17.79   0
  -4   1  -5 1192.02   15.91   0
  -4  -1   5 1178.79   15.99   0
  -4  -1   5 1178.47   15.69   0
  -5   1   5   91.43   12.68   0
  -5  -1   5   99.50    9.88   0
  -5   1   5   98.50   11.16   0
  -5  -1   5  104.17    9.99   0
  -5   1  -5   96.92   11.23   0
  -5   1  -5  101.07   13.09   0
  -6  -1   5  214.73   10.71   0
  -6   1   5  204.70   11.61   0
  -6   1  -5  193.59   10.82   0
  -6   1   5  199.28   12.75   0
  -6  -1   5  207.27   10.21   0
  -6   1  -5  216.94   10.85   0
  -7   1   5   89.23   10.00   0
  -7   1  -5   81.90   12.16   0
  -7   1  -5   85.62   10.14   0
  -7  -1   5   89.66    9.81   0
  -7   1   5   90.12   10.05   0
  -7  -1  -5   78.21    9.31   0
  -7  -1   5   74.11   11.27   0
  -7   1   5   88.19   10.33   0
  -8  -1  -5  -10.16    9.09   0
  -8   1  -5    2.97    9.15   0
  -8   1   5   -2.79    8.66   0
  -8  -1   5   16.09    9.23   0
  -8   1   5    9.38    9.62   0
  -8   1   5    3.04    8.89   0
  -8  -1   5   -0.17    9.41   0
  -8   1  -5   -5.90   10.20   0
  -9   1  -5    1.72    9.42   0
  -9   1   5    2.13    8.74   0
  -9   1   5   -4.87    9.56   0
  -9  -1  -5   11.24    6.16   0
  -9   1  -5    0.55    8.86   0
  -9  -1   5    8.08    8.96   0
  -9   1   5    9.25    8.98   0
  -9  -1  -5   -0.14    9.37   0
  -9  -1   5    3.12    9.18   0
 -10  -1   5   91.01    9.37   0
 -10   1  -5   87.17   11.53   0
 -10   1   5   77.13   10.28   0
 -10   1   5   88.62    9.44   0
 -10  -1  -5  107.15    9.21   0
 -10   1   5   90.91    9.40   0
 -10  -1   5   78.29    9.27   0
 -10  -1  -5   81.31    7.06   0
 -10   1  -5   91.31    9.23   0
 -10  -1   5   83.94   10.14   0
 -10   1  -5   77.34    7.53   0
 -11   1  -5  155.43    9.64   0
 -11  -1  -5  153.08    9.51   0
 -11   1   5  129.28    9.83   0
 -11   1   5  116.12    9.09   0
 -11   1  -5   99.69    8.72   0
 -11   1  -5  141.41   11.62   0
 -11   1   5  126.58   11.99   0
 -11  -1   5  154.64    9.85   0
 -11  -1   5  149.07    9.13   0
 -11  -1  -5  126.80    9.80   0
 -11  -1   5  148.65    9.62   0
 -11   1  -5  130.47    7.27   0
 -11  -1  -5  137.16    8.97   0
 -12   1   5   60.10    8.67   0
 -12   1  -5   22.62   10.62   0
 -12  -1   5   39.98    8.59   0
 -12  -1  -5   26.61    6.29   0
 -12  -1   5   38.90   10.66   0
 -12  -1  -5   35.29    8.70   0
 -12  -1  -5   46.18    8.67   0
 -12   1   5   35.47   10.98   0
 -12   1  -5   35.62   10.80   0
 -12   1  -5   38.66    9.23   0
 -12   1   5   47.96    9.63   0
 -12  -1   5   45.64    9.41   0
 -12   1  -5   39.44    8.80   0
   0  -2  -5   -1.00   19.81   0
   0   2  -5   12.55   18.37   0
   0   2   5    9.25   20.94   0
   0   2  -5    8.79   22.85   0
   0  -2   5   11.71   22.77   0
   0  -2   5    9.36   19.77   0
   0   2   5    3.83   20.17   0
   0  -2  -5   10.03   18.34   0
  -2   2  -5  436.69   19.29   0
  -2   2  -5  441.86   25.45   0
   2  -2  -5  456.45   21.02   0
   2  -2   5  461.78   22.03   0
   2  -2   5  462.81   19.44   0
  -2  -2   5  448.98   16.23   0
   2   2  -5  416.24   17.28   0
   2  -2  -5  453.70   21.60   0
  -2  -2  -5  472.02   16.72   0
  -2   2   5  437.38   25.53   0
  -2   2   5  417.22   23.52   0
  -2  -2   5  440.46   16.35   0
  -4   2   5  412.52   14.72   0
  -4   2  -5  424.78   17.72   0
  -4  -2  -5  450.34   12.37   0
  -4   2   5  424.88   16.66   0
  -4  -2   5  423.29   12.58   0
  -4  -2   5  415.87   11.88   0
  -4   2  -5  401.24   13.47   0
  -5  -2   5   24.96   10.02   0
  -5  -2  -5   20.51    7.37   0
  -5   2  -5   14.36   12.68   0
  -5  -2   5   15.77    7.38   0
  -5   2   5   19.47   12.38   0
  -5   2   5   17.37   10.93   0
  -5   2  -5   24.53    7.88   0
  -6   2  -5 2598.70   21.84   0
  -6  -2   5 2512.10   17.46   0
  -6   2   5 2529.67   21.66   0
  -6  -2  -5 2584.10   14.25   0
  -6  -2   5 2542.29   17.48   0
  -6   2   5 2548.22   18.93   0
  -6   2  -5 2574.98   17.17   0
  -7  -2   5    4.38    9.30   0
  -7   2   5    5.11   12.07   0
  -7  -2  -5   -2.03    9.15   0
  -7   2  -5    4.36   12.26   0
  -7   2  -5    5.95   10.14   0
  -7   2   5   -2.19   10.17   0
  -7  -2   5    9.28    9.36   0
  -8   2   5   30.05   10.08   0
  -8  -2   5   35.27    8.64   0
  -8   2  -5   28.78    7.28   0
  -8   2  -5   25.10    9.56   0
  -8  -2  -5   35.95    6.72   0
  -8   2   5   30.53   11.32   0
  -8  -2   5   26.40    9.30   0
  -9  -2  -5  457.05    9.97   0
  -9   2  -5  455.61   13.94   0
  -9   2   5  472.98   12.57   0
  -9  -2   5  472.22   10.61   0
  -9   2   5  453.70   11.64   0
  -9  -2   5  454.45   10.78   0
  -9   2  -5  446.05   11.03   0
  -9   2   5  488.97   10.82   0
 -10  -2   5   59.32    9.43   0
 -10   2   5    9.04    9.06   0
 -10  -2   5   35.83    9.02   0
 -10  -2  -5   29.17    9.38   0
 -10   2   5   34.94    9.75   0
 -10   2   5   40.39   11.04   0
 -10   2  -5   39.59   11.44   0
 -10  -2  -5   49.64    9.40   0
 -10   2  -5   39.48    9.23   0
 -11   2  -5   81.98   11.60   0
 -11   2  -5   67.91    8.77   0
 -11   2  -5   77.25    9.81   0
 -11  -2   5   86.32    9.31   0
 -11  -2  -5   82.57    8.40   0
 -11   2   5   75.05    9.94   0
 -11   2  -5   87.00   11.00   0
 -11   2   5   84.05    9.19   0
 -11  -2   5   75.83    8.94   0
 -11  -2   5   70.56    9.92   0
 -11  -2  -5   94.04    9.20   0
 -11   2   5   83.84   11.87   0
 -12  -2  -5    3.71    8.66   0
 -12   2   5    1.26    9.38   0
 -12   2  -5   -1.46    5.59   0
 -12   2   5    0.80   12.60   0
 -12   2  -5    0.04   10.27   0
 -12  -2  -5    5.51    8.32   0
 -12  -2   5    8.57    8.88   0
 -12   2  -5    6.38   12.25   0
 -12  -2   5    3.23    8.45   0
 -12   2   5    0.74    8.46   0
 -12  -2   5   -4.68    7.98   0
 -12   2  -5    8.55    8.57   0
 -12  -2  -5   -2.30    8.55   0
   0  -3  -5   12.19   16.63   0
   0   3  -5   -1.76   15.77   0
   0  -3  -5    1.85   17.66   0
   0   3  -5   20.66   20.87   0
   0  -3   5    8.79   16.58   0
   0  -3   5    8.69   21.19   0
   0   3   5    3.17   15.51   0
   2   3   5  548.14   15.34   0
   2   3  -5  543.83   16.54   0
  -2  -3  -5  540.49   15.51   0
  -2   3   5  535.23   24.96   0
  -2   3   5  534.10   22.90   0
   2  -3  -5  548.25   22.85   0
  -2  -3   5  529.08   13.16   0
   2  -3   5  544.56   22.40   0
   2  -3  -5  533.59   21.98   0
  -2   3  -5  528.34   14.46   0
  -2   3  -5  548.93   23.14   0
   2  -3   5  554.33   18.76   0
  -2  -3   5  539.35   15.22   0
   3  -3   5 2707.46   21.70   0
   3  -3   5 2765.93   32.14   0
  -3   3  -5 2589.25   32.33   0
   3   3  -5 2603.26   21.37   0
   3  -3  -5 2731.32   26.34   0
  -3   3   5 2623.13   26.09   0
   3  -3  -5 2716.87   30.97   0
  -3   3  -5 2664.87   21.90   0
  -3  -3   5 2723.46   21.17   0
  -3  -3  -5 2618.43   17.32   0
  -3  -3   5 2640.47   17.67   0
  -3   3   5 2583.72   30.94   0
  -4   3   5  474.03   14.45   0
  -4   3   5  465.79   17.90   0
  -4   3  -5  462.12   10.58   0
   4  -3   5  478.67   13.86   0
  -4   3  -5  466.18   18.82   0
  -4  -3  -5  487.69   12.14   0
   4  -3  -5  471.67   16.38   0
  -4  -3   5  466.59   11.75   0
   4   3  -5  478.22   12.60   0
  -4  -3   5  468.96   12.37   0
  -5   3   5 1011.88   15.56   0
  -5  -3  -5  975.55   11.00   0
  -5   3  -5  994.24   19.81   0
  -5   3   5  986.17   19.35   0
  -5   3  -5  991.30   13.83   0
  -5  -3   5 1013.61   13.41   0
  -5  -3   5 1020.37   14.00   0
  -6   3  -5   48.68   10.76   0
  -6   3   5   48.19   11.09   0
  -6   3   5   44.12   13.32   0
  -6  -3   5   43.17    7.46   0
  -6  -3  -5   35.37    9.21   0
  -6  -3   5   40.17    9.58   0
  -6   3  -5   40.89   13.38   0
  -7   3  -5  404.02   14.98   0
  -7  -3   5  407.91   10.57   0
  -7   3   5  415.80   11.87   0
  -7   3   5  421.65   15.19   0
  -7   3  -5  405.53   11.33   0
  -7  -3  -5  405.55    8.67   0
  -7  -3   5  425.82   11.17   0
  -8  -3   5   43.61    6.90   0
  -8  -3  -5   51.79    6.80   0
  -8   3  -5   51.12   10.65   0
  -8   3   5   41.53   14.29   0
  -8   3  -5   40.40   12.04   0
  -8   3   5   48.01   10.93   0
  -8  -3   5   38.22    9.25   0
  -9  -3   5   46.26    9.39   0
  -9   3  -5   31.63   11.94   0
  -9   3   5   39.19   10.23   0
  -9  -3  -5   40.09    9.06   0
  -9   3   5   26.86   11.97   0
  -9   3  -5   31.69    9.74   0
  -9  -3   5   28.09    8.99   0
 -10  -3   5    9.83    8.57   0
 -10   3  -5    7.83   13.68   0
 -10   3   5    6.45   13.73   0
 -10  -3   5    9.66    8.89   0
 -10   3   5    0.61   10.20   0
 -10   3  -5   -1.24    9.88   0
 -10   3  -5    0.88   11.16   0
 -10   3   5   16.09    8.67   0
 -10  -3  -5   -2.60    6.33   0
 -11   3   5   71.65    9.79   0
 -11   3   5   55.77    9.27   0
 -11  -3  -5   61.56    8.87   0
 -11   3  -5   61.99   13.05   0
 -11  -3   5   69.67    8.95   0
 -11   3  -5   62.65    9.37   0
 -11  -3   5   64.16    9.59   0
 -11  -3  -5   50.47    9.43   0
 -11   3   5   73.31   13.56   0
 -11   3  -5   62.24   14.06   0
 -12   3  -5   10.45    9.18   0
 -12   3  -5   20.12    8.63   0
 -12  -3  -5    1.69    8.48   0
 -12   3   5    8.64    6.66   0
 -12   3  -5    1.01   14.55   0
 -12  -3   5   16.16    6.29   0
 -12   3   5    0.09   12.97   0
 -12   3   5   11.02    8.10   0
 -12   3  -5    0.14   13.60   0
 -12   3   5    4.11   13.33   0
 -12  -3   5   15.77    7.97   0
 -12  -3  -5   -2.82    8.13   0
 -12  -3  -5   12.70    8.56   0
   0  -4  -5   99.49   17.28   0
   0   4   5  106.02   15.75   0
   0  -4   5  111.62   13.97   0
   0   4  -5  113.50   19.19   0
   0  -4   5  112.25   14.21   0
  -2  -4  -5  124.20   12.98   0
  -2  -4   5  121.45    9.93   0
   2  -4   5  129.37   16.50   0
   2  -4  -5  133.64   16.20   0
   2  -4  -5  131.51   18.75   0
   2  -4   5  131.68   15.57   0
   2   4   5  127.67   12.74   0
  -2   4  -5  126.76   17.01   0
  -2   4   5  130.45   14.71   0
  -2  -4   5  127.80   12.00   0
   2   4  -5  131.89   14.55   0
  -2   4   5  133.30   16.93   0
  -2   4  -5  123.47   15.45   0
   3  -4  -5   92.47   17.97   0
  -3   4   5   92.31   16.50   0
  -3  -4  -5  110.79   11.54   0
   3  -4   5   92.75   18.47   0
  -3   4   5   97.05   14.77   0
  -3  -4   5   93.78   12.35   0
  -3   4  -5   91.49   16.29   0
  -3   4  -5  105.86   14.15   0
   3   4  -5   85.16   11.84   0
   3   4   5   96.61    8.18   0
   3  -4   5   79.24   14.11   0
   3  -4  -5   93.68   15.45   0
  -4   4  -5  282.90    9.96   0
   4  -4  -5  302.14   15.58   0
   4   4  -5  292.43    9.26   0
  -4   4   5  286.08   15.65   0
  -4   4  -5  292.81   19.14   0
   4  -4   5  298.39   13.57   0
   4  -4  -5  313.09   13.65   0
  -4   4   5  286.72   13.73   0
  -4  -4  -5  305.07   11.27   0
  -4  -4   5  290.68   11.99   0
  -5   4  -5  303.27   12.00   0
  -5   4  -5  308.53   18.73   0
  -5   4   5  298.92   15.98   0
  -5  -4   5  316.50   11.66   0
   5   4  -5  304.68   11.94   0
  -5   4   5  324.52   13.15   0
  -5  -4  -5  302.22   10.96   0
  -6   4  -5   18.26    7.18   0
  -6  -4   5   23.58    9.80   0
  -6   4  -5   20.03   16.16   0
  -6  -4  -5   16.96    9.19   0
  -6   4   5   18.70   15.34   0
  -6  -4   5   22.49    7.53   0
  -6   4   5   27.59   11.75   0
  -7   4   5   26.71   14.76   0
  -7  -4   5   30.74    9.05   0
  -7   4  -5   20.14    7.62   0
  -7   4   5   29.39   11.32   0
  -7  -4   5   32.65    9.63   0
  -7   4  -5   23.03   14.81   0
  -7  -4  -5   32.77    8.98   0
  -8   4  -5  321.91    8.72   0
  -8  -4  -5  321.26    7.66   0
  -8   4   5  341.40   17.67   0
  -8   4   5  332.09    9.37   0
  -8  -4   5  327.54    7.99   0
  -8  -4   5  300.80    9.83   0
  -8   4  -5  339.21   17.90   0
  -9  -4   5   11.05    6.24   0
  -9   4  -5   15.45   14.14   0
  -9   4  -5    9.15   13.95   0
  -9  -4   5   17.72    8.36   0
  -9   4   5    8.61   14.23   0
  -9   4   5   32.56   10.43   0
  -9  -4  -5   22.12    6.22   0
  -9   4  -5   18.66    9.84   0
 -10   4  -5    0.82   14.24   0
 -10   4   5   13.71   10.19   0
 -10   4  -5   -5.03    9.71   0
 -10   4  -5    1.93   15.64   0
 -10  -4   5   13.88    8.97   0
 -10  -4  -5   -1.61    8.84   0
 -10  -4   5   -3.67    8.45   0
 -10   4   5    0.39   14.06   0
 -11   4   5    1.87   15.59   0
 -11  -4   5    8.65    8.27   0
 -11   4   5    6.20    9.90   0
 -11   4   5    3.21   18.11   0
 -11  -4   5   10.68    8.40   0
 -11   4   5    6.84    8.94   0
 -11   4  -5    1.35   22.00   0
 -11   4  -5   14.09    9.09   0
 -11  -4  -5   -5.55    8.70   0
 -11   4  -5    1.74   22.33   0
 -12  -4  -5   34.68    6.45   0
 -12   4  -5   37.52    9.38   0
 -12   4   5   30.55    8.62   0
 -12  -4   5   41.15    8.44   0
 -12  -4   5   31.69    8.66   0
 -12   4   5   34.78    9.73   0
 -12  -4  -5   28.54    8.66   0
   0  -5   5    6.40   15.84   0
   0   5   5    1.76   10.31   0
   0  -5   5   -3.55   13.00   0
   0   5  -5   19.46   15.23   0
   0  -5  -5    6.78   15.68   0
   1  -5  -5  827.09   21.18   0
  -1  -5   5  779.53   12.51   0
   1   5   5  783.62   16.10   0
   1  -5   5  804.08   17.83   0
   1   5  -5  795.07   17.62   0
   1  -5   5  775.43   18.19   0
  -1   5  -5  817.63   17.84   0
   1  -5  -5  819.85   17.83   0
  -1  -5  -5  786.77   16.37   0
  -1   5   5  820.88   18.80   0
  -1  -5   5  776.15   14.93   0
  -2  -5  -5  656.58   11.54   0
   2  -5  -5  658.96   20.40   0
   2  -5   5  683.05   18.27   0
  -2   5   5  658.94   17.81   0
  -2   5  -5  679.81   17.16   0
   2  -5   5  660.41   13.66   0
   2  -5  -5  681.03   20.29   0
  -2   5  -5  664.70   16.43   0
   2   5  -5  663.79   15.30   0
   2   5   5  655.09   11.30   0
  -2  -5   5  657.07   14.92   0
   3   5  -5 1676.60   16.82   0
  -3  -5  -5 1686.63   15.89   0
  -3   5  -5 1653.24   24.30   0
   3   5   5 1691.63   15.68   0
  -3   5   5 1658.11   20.45   0
   3  -5  -5 1671.74   28.02   0
  -3   5  -5 1632.85   18.54   0
   3  -5   5 1640.97   28.40   0
   3  -5  -5 1662.09   21.96   0
   3  -5   5 1677.42   18.90   0
  -3  -5   5 1688.94   16.51   0
   4  -5  -5  688.27   20.22   0
  -4   5  -5  708.71   21.86   0
   4  -5   5  721.07   14.68   0
   4   5   5  712.32   12.68   0
  -4  -5   5  688.28   13.08   0
   4  -5   5  738.36   21.52   0
  -4   5   5  710.07   15.32   0
   4   5  -5  711.77   13.40   0
  -4   5   5  703.94   19.87   0
  -4   5  -5  680.38   14.56   0
   4  -5  -5  739.93   15.47   0
  -4  -5  -5  710.23   12.67   0
  -5   5  -5   50.79   18.59   0
   5  -5  -5   56.84   10.96   0
   5   5  -5   48.25   10.86   0
  -5   5   5   54.02   12.70   0
  -5   5   5   54.92   15.17   0
  -5  -5  -5   50.87    9.90   0
  -5  -5   5   47.81   10.60   0
   5  -5   5   43.83    8.12   0
  -5   5  -5   43.27   10.98   0
   6   5  -5   12.30   10.11   0
  -6  -5   5   13.73    9.78   0
  -6   5   5   19.53   18.10   0
  -6   5  -5   16.09   23.11   0
  -6   5  -5   26.73   10.88   0
  -6   5   5   13.38   11.40   0
  -6  -5  -5    9.23    6.82   0
  -7   5  -5  529.92    9.64   0
  -7  -5   5  562.79   11.12   0
  -7   5   5  534.02   23.90   0
  -7  -5   5  527.64   10.84   0
  -7  -5  -5  521.21   10.83   0
  -7   5   5  562.79   12.89   0
  -8  -5   5  251.72    9.88   0
  -8   5   5  260.33   11.65   0
  -8  -5   5  254.65    9.21   0
  -8   5  -5  236.27   11.06   0
  -8  -5  -5  214.34    9.64   0
  -8   5   5  241.47   24.81   0
  -9   5   5  204.90   11.53   0
  -9  -5  -5  224.13   10.13   0
  -9   5  -5  230.63   10.55   0
  -9  -5   5  222.24    9.73   0
  -9  -5   5  207.82    7.23   0
 -10  -5   5   85.01    9.45   0
 -10  -5  -5   78.41    9.40   0
 -10   5   5   75.18   10.86   0
 -10  -5   5   73.09    9.00   0
 -10   5  -5   64.92    7.02   0
 -11  -5   5    6.05    8.31   0
 -11  -5   5   19.00    8.52   0
 -11   5  -5   19.83    9.42   0
 -11  -5  -5   19.21    8.12   0
 -11   5   5   11.07    9.52   0
   0  -6  -5    4.18   14.60   0
   0  -6   5    4.74   11.73   0
   0  -6   5   11.54   13.78   0
   0   6   5   10.63   12.69   0
   0   6  -5    6.91    9.64   0
   1   6   5 2453.85   20.22   0
  -1  -6   5 2430.41   20.68   0
   1  -6   5 2438.79   21.74   0
   1  -6   5 2478.69   21.57   0
  -1  -6  -5 2393.75   20.64   0
   1  -6  -5 2432.17   24.21   0
  -1   6   5 2382.14   22.27   0
   1   6  -5 2444.67   18.53   0
  -1   6  -5 2442.07   21.40   0
  -2   6  -5  272.91   14.64   0
   2  -6  -5  289.20   16.38   0
   2  -6  -5  290.58   16.68   0
   2   6   5  290.02   12.24   0
   2  -6   5  282.13   13.90   0
  -2  -6   5  274.93    9.95   0
   2  -6   5  300.79   11.37   0
  -2  -6  -5  285.60   12.12   0
  -2   6   5  285.33   14.36   0
   2   6  -5  273.92   13.20   0
  -3   6  -5 3048.43   21.70   0
   3  -6   5 3043.70   31.85   0
  -3  -6   5 3014.00   19.70   0
  -3  -6  -5 3030.38   18.91   0
   3   6  -5 3011.95   20.26   0
   3  -6  -5 3029.48   25.26   0
  -3   6   5 2996.01   23.19   0
   3  -6   5 3066.47   22.01   0
   3  -6  -5 3067.24   31.44   0
   3   6   5 3053.83   18.68   0
   4  -6   5  212.43    9.61   0
   4   6   5  206.90   10.87   0
  -4   6   5  202.65   13.66   0
  -4  -6   5  203.34    8.69   0
  -4   6  -5  202.47   12.25   0
   4  -6   5  217.31   18.77   0
   4  -6  -5  225.24   14.24   0
   4  -6  -5  206.10   17.85   0
  -4  -6  -5  200.40    8.02   0
   4   6  -5  204.35   11.08   0
   5  -6   5  185.19   12.50   0
  -5   6   5  156.30   11.90   0
  -5   6  -5  149.02   11.95   0
   5  -6  -5  170.81   13.27   0
  -5  -6  -5  152.64   10.01   0
   5   6  -5  160.85   10.67   0
  -5  -6   5  170.43   10.60   0
   6   6  -5 1230.94   11.47   0
  -6   6   5 1211.81   14.98   0
  -6  -6   5 1233.60   13.61   0
  -6   6  -5 1202.98   14.24   0
   6  -6   5 1281.94   14.24   0
  -6  -6  -5 1218.09   12.90   0
  -7   6   5  100.70   11.85   0
  -7   6  -5   95.36   10.70   0
  -7  -6   5   85.18    9.62   0
  -7  -6  -5   88.99    9.57   0
  -8  -6  -5   10.24    8.32   0
  -8   6  -5    6.47   10.27   0
  -8  -6   5   -2.76    9.03   0
  -8  -6   5   14.30    9.02   0
  -8   6   5    0.80   10.32   0
  -9  -6  -5  744.75    9.34   0
  -9   6   5  773.01   13.41   0
  -9   6  -5  802.15   11.87   0
  -9  -6   5  769.71   11.37   0
  -9  -6   5  723.61    9.62   0
 -10  -6   5   18.41    6.07   0
 -10  -6  -5    5.26    8.27   0
 -10   6  -5   25.37    9.55   0
 -10  -6   5   19.33    8.92   0
 -10   6   5   16.10    7.06   0
 -11  -6   5   50.73    8.52   0
 -11   6  -5   54.25    9.71   0
 -11   6   5   70.55    9.80   0
 -11  -6  -5   53.96    8.52   0
 -11  -6   5   50.60    8.73   0
   0  -7   5   10.12   10.16   0
   0  -7   5   -0.49    9.45   0
   0  -7  -5    1.25   12.68   0
   0   7   5    4.01   11.40   0
   0   7  -5   -0.22   12.79   0
   1  -7   5 1585.37   18.17   0
   1   7   5 1564.55   15.89   0
   1  -7   5 1556.25   17.24   0
  -1  -7  -5 1517.66   16.23   0
  -1   7  -5 1556.20   17.75   0
   1  -7  -5 1493.85   17.07   0
  -1   7   5 1560.56   17.96   0
  -1  -7   5 1581.22   17.37   0
   1   7  -5 1575.63   17.30   0
  -2  -7   5 1778.88   16.48   0
   2   7  -5 1842.23   17.15   0
   2  -7   5 1833.81   19.83   0
   2  -7  -5 1857.90   19.75   0
  -2   7   5 1767.45   16.69   0
  -2  -7  -5 1826.43   16.01   0
   2   7   5 1848.15   15.78   0
  -2   7  -5 1825.74   18.45   0
   2  -7   5 1844.83   16.53   0
   2  -7  -5 1776.93   20.66   0
   3   7   5 1977.54   13.99   0
   3   7  -5 2071.83   16.32   0
   3  -7  -5 2039.50   24.89   0
  -3   7   5 2015.98   19.67   0
   3  -7   5 2052.99   24.57   0
  -3   7  -5 1992.02   18.43   0
   3  -7   5 2056.41   18.71   0
  -3  -7   5 1937.08   16.15   0
  -3  -7  -5 2034.12   16.05   0
   3  -7  -5 2035.56   21.64   0
  -4   7  -5  784.80   13.92   0
   4  -7   5  847.14   26.59   0
  -4   7   5  789.09   15.46   0
   4  -7  -5  782.21   23.57   0
   4  -7  -5  811.01   16.35   0
   4   7   5  768.40   10.06   0
   4  -7   5  774.24   13.86   0
   4   7  -5  786.61   10.62   0
  -4  -7  -5  779.55   10.17   0
  -4  -7   5  784.77   12.82   0
   5   7  -5   18.59   10.19   0
  -5   7  -5    8.47   10.65   0
  -5   7   5   12.33   11.42   0
   5  -7  -5   10.85   11.98   0
   5   7   5    8.85    6.53   0
  -5  -7  -5   12.30    6.66   0
  -5  -7   5    9.73    7.10   0
   5  -7   5    7.28    7.55   0
   6   7  -5   52.39    9.77   0
  -6  -7   5   53.46    9.47   0
  -6   7   5   55.04   11.52   0
  -6   7  -5   54.89   11.09   0
   6  -7  -5   40.35   11.33   0
  -6  -7  -5   54.94    6.92   0
   6  -7   5   44.13    7.81   0
   7   7  -5   89.81    9.92   0
  -7   7  -5   60.53   11.31   0
  -7  -7  -5   85.06    9.23   0
  -7  -7   5   71.36    9.86   0
  -7   7   5   86.16   11.63   0
  -8   7  -5   34.35    7.39   0
  -8  -7   5   21.53    6.82   0
  -8  -7   5   23.86    8.94   0
  -8   7   5   27.90   11.08   0
  -8  -7  -5   32.45    8.74   0
  -9  -7  -5   11.45    8.87   0
  -9  -7   5    3.16    8.77   0
  -9   7  -5   10.97    9.28   0
  -9   7   5    6.44   10.63   0
  -9  -7   5   -0.66    8.39   0
 -10  -7  -5    9.84    8.66   0
 -10   7   5    5.08    9.48   0
 -10  -7   5    2.66    8.84   0
 -10   7  -5    5.12    9.55   0
 -10  -7   5   -5.53    5.93   0
 -11   7  -5   37.53    9.56   0
 -11  -7  -5   62.38    8.69   0
 -11   7   5   36.65   10.06   0
 -11  -7   5   37.72    8.68   0
   0  -8   5 2354.41   15.97   0
   0   8   5 2393.60   17.01   0
   0   8  -5 2392.72   18.99   0
   0  -8  -5 2445.95   19.77   0
   0  -8   5 2385.26   16.95   0
  -1   8   5 1084.82   13.11   0
   1  -8  -5 1122.77   16.78   0
   1   8  -5 1116.47   15.70   0
  -1  -8   5 1115.55   12.98   0
   1  -8   5 1118.90   16.42   0
   1  -8   5 1116.89   14.45   0
  -1   8  -5 1094.33   16.37   0
  -1  -8  -5 1138.99   14.91   0
   1   8   5 1134.16   14.89   0
  -2  -8  -5  170.73    8.02   0
   2  -8  -5  172.83   11.68   0
   2   8   5  171.67   10.81   0
  -2   8  -5  175.76   13.08   0
   2  -8  -5  161.07   14.93   0
  -2   8   5  164.46   12.50   0
   2  -8   5  174.60   11.21   0
  -2  -8   5  154.13    8.80   0
   2  -8   5  176.20    9.93   0
   2   8  -5  160.59    8.68   0
   3   8   5 1048.07   13.21   0
   3  -8  -5 1056.40   18.01   0
   3  -8   5 1031.40   18.58   0
  -3  -8   5 1005.76   13.05   0
   3  -8   5 1023.16   15.11   0
   3  -8  -5 1033.70   18.55   0
  -3   8   5 1016.22   15.38   0
  -3  -8  -5 1025.89   13.09   0
   3   8  -5 1012.02   11.17   0
  -3   8  -5 1037.25   14.85   0
  -4  -8   5   18.29   10.41   0
   4  -8  -5   16.32   12.82   0
  -4   8   5   19.30   12.10   0
   4  -8   5   16.01   16.73   0
  -4  -8  -5   16.81    9.66   0
   4   8  -5    6.93    6.86   0
   4  -8  -5   26.06   17.51   0
   4  -8   5    9.78   11.63   0
  -4   8  -5   12.71   11.33   0
   4   8   5   12.69    9.38   0
  -5   8  -5 1130.51   12.01   0
  -5  -8   5 1123.48   12.65   0
   5   8   5 1157.40   12.76   0
   5  -8  -5 1177.60   36.18   0
  -5  -8  -5 1133.50   12.56   0
   5   8  -5 1117.03   11.02   0
  -5   8   5 1127.61   14.95   0
   5  -8  -5 1174.58   15.93   0
   5  -8   5 1165.59   12.37   0
  -6  -8  -5   47.84    6.72   0
  -6   8  -5   66.46   11.34   0
  -6   8   5   55.81   11.70   0
   6   8   5   51.81    9.62   0
   6  -8   5   53.33    8.34   0
   6   8  -5   54.21    9.91   0
   6  -8  -5   59.85   11.70   0
  -6  -8   5   69.65    9.77   0
  -7  -8  -5   -3.73    8.93   0
  -7   8   5    2.81   11.13   0
  -7   8  -5   19.19   11.01   0
  -7  -8   5   21.42    9.32   0
   7   8  -5    8.08    9.41   0
   7  -8   5   13.28   10.94   0
  -8  -8  -5    6.62    8.41   0
  -8  -8   5    4.08    6.00   0
  -8   8   5    4.52   10.91   0
  -8  -8   5   15.09    8.63   0
  -8   8  -5   -4.42    6.96   0
  -9  -8  -5   17.02    8.31   0
  -9  -8   5   30.43    8.43   0
  -9   8  -5   35.99    9.94   0
  -9   8   5   33.40   10.60   0
  -9  -8   5   32.80    8.59   0
 -10  -8   5   15.59    7.76   0
 -10  -8   5   10.60    5.94   0
 -10   8   5   10.71   10.39   0
 -10  -8  -5   11.98    6.24   0
 -10   8  -5    4.98    6.45   0
 -11  -8  -5   26.73    8.27   0
 -11  -8   5    7.90    6.08   0
 -11  -8   5   23.41    8.20   0
 -11   8   5   22.30    9.98   0
 -11   8  -5   29.92    6.72   0
   0  -9  -5   -1.04   12.06   0
   0   9   5    4.93    7.04   0
   0  -9   5    3.09   10.29   0
   0  -9   5    7.20   12.51   0
   0   9  -5    1.06   12.13   0
   1   9  -5  368.38   12.71   0
   1  -9   5  384.06   11.87   0
  -1  -9  -5  356.77    9.66   0
   1   9   5  370.18   11.62   0
   1  -9  -5  370.93   14.85   0
  -1  -9   5  374.96   12.99   0
  -1   9   5  383.99   13.11   0
  -1   9  -5  384.83   13.58   0
   1  -9   5  365.20   14.02   0
  -2   9   5 1022.85   15.30   0
   2   9  -5  990.85   14.05   0
   2  -9   5 1035.87   14.63   0
   2  -9  -5  989.44   17.11   0
  -2  -9   5  988.26   11.31   0
   2  -9   5 1028.84   15.43   0
  -2   9  -5 1018.19   14.62   0
   2   9   5 1042.05   12.68   0
  -2  -9  -5  974.72   13.05   0
  -3   9  -5   29.97   11.22   0
   3  -9   5   44.86   11.59   0
   3  -9  -5   49.17   13.20   0
  -3   9   5   49.15    8.23   0
   3   9   5   47.70    9.68   0
  -3  -9  -5   38.29    9.57   0
   3  -9  -5   50.59   13.51   0
   3  -9   5   55.16   12.74   0
  -3  -9   5   46.43   10.04   0
   3   9  -5   50.69    7.39   0
   4  -9  -5 1802.03   19.67   0
   4   9   5 1804.35   12.54   0
  -4  -9   5 1825.17   14.30   0
   4  -9   5 1884.21   27.33   0
  -4  -9  -5 1827.41   14.58   0
  -4   9   5 1853.18   17.57   0
  -4   9  -5 1820.72   13.88   0
   4  -9  -5 1940.75   26.10   0
   4  -9   5 1876.96   16.67   0
   4   9  -5 1963.00   15.02   0
   5  -9  -5   33.39   19.73   0
  -5  -9   5   33.21    7.02   0
  -5   9   5   30.82   11.97   0
   5   9  -5   35.48    6.65   0
  -5   9  -5   29.89   11.11   0
   5  -9  -5   29.17    9.11   0
   5  -9   5   31.52   11.42   0
  -5  -9  -5   28.21    9.61   0
   5   9   5   26.13    6.68   0
  -6   9   5   -1.94   10.85   0
  -6   9  -5    3.39    7.95   0
   6  -9   5    0.88   11.19   0
  -6  -9   5   17.31    9.18   0
   6   9   5    3.20    9.01   0
   6   9  -5    2.62    6.82   0
   6  -9  -5    9.40   11.30   0
  -6  -9  -5   -6.55    9.13   0
   7   9  -5   37.51    9.12   0
  -7   9  -5   28.69   10.86   0
   7  -9  -5   46.49   11.46   0
  -7  -9   5   33.40    6.33   0
  -7  -9  -5   37.19    8.83   0
  -7   9   5   23.39   10.66   0
   7  -9   5   26.92   10.81   0
  -8   9  -5   25.06    7.12   0
  -8   9   5   30.02   10.42   0
  -8  -9   5   24.01    9.20   0
  -8  -9  -5   26.75    8.51   0
  -9   9   5   52.33   10.33   0
  -9  -9  -5   37.73    8.39   0
  -9  -9   5   63.05    8.78   0
  -9  -9   5   47.89    9.03   0
  -9   9  -5   61.73    7.39   0
 -10  -9  -5   44.23    6.47   0
 -10  -9   5   30.87    8.36   0
 -10   9  -5   53.11    9.96   0
 -10   9   5   43.75   10.11   0
 -11  -9   5   11.37    7.93   0
 -11  -9  -5    6.05    8.33   0
 -11   9   5    7.42    9.42   0
 -11  -9   5    2.28    8.04   0
 -11   9  -5   -3.49    9.63   0
   0  10   5   -4.64   11.23   0
   0  10  -5   19.78   11.09   0
   0 -10  -5    9.44    7.74   0
   0 -10   5   13.94   11.64   0
  -1 -10  -5  873.05   11.63   0
  -1 -10   5  877.56   13.58   0
   1 -10  -5  892.67   16.38   0
   1  10  -5  875.95   13.53   0
   1 -10   5  879.40   13.35   0
  -1  10   5  891.04   14.19   0
  -1  10  -5  878.43   13.66   0
   1 -10   5  889.31   14.50   0
   1  10   5  896.38   13.64   0
   2  10   5  196.77   10.05   0
   2 -10  -5  176.66   10.66   0
  -2  10   5  192.08   12.48   0
  -2 -10  -5  183.23   10.53   0
  -2  10  -5  182.16    8.45   0
   2  10  -5  185.51    7.95   0
   2 -10   5  176.67   12.24   0
  -2 -10   5  170.44    8.17   0
   2 -10   5  193.24   12.32   0
   3 -10  -5   54.57    9.97   0
  -3 -10   5   52.45   10.16   0
   3 -10   5   58.67   11.31   0
   3  10   5   49.43    9.35   0
   3 -10  -5   47.27   10.50   0
   3  10  -5   55.03    9.85   0
  -3 -10  -5   51.68    9.69   0
  -3  10   5   57.34   12.02   0
  -3  10  -5   52.55   11.18   0
   3 -10   5   51.91   10.40   0
   4  10   5   63.61    6.95   0
   4 -10  -5   68.77   16.04   0
   4  10  -5   72.48   10.09   0
  -4 -10  -5   65.67    9.96   0
   4 -10  -5   68.05   12.86   0
   4 -10   5   64.42   11.74   0
   4 -10   5   69.73   13.26   0
  -4  10   5   77.30   11.39   0
  -4 -10   5   73.79    9.78   0
  -4  10  -5   69.61    7.76   0
  -5  10   5  343.09   12.26   0
   5 -10   5  333.01    9.77   0
   5 -10  -5  349.97   13.85   0
  -5  10  -5  347.44   12.02   0
   5 -10  -5  338.05   22.74   0
  -5 -10  -5  327.01    7.95   0
   5  10  -5  314.61   10.79   0
   5 -10   5  344.99   25.96   0
   5  10   5  331.33    7.71   0
  -5 -10   5  319.98    8.29   0
   6  10  -5  470.97   10.79   0
   6 -10  -5  486.62   10.97   0
  -6 -10   5  470.89   10.80   0
  -6  10   5  485.05   12.87   0
  -6  10  -5  450.37   12.50   0
   6  10   5  480.59   10.15   0
   6 -10   5  493.79   10.14   0
  -6 -10  -5  477.67   10.69   0
  -7  10  -5  236.59   11.00   0
  -7 -10  -5  231.09    9.63   0
  -7 -10   5  235.69    7.31   0
  -7  10   5  231.42   11.57   0
   7  10  -5  241.94    9.63   0
   7 -10  -5  283.69   12.50   0
   7 -10   5  259.08   11.55   0
  -8 -10   5    5.31    9.39   0
   8  10  -5    2.88    9.25   0
  -8  10  -5   26.78   10.65   0
  -8  10   5  -13.97   10.50   0
  -8 -10  -5    5.41    8.85   0
   8 -10   5    7.86   10.78   0
  -9 -10   5   23.59    8.85   0
  -9  10   5   -5.29    9.66   0
  -9 -10   5   -1.14    7.90   0
  -9  10  -5    3.01   10.12   0
  -9 -10  -5    7.02    6.18   0
 -10  10  -5   26.34    6.86   0
 -10 -10   5   50.12    8.40   0
 -10 -10  -5   21.04    8.35   0
 -10  10   5   23.04    9.69   0
   0  11   5    2.93   10.49   0
   0  11  -5    8.19   10.55   0
   0 -11  -5    2.21   11.83   0
   0 -11   5    3.11   10.82   0
  -1 -11   5  305.06    8.90   0
   1  11  -5  303.21   11.45   0
   1 -11   5  317.86   12.25   0
  -1  11   5  316.06    9.27   0
   1  11   5  310.39   10.93   0
   1 -11  -5  325.66   10.11   0
   1 -11   5  330.22   10.87   0
  -1 -11  -5  315.33   11.80   0
  -1  11  -5  315.46    8.96   0
   2  11   5  303.91   10.59   0
   2 -11   5  302.26   12.34   0
  -2  11   5  302.05   11.96   0
   2 -11  -5  290.41   10.30   0
  -2 -11   5  289.56    8.62   0
   2  11  -5  282.40   11.20   0
  -2  11  -5  282.78    8.72   0
  -2 -11  -5  299.75   11.17   0
   2 -11   5  302.35   12.58   0
   3 -11  -5 2137.55   17.19   0
   3  11  -5 2169.22   13.91   0
   3 -11   5 2268.53   18.14   0
  -3  11   5 2164.54   17.44   0
   3 -11  -5 2228.78   19.17   0
   3 -11   5 2239.75   20.29   0
   3  11   5 2220.20   14.86   0
  -3 -11  -5 2234.25   15.11   0
  -3  11  -5 2133.55   14.08   0
  -3 -11   5 2136.78   13.56   0
   4 -11  -5   95.77   13.10   0
   4  11   5   68.84    9.61   0
   4  11  -5   98.81    9.55   0
   4 -11   5   75.76    8.54   0
  -4  11   5   67.59   11.75   0
  -4 -11   5   70.09    6.75   0
   4 -11  -5   75.27   13.26   0
   4 -11   5   85.76   12.62   0
  -4 -11  -5   66.10    7.26   0
  -4  11  -5   75.07   11.49   0
   5 -11  -5  123.80    9.64   0
   5  11   5  138.10    9.15   0
   5 -11   5  129.24   12.07   0
  -5 -11  -5  132.59    9.67   0
  -5 -11   5  125.70    9.99   0
   5 -11   5  126.42   21.71   0
  -5  11   5  138.43   11.23   0
   5 -11  -5  127.51   20.63   0
  -5  11  -5  124.71   11.85   0
   5  11  -5  139.11   10.30   0
  -6  11  -5    5.22    7.43   0
   6  11  -5   -7.36    9.39   0
  -6 -11  -5    3.15    6.52   0
  -6 -11   5    7.10    9.08   0
   6 -11   5    6.50    7.80   0
  -6  11   5    8.22   10.63   0
   6 -11  -5    6.51   11.48   0
   6  11   5   16.43    9.02   0
  -7  11   5   46.23   10.84   0
   7  11   5   48.52    8.93   0
  -7 -11  -5   37.87    6.46   0
  -7 -11   5   55.35    6.32   0
   7 -11  -5   61.94   11.45   0
   7  11  -5   54.13    6.31   0
  -7  11  -5   58.90   10.28   0
   7 -11   5   54.88   10.80   0
  -8 -11  -5    3.97    8.26   0
   8 -11   5   25.20   10.81   0
   8 -11  -5   30.80   10.64   0
   8  11  -5    8.43    8.83   0
  -8 -11   5   24.43    8.98   0
  -8  11   5   20.53    9.93   0
  -8  11  -5   30.02   10.39   0
  -9 -11   5   22.98    6.44   0
  -9  11  -5   26.90    9.92   0
  -9 -11   5   36.93    8.09   0
  -9 -11  -5   23.48    5.89   0
  -9  11   5   18.10   10.31   0
 -10 -11  -5    0.08    7.79   0
 -10 -11   5    3.33    7.59   0
 -10  11   5    4.04   10.23   0
 -10  11  -5    8.86    9.69   0
 -10 -11   5  -10.65    7.67   0
   0 -12   5 2611.71   15.06   0
   0 -12  -5 2623.30   17.84   0
   0  12  -5 2600.12   15.29   0
   0  12   5 2717.45   16.83   0
   0 -12   5 2642.50   15.70   0
  -1  12  -5  352.56   12.17   0
   1 -12  -5  387.79   10.02   0
   1  12  -5  397.83   11.60   0
  -1  12   5  392.32   11.42   0
   1 -12   5  380.58   12.91   0
  -1 -12  -5  375.02    8.78   0
   1  12   5  384.80   10.60   0
  -1 -12   5  366.46    9.17   0
   1 -12   5  385.35   10.65   0
   2  12   5   -3.30    6.54   0
  -2 -12  -5   13.37    9.92   0
  -2  12  -5   23.11   10.56   0
   2 -12  -5    8.00   12.41   0
   2 -12   5    9.92    8.87   0
   2  12  -5    8.15   10.12   0
  -2  12   5    1.35   10.29   0
   2 -12   5   10.10    8.44   0
  -2 -12   5   -3.42   10.35   0
   3 -12   5   99.88    9.76   0
   3 -12  -5   97.10   12.77   0
  -3 -12   5   91.71   10.44   0
   3 -12  -5   95.70   10.39   0
   3  12   5   85.38    9.60   0
  -3  12   5   84.39   11.05   0
   3 -12   5   97.61   11.51   0
  -3  12  -5   93.85    7.91   0
   3  12  -5   89.27   10.30   0
  -3 -12  -5   96.77   10.22   0
  -4 -12  -5  108.45    9.86   0
   4 -12  -5  118.86   12.34   0
   4 -12   5  111.29   10.77   0
   4 -12  -5   99.68   12.83   0
   4  12   5  114.99    9.35   0
   4 -12   5   99.51   11.73   0
   4  12  -5  110.43    9.65   0
  -4 -12   5  100.11    9.82   0
  -4  12  -5   93.74   11.05   0
  -4  12   5   96.92    7.75   0
   5  12  -5  164.75    9.25   0
  -5  12  -5  167.47    8.21   0
   5 -12   5  159.56   19.36   0
   5  12   5  158.69    6.89   0
   5 -12  -5  159.31   12.75   0
   5 -12   5  183.55   11.36   0
  -5 -12   5  136.49    9.61   0
  -5  12   5  167.77   11.11   0
   5 -12  -5  166.23   18.21   0
  -5 -12  -5  157.29    9.55   0
   6 -12   5   23.01   10.77   0
  -6 -12  -5   -4.24    6.33   0
  -6 -12   5    3.53    9.21   0
  -6  12   5   12.08   10.49   0
  -6  12  -5   15.70   10.11   0
   6 -12  -5   20.79   11.97   0
   6  12  -5   12.23    9.10   0
   6  12   5    4.28    9.06   0
   7  12  -5    0.07    9.51   0
  -7 -12   5   25.04    9.46   0
  -7  12  -5    8.22    7.39   0
   7  12   5   18.63    8.51   0
  -7  12   5    9.33    7.11   0
   7 -12  -5    5.91   11.11   0
   7 -12   5   17.98   10.95   0
  -7 -12  -5    5.99    6.18   0
   8 -12   5  158.14   10.82   0
  -8 -12   5  129.55    9.21   0
   8 -12  -5  127.15   11.12   0
  -8  12  -5  113.65    7.38   0
  -8  12   5  124.74   10.87   0
  -8 -12  -5  143.06    8.96   0
   8  12  -5  115.25    7.25   0
  -9 -12   5   15.54    8.67   0
  -9  12  -5    0.40    9.26   0
  -9 -12  -5   14.16    5.82   0
  -9 -12   5   18.82    8.19   0
  -9  12   5   22.33    9.78   0
 -10  12  -5   11.58    9.20   0
 -10 -12  -5   10.63    7.94   0
 -10 -12   5   22.65    8.62   0
 -10 -12   5   -4.87    7.42   0
 -10  12   5    6.95    9.52   0
   0  13  -5    9.91   10.20   0
   0 -13   5    3.72    8.18   0
   0 -13   5    3.12    9.18   0
   0 -13  -5   25.86   11.08   0
   0  13   5    5.86    7.06   0
   1 -13   5  182.20   11.84   0
  -1  13  -5  178.23   11.30   0
  -1 -13  -5  186.25   11.03   0
   1  13  -5  165.66   10.79   0
  -1 -13   5  174.38   11.29   0
  -1  13   5  154.39   11.08   0
   1 -13   5  182.24    7.20   0
   1  13   5  182.29   10.26   0
   1 -13  -5  186.97    9.11   0
   2 -13   5  110.93   11.44   0
   2  13  -5  105.64    7.79   0
  -2 -13  -5  102.51    7.87   0
  -2 -13   5  106.96   10.95   0
  -2  13  -5   90.47   11.09   0
   2 -13  -5  104.81   12.67   0
  -2  13   5  108.27   10.36   0
   2 -13   5  105.40    9.85   0
   2  13   5  101.42    9.48   0
  -3 -13   5  113.39   10.37   0
   3 -13  -5  122.74    9.04   0
   3  13   5  125.31    9.60   0
  -3  13  -5  140.12    8.52   0
   3 -13   5  134.30    9.49   0
   3 -13   5  151.99   11.93   0
   3 -13  -5  134.63   10.90   0
   3  13  -5  128.41    7.51   0
  -3 -13  -5  132.09    9.99   0
  -3  13   5  137.71   10.84   0
  -4 -13  -5  271.11   10.28   0
   4 -13   5  307.87   12.36   0
   4  13   5  298.45    9.78   0
   4 -13   5  293.95   13.35   0
  -4 -13   5  293.62   10.27   0
   4  13  -5  284.07   10.38   0
  -4  13   5  285.58   11.25   0
  -4  13  -5  278.55   11.52   0
   4 -13  -5  296.22   12.98   0
   4 -13  -5  291.34   13.96   0
  -5 -13   5   13.37    6.56   0
   5 -13   5    3.44   14.68   0
   5  13  -5   -8.00    8.73   0
  -5 -13  -5    9.02    6.20   0
   5 -13   5   18.42   10.76   0
   5 -13  -5   11.09    8.56   0
   5 -13  -5    0.56   15.82   0
  -5  13   5   -4.89    7.43   0
   5  13   5   11.70    6.49   0
  -5  13  -5   -2.88   10.36   0
  -6 -13   5   -4.16    9.26   0
   6  13  -5   15.23    9.10   0
   6 -13   5    7.84    8.08   0
  -6  13  -5   -2.09    7.46   0
   6 -13  -5    5.80   12.03   0
  -6  13   5    9.74   10.42   0
   6  13   5    7.60    6.20   0
  -6 -13  -5   21.28    8.99   0
  -7  13   5   52.81   10.17   0
   7 -13   5   55.90    7.97   0
   7  13  -5   49.11    9.39   0
  -7 -13  -5   50.64    6.33   0
   7 -13  -5   74.65   11.68   0
   7  13   5   32.99    6.05   0
  -7  13  -5   59.02   10.43   0
  -7 -13   5   76.89    8.89   0
  -8 -13   5   28.12    9.00   0
  -8  13   5   34.18    9.92   0
  -8 -13  -5   40.06    8.53   0
   8 -13  -5   54.87   11.65   0
   8  13  -5   33.80    6.71   0
   8 -13   5   58.01   10.25   0
  -8 -13   5   41.26    6.04   0
  -8  13  -5   55.66    9.92   0
   9 -13   5   73.67   10.64   0
  -9  13  -5   43.84    7.31   0
  -9  13   5   44.95    9.44   0
   9  13  -5   29.86    8.88   0
  -9 -13   5   28.64    5.98   0
  -9 -13  -5   41.61    8.30   0
   0  14   5   -2.70   10.06   0
   0 -14   5    2.16   10.17   0
   0 -14  -5   -2.85    7.87   0
   0  14  -5   16.69   10.36   0
   0 -14   5   -0.05    8.35   0
  -1  14  -5   11.51   10.02   0
  -1  14   5    9.26   10.22   0
   1  14   5    4.05    9.51   0
   1 -14   5   10.14    7.67   0
   1  14  -5    2.52   10.12   0
   1 -14   5    9.27    8.87   0
  -1 -14   5    6.09   10.47   0
   1 -14  -5    0.61   11.80   0
  -1 -14  -5   16.74   10.72   0
  -2 -14  -5   16.12    9.91   0
   2  14  -5   10.11   10.00   0
   2 -14  -5   -0.60    8.68   0
   2 -14   5   13.38    9.37   0
  -2  14  -5   -3.51   10.14   0
  -2  14   5   15.70    7.24   0
   2 -14   5   13.82   10.63   0
  -2 -14   5    1.97    7.12   0
   2  14   5   20.37    9.38   0
  -3 -14  -5  262.85   10.74   0
  -3  14   5  255.61   10.97   0
   3  14  -5  256.77    7.82   0
   3 -14   5  265.77   10.08   0
  -3 -14   5  240.32   10.37   0
   3 -14   5  254.74   11.40   0
   3 -14  -5  269.40   10.25   0
   3  14   5  250.75   10.14   0
  -3  14  -5  273.66   10.81   0
   3 -14  -5  261.00    9.50   0
  -4 -14   5   -4.54    6.69   0
   4 -14  -5    9.50   11.61   0
   4 -14   5   10.94    7.09   0
   4  14   5   -0.25    6.15   0
   4 -14  -5   12.03    8.55   0
  -4  14   5   11.52    9.99   0
   4  14  -5    9.00    9.07   0
   4 -14   5    8.37    8.94   0
  -4  14  -5   35.97    9.63   0
  -4 -14  -5  -18.11    9.09   0
   5 -14   5   12.77   11.07   0
   5  14   5    7.57    8.46   0
   5 -14   5    4.32   14.26   0
  -5 -14  -5    6.50    8.88   0
  -5  14   5   -3.41    7.43   0
   5  14  -5   16.27    9.24   0
   5 -14  -5   17.68   11.53   0
   5 -14  -5   11.81   14.31   0
  -5 -14   5    7.18    8.86   0
  -5  14  -5    8.85    9.59   0
   6 -14   5   42.94   11.17   0
  -6  14  -5   62.21   10.19   0
  -6  14   5   34.53   10.48   0
   6 -14  -5   50.75   12.00   0
   6  14   5   28.58    8.76   0
  -6 -14   5   44.13    9.05   0
  -6 -14  -5   41.81    6.34   0
   6  14  -5   38.19    7.00   0
   7  14  -5  123.47    9.79   0
   7 -14   5  158.01   10.73   0
  -7  14   5  118.51   10.08   0
  -7  14  -5  132.44    9.68   0
  -7 -14   5  116.48    9.31   0
  -7 -14  -5  118.50    6.89   0
   7  14   5   99.74    6.93   0
   7 -14  -5  128.05   12.04   0
   8  14  -5   -3.44    6.54   0
   8 -14   5   13.46   10.54   0
  -8 -14   5   26.24    7.68   0
  -8 -14  -5   -8.47    8.31   0
  -8  14   5   16.15    9.73   0
  -8 -14   5    0.84    5.83   0
   8  14   5    3.23    8.27   0
  -8  14  -5    7.65    9.76   0
   8 -14  -5   11.11   10.86   0
   9  14  -5   19.20    5.92   0
  -9 -14   5   31.39    8.86   0
   9 -14   5   16.05    7.22   0
  -9 -14  -5  -14.76    8.28   0
  -9 -14   5    0.33    5.60   0
  -9  14   5   18.65    9.80   0
   9 -14  -5    7.59    7.02   0
  -9  14  -5   28.29    6.79   0
   0 -15   5   -3.81   10.33   0
   0  15  -5    2.63    9.64   0
   0 -15  -5    0.93   10.46   0
   0 -15   5    5.13    8.56   0
   0  15   5   -0.56    9.31   0
   1 -15   5  143.77   10.94   0
   1  15   5  150.69    9.87   0
  -1  15  -5  152.14   10.16   0
   1  15  -5  134.64   10.26   0
  -1 -15   5  162.28    7.89   0
   1 -15   5  155.75    9.85   0
   1 -15  -5  155.76   11.81   0
  -1 -15  -5  151.67   10.80   0
  -1  15   5  145.38   10.03   0
   2 -15   5  115.98    7.96   0
  -2  15   5  104.52    9.95   0
  -2 -15  -5  135.23   10.10   0
  -2 -15   5  141.49   10.36   0
   2  15  -5  123.97    9.74   0
   2 -15   5  130.13    9.56   0
   2 -15  -5  117.90   11.83   0
  -2  15  -5  116.42    7.47   0
   2  15   5  111.32    9.19   0
  -3  15  -5  142.42   10.33   0
   3 -15   5  153.98   11.28   0
   3 -15   5  159.41   11.08   0
  -3 -15  -5  141.98    7.52   0
   3  15  -5  151.90   10.13   0
  -3  15   5  173.13   10.37   0
   3 -15  -5  159.24    9.54   0
  -3 -15   5  149.53    7.48   0
   3 -15  -5  153.64   11.57   0
   3  15   5  160.43    9.53   0
   4 -15   5    7.99    8.99   0
  -4  15   5    0.38    6.49   0
   4 -15  -5    3.25   10.94   0
  -4  15  -5    6.94   10.13   0
   4 -15  -5   20.47   11.54   0
   4  15  -5   12.90    9.16   0
   4  15   5    6.52    8.61   0
   4 -15   5   -2.80   10.71   0
  -4 -15  -5    1.25    6.59   0
  -4 -15   5    6.22    6.74   0
  -5 -15  -5 1024.38   11.81   0
   5  15   5 1003.27   11.59   0
   5 -15  -5  965.76   15.67   0
   5  15  -5  998.37   10.58   0
   5 -15  -5 1057.76   21.71   0
  -5 -15   5 1038.25   12.15   0
   5 -15  -5 1048.02   18.21   0
   5 -15   5 1028.93   14.91   0
  -5  15  -5 1062.86   13.53   0
   5 -15   5 1064.57   20.74   0
  -5  15   5  972.81   13.47   0
   6 -15   5   -5.21   10.88   0
   6 -15  -5   13.95   11.44   0
  -6 -15  -5   10.27    6.25   0
  -6 -15   5   10.52    8.81   0
  -6  15  -5   -9.70   10.23   0
   6  15  -5   15.05    8.98   0
  -6  15   5   12.95    9.69   0
   6  15   5   -2.55    8.58   0
   7 -15   5  265.31   12.13   0
  -7  15  -5  218.74   11.12   0
   7  15  -5  230.59    8.11   0
  -7 -15  -5  248.80    9.45   0
   7 -15  -5  316.79   12.50   0
   7  15   5  242.43    7.58   0
  -7  15   5  273.13   11.33   0
  -7 -15   5  232.53   10.07   0
   8  15  -5    1.59    8.72   0
  -8  15   5   12.33    9.38   0
  -8 -15  -5    7.95    8.18   0
  -8 -15   5    7.15    8.33   0
   8 -15  -5    8.58   10.98   0
  -8  15  -5   17.85    9.24   0
   8  15   5    2.51    8.44   0
   8 -15   5    9.59    9.63   0
   0  16   5  242.75   10.02   0
   0 -16   5  237.09   10.84   0
   0  16  -5  211.16   10.44   0
   0 -16   5  232.74    9.84   0
   0 -16  -5  216.60    8.22   0
   1  16   5  163.92    7.73   0
  -1  16  -5  169.74   10.14   0
   1  16  -5  168.01   10.22   0
  -1  16   5  196.19    9.78   0
   1 -16   5  150.55   10.81   0
  -1 -16   5  173.88   10.68   0
  -1 -16  -5  170.12   11.23   0
   1 -16  -5  194.86   11.30   0
  -1 -16   5  188.52    9.28   0
   1 -16   5  182.74    9.36   0
  -2  16   5    6.70    9.01   0
   2 -16  -5   21.93   10.70   0
   2  16   5   10.18    6.73   0
   2  16  -5   21.70    9.51   0
   2 -16   5   10.29   10.01   0
  -2 -16   5   -9.94    9.58   0
   2 -16   5   11.59    8.96   0
  -2 -16  -5   11.61    7.26   0
  -2  16  -5    0.83    9.45   0
   3 -16  -5  663.66   12.21   0
   3 -16  -5  603.08   13.57   0
   3  16  -5  617.96    9.22   0
   3 -16   5  673.91   13.09   0
  -3 -16   5  629.95    9.22   0
   3  16   5  646.17   11.55   0
  -3  16  -5  645.46   12.22   0
   3 -16   5  660.83   12.27   0
  -3 -16  -5  648.46   11.61   0
  -3  16   5  632.46   12.13   0
   4 -16   5   19.59   10.57   0
   4 -16  -5   14.33   11.58   0
   4  16  -5   12.61    8.74   0
   4 -16   5    4.56   10.95   0
  -4 -16   5    1.51    6.45   0
  -4  16   5   10.41    9.55   0
   4  16   5    3.16    8.52   0
  -4 -16  -5    7.79    8.87   0
   4 -16  -5   -7.05   10.67   0
  -4  16  -5   15.18    9.98   0
  -5  16  -5  348.48   11.03   0
  -5  16   5  389.94   10.99   0
  -5 -16   5  347.93   10.25   0
   5  16   5  310.38    7.87   0
   5 -16  -5  342.25   15.47   0
  -5 -16  -5  329.89   10.00   0
   5 -16   5  339.32   12.05   0
   5 -16  -5  354.67   13.49   0
   5 -16  -5  368.28   12.72   0
   5  16  -5  337.09    8.07   0
   5 -16   5  358.26   15.17   0
  -6 -16   5    1.28    8.80   0
   6  16   5   15.93    5.93   0
  -6 -16  -5   -6.26    8.68   0
   6  16  -5    2.32    8.67   0
  -6  16  -5   21.76    9.57   0
   6 -16  -5   15.88   11.20   0
  -6  16   5    5.74    6.76   0
   6 -16   5   18.40    7.32   0
   7 -16   5   95.78   10.94   0
  -7 -16   5  131.62    8.99   0
   7  16  -5  112.51    9.10   0
  -7 -16  -5   96.45    8.75   0
   7 -16  -5  126.42   11.79   0
  -7  16   5   90.07   10.08   0
   7  16   5  112.54    8.77   0
  -7  16  -5   82.69    9.86   0
   8  16   5   58.01    8.78   0
  -8  16  -5   58.14    9.73   0
  -8 -16  -5   77.78    6.32   0
  -8  16   5   87.33    9.87   0
  -8 -16   5   76.47    9.25   0
  -8 -16   5   84.57    7.91   0
   8 -16   5   52.93   10.80   0
   8  16  -5   57.42    8.92   0
   8 -16  -5   65.10    8.40   0
   0  17  -5    5.41    6.58   0
   0  17   5    6.59    9.31   0
   0 -17  -5   18.03   10.46   0
   0 -17   5   -9.82   10.07   0
   0 -17   5    0.75    8.40   0
   1  17  -5   10.44    6.44   0
   1 -17   5   25.80    7.04   0
   1 -17  -5   12.27   10.05   0
  -1  17   5   10.48    9.02   0
   1  17   5   11.09    8.65   0
  -1  17  -5   28.67    6.64   0
  -1 -17   5   22.90    8.08   0
  -1 -17   5   23.58    9.38   0
  -1 -17  -5   19.58    7.46   0
   1 -17   5   18.39    8.76   0
  -2  17  -5  134.11    9.55   0
   2  17   5  139.28    9.62   0
  -2 -17   5  136.98    9.06   0
   2 -17   5  157.72   10.73   0
  -2 -17   5  126.96    7.16   0
  -2  17   5  122.45    9.48   0
   2 -17  -5  137.26    8.34   0
   2  17  -5  122.22    9.86   0
   2 -17   5  151.15    9.70   0
  -2 -17  -5  136.55    7.42   0
  -3  17  -5  115.27   10.30   0
   3 -17   5  124.96    9.20   0
  -3  17   5  122.23    9.49   0
   3 -17  -5  126.98    9.27   0
   3  17   5  113.51    9.64   0
  -3 -17  -5  131.61    9.59   0
   3  17  -5  113.71    9.39   0
  -3 -17   5  119.50    9.66   0
   3 -17  -5  147.53   11.25   0
   3 -17   5  131.93   10.69   0
   4 -17   5    4.15   10.61   0
  -4 -17  -5   -8.79    6.14   0
  -4  17   5   10.56    9.36   0
  -4 -17   5    8.16    6.58   0
   4 -17  -5    1.18   11.23   0
   4 -17  -5    5.35   10.96   0
   4  17  -5   -2.21    9.23   0
   4  17   5   -5.18    8.24   0
   4 -17   5   10.08    7.06   0
  -4  17  -5   16.72    8.98   0
   5 -17   5    8.35   11.20   0
  -5  17   5   -6.23    6.98   0
  -5 -17  -5    0.92    8.72   0
   5 -17  -5    5.85   11.70   0
   5 -17  -5    1.83   10.16   0
   5 -17   5   -3.74    7.47   0
   5  17  -5   -0.83    6.27   0
   5 -17  -5   14.16   11.32   0
  -5 -17   5    5.16    8.70   0
  -5  17  -5    3.34    6.66   0
   5  17   5    0.94    5.78   0
  -6  17   5    4.64    9.46   0
   6 -17   5   -3.71   10.05   0
   6  17   5   12.53    8.08   0
   6 -17  -5    4.65   21.53   0
   6 -17  -5    3.48   18.55   0
   6 -17  -5   -5.88    7.60   0
  -6 -17  -5   -0.77    8.18   0
  -6  17  -5    7.68    6.75   0
   6  17  -5   17.65    6.30   0
  -6 -17   5   -2.42    5.49   0
  -6 -17   5   -3.12    5.87   0
   7 -17  -5   54.71   11.04   0
  -7 -17   5   38.22    9.10   0
   7 -17   5   50.20   10.97   0
  -7 -17   5   47.51    5.62   0
  -7 -17  -5   56.28    6.47   0
   7  17  -5   31.05    9.01   0
   7  17   5   37.19    6.33   0
  -7  17  -5   58.01   10.02   0
  -7  17   5   43.47    9.58   0
   0 -18   5   12.49    9.82   0
   0  18   5   11.69    9.05   0
   0 -18  -5   33.27   10.09   0
   0 -18   5   10.34    8.76   0
   0  18  -5    4.12    9.04   0
   1 -18   5   73.01    8.96   0
   1  18   5   58.27    9.21   0
   1 -18  -5   65.70   10.11   0
  -1  18   5   49.34    9.22   0
   1 -18   5   74.81    9.77   0
   1  18  -5   48.29    9.25   0
  -1 -18   5   61.14    9.00   0
  -1  18  -5   65.74    9.12   0
  -1 -18  -5   57.04    6.96   0
  -1 -18   5   56.13    6.88   0
  -2  18   5   40.20    9.10   0
  -2 -18   5   51.89    9.45   0
   2 -18  -5   59.36   10.51   0
  -2  18  -5   44.60    9.32   0
   2 -18   5   43.03    6.81   0
  -2 -18  -5   34.68    9.28   0
   2  18   5   35.28    5.99   0
  -2 -18   5   44.34    8.52   0
   2  18  -5   37.44    6.88   0
   2 -18   5   59.04    8.53   0
  -3 -18   5   24.26    8.94   0
  -3  18   5   15.01    9.27   0
  -3  18  -5   25.25    9.88   0
   3 -18   5   20.11    8.81   0
   3  18   5   33.18    8.89   0
   3 -18   5   23.06   10.17   0
   3 -18  -5   18.80   10.54   0
  -3 -18   5   29.85    8.17   0
   3 -18  -5   30.64   10.89   0
   3  18  -5   22.09    6.59   0
  -3 -18  -5   23.84    6.66   0
  -4 -18  -5   27.72    8.88   0
   4 -18  -5   35.30   11.24   0
   4 -18   5   37.57    7.66   0
   4  18   5   40.42    8.35   0
   4 -18   5   40.71   10.77   0
   4 -18  -5   36.70    9.16   0
  -4 -18   5   47.71    6.47   0
   4  18  -5   37.19    6.58   0
  -4  18  -5   43.63    9.91   0
  -4  18   5   36.14    9.37   0
   5 -18  -5   31.18   10.61   0
  -5  18   5   25.53    9.04   0
   5 -18   5   40.67   13.54   0
  -5 -18  -5   31.29    8.76   0
  -5 -18   5   37.68    7.45   0
  -5  18  -5   29.38    9.30   0
   5 -18  -5   21.54   11.80   0
   5  18   5   21.26    8.35   0
  -5 -18   5   14.51    8.43   0
   5 -18   5   14.81   10.05   0
   5  18  -5   35.07    8.58   0
   5 -18  -5   27.29   10.53   0
   6  18   5   -0.95    7.90   0
  -6  18   5    9.14    8.93   0
   6 -18   5    1.37    9.86   0
  -6 -18   5    3.09    5.25   0
   6 -18  -5    4.60   19.81   0
  -6 -18   5   -5.22    5.85   0
  -6  18  -5    3.06    9.05   0
   6 -18  -5   -0.47   18.45   0
   6 -18  -5   11.43   10.57   0
  -6 -18  -5    7.92    8.09   0
   6  18  -5    9.81    6.14   0
   0 -19   5    8.16    9.46   0
   0 -19  -5  -10.97   10.16   0
   0  19  -5    0.31    8.76   0
   0  19   5  -12.52    8.97   0
   0 -19   5   -8.86    8.33   0
  -1 -19  -5  404.09   11.57   0
  -1  19   5  436.08   10.22   0
  -1  19  -5  428.28   10.50   0
  -1 -19   5  363.48   10.77   0
   1 -19   5  445.05   11.04   0
   1 -19   5  442.47   11.31   0
   1  19  -5  443.14   10.41   0
  -1 -19   5  434.38   10.19   0
   1 -19  -5  418.52    9.00   0
   1  19   5  368.24    8.56   0
   2 -19   5   81.22    8.75   0
   2  19  -5   67.31    6.64   0
   2 -19   5   77.65   10.23   0
  -2  19   5   44.47    8.82   0
  -2 -19   5   66.50    8.41   0
   2  19   5   69.69    9.22   0
   2 -19  -5   71.83   10.61   0
  -2 -19  -5   50.22    9.82   0
  -2  19  -5   40.37    8.96   0
  -2 -19   5   51.22    6.82   0
   3 -19  -5   24.00    8.76   0
  -3 -19  -5   30.96    6.73   0
  -3  19  -5   26.26    9.65   0
   3 -19   5   29.71   10.56   0
   3  19   5   23.36    6.27   0
  -3 -19   5   25.75    8.01   0
   3 -19   5   23.27    7.26   0
  -3 -19   5   24.80    8.80   0
   3 -19  -5   28.11   10.72   0
  -3  19   5   31.00    9.19   0
   3  19  -5   19.93    8.77   0
   4 -19  -5    7.22    8.31   0
   4  19  -5   -2.40    8.90   0
   4 -19   5   13.41    9.98   0
  -4 -19   5   -9.03    8.91   0
   4 -19  -5    0.34    8.86   0
  -4  19   5   -4.74    8.64   0
   4 -19  -5   12.03    7.50   0
   4  19   5   25.58    8.32   0
   4 -19   5   -0.62   10.40   0
  -4 -19  -5    6.72    8.44   0
  -4  19  -5   12.89    9.26   0
  -5  19  -5  127.25    7.17   0
   5  19   5  117.24    9.19   0
   5 -19   5  205.11   10.64   0
  -5  19   5  152.28   10.13   0
  -5 -19  -5  211.37    9.34   0
  -5 -19   5  157.81    9.26   0
   5 -19  -5  207.93   12.12   0
   5 -19  -5  158.04   11.89   0
   5  19  -5  157.19    9.70   0
   5 -19  -5  184.64   13.81   0
   5 -19   5  222.98   13.01   0
   0 -20   5   96.64    6.91   0
   0 -20  -5   99.19    9.99   0
   0  20  -5   61.84    9.10   0
   0  20   5   76.58    6.83   0
   1 -20   5   23.86    8.18   0
  -1  20   5   39.51    8.84   0
   1  20  -5   14.30    8.84   0
   1 -20  -5   17.07    9.91   0
   1 -20   5   17.78    9.22   0
  -1 -20   5   27.01    8.84   0
  -1  20  -5   14.63    8.44   0
  -1 -20  -5   -0.54    9.35   0
   1  20   5   23.46    6.15   0
  -2 -20  -5   12.55    6.68   0
  -2  20   5   20.85    6.50   0
   2  20   5   29.14    8.70   0
   2 -20   5   33.31    8.39   0
  -2 -20   5   34.21    7.90   0
   2 -20   5   30.83    9.97   0
   2 -20  -5   28.24   10.45   0
  -2 -20   5   41.17    9.20   0
   2  20  -5   29.12    6.73   0
  -2  20  -5   31.63    8.99   0
   3  20  -5  192.53    9.91   0
   3 -20  -5  254.66   11.30   0
  -3  20  -5  143.89   10.02   0
   3  20   5  266.28    9.51   0
  -3 -20  -5  179.32    9.82   0
  -3  20   5  178.50   10.01   0
  -3 -20   5  165.95    9.85   0
   3 -20   5  224.56   10.85   0
   3 -20  -5  185.54   10.78   0
   4 -20  -5   10.25   10.15   0
   4 -20   5   12.15    9.73   0
   4  20   5    2.80    8.20   0
   4  20  -5   -3.53    8.53   0
  -4  20  -5    4.84    9.16   0
   4 -20   5   13.45    8.70   0
   4 -20  -5    4.10    9.00   0
  -4 -20   5   19.70    8.43   0
  -4 -20  -5    9.50    8.63   0
  -4  20   5    7.72    6.32   0
   0 -21   5   15.81    6.31   0
   0  21  -5   -6.85    8.27   0
   0  21   5    2.01    6.18   0
   0 -21  -5   -6.03    9.06   0
   1 -21   5   17.04    9.09   0
  -1 -21  -5   24.68    9.58   0
  -1  21  -5   12.46    6.07   0
  -1  21   5   11.99    9.18   0
   1  21   5    9.11    6.40   0
  -1 -21   5   20.38    6.36   0
   1 -21  -5   11.06    9.66   0
   1  21  -5    6.70    6.17   0
   0   0  -6  163.88   16.80   0
   0   0   6  152.95   17.52   0
   0   0  -6  158.78   27.90   0
   0   0   6  153.40   22.59   0
  -1   0  -6  222.15   21.07   0
   1   0  -6  210.49   15.21   0
   1   0   6  229.09   21.18   0
  -1   0  -6  223.54   14.61   0
   1   0  -6  221.23   29.24   0
  -1   0   6  227.23   16.17   0
  -1   0   6  223.11   30.23   0
  -3   0   6  353.35   14.37   0
  -3   0  -6  381.36   15.44   0
   3   0  -6  365.17   14.97   0
  -3   0   6  367.12   14.84   0
  -4   0   6 3315.56   23.23   0
  -4   0   6 3296.53   22.89   0
  -4   0  -6 3315.01   23.10   0
  -5   0  -6  221.54   11.17   0
  -5   0   6  219.02   10.51   0
  -5   0   6  218.61   10.93   0
  -6   0  -6 3193.03   17.38   0
  -6   0   6 2987.45   18.92   0
  -6   0   6 2979.52   19.87   0
  -7   0   6   13.13    9.13   0
  -7   0   6   11.66    9.17   0
  -7   0  -6   20.72    6.68   0
  -8   0  -6    3.41    9.35   0
  -8   0   6    7.99    8.63   0
  -8   0   6   10.59    9.22   0
  -8   0   6   15.97   11.28   0
  -8   0  -6   -9.30    9.73   0
  -9   0   6   12.11    9.58   0
  -9   0  -6   10.53    9.07   0
  -9   0  -6   13.21    8.97   0
  -9   0   6   -5.17   10.88   0
  -9   0  -6   -7.47    9.19   0
  -9   0   6    4.54    8.77   0
 -10   0   6  384.41   10.76   0
 -10   0  -6  423.22   13.50   0
 -10   0   6  462.58   11.73   0
 -10   0   6  430.97   10.88   0
 -10   0  -6  430.71   10.84   0
 -10   0  -6  378.33   10.61   0
 -11   0   6   35.24    8.73   0
 -11   0  -6   19.29   10.89   0
 -11   0   6   25.30   10.95   0
 -11   0  -6   17.75    9.14   0
 -11   0  -6   17.48    6.19   0
 -11   0   6   25.79    9.23   0
 -12   0  -6  -11.86    8.21   0
 -12   0  -6   14.27    9.08   0
 -12   0  -6    2.22    8.32   0
 -12   0   6    0.63    8.51   0
 -12   0   6   -8.07    9.66   0
 -12   0  -6    2.06    8.86   0
 -12   0   6    6.69    8.34   0
   0   1  -6    1.49   21.27   0
   0   1  -6    2.08   22.17   0
   0  -1  -6   -1.06   21.55   0
   0   1   6    2.60   21.77   0
   0  -1   6    5.12   22.41   0
   0  -1   6    4.02   21.11   0
  -1   1  -6    0.35   14.02   0
   1  -1   6    4.81   15.01   0
   1   1  -6   13.17   24.67   0
   1   1  -6   17.62   18.63   0
  -1  -1   6   12.74   19.22   0
  -1   1  -6    5.62   19.29   0
  -1   1   6   12.87   20.01   0
   1  -1  -6   22.04   20.27   0
   1   1   6   15.54   13.50   0
  -1  -1   6    7.35   19.22   0
  -1  -1  -6   10.96   13.52   0
   1  -1   6   10.31   20.91   0
   2  -1   6  407.75   19.40   0
  -2  -1   6  383.47   17.70   0
  -2  -1   6  393.55   16.21   0
  -2   1   6  400.85   18.67   0
  -2   1  -6  400.30   18.12   0
  -2   1  -6  399.44   19.82   0
   2  -1  -6  407.06   19.19   0
   2   1  -6  391.33   16.14   0
  -2  -1  -6  390.53   16.20   0
   2   1  -6  418.25   22.01   0
  -2   1   6  400.04   24.64   0
   3   1  -6 3267.35   26.60   0
  -3   1   6 3222.01   26.87   0
  -3  -1   6 3142.43   22.88   0
  -3  -1   6 3248.85   25.67   0
   3  -1  -6 3268.39   26.73   0
  -3   1   6 3202.59   28.89   0
  -3   1  -6 3183.80   26.85   0
  -3   1  -6 3228.97   20.30   0
  -4   1  -6 4230.30   27.28   0
  -4   1   6 4299.16   27.26   0
  -4  -1   6 4188.34   23.60   0
  -4   1  -6 4160.01   22.11   0
  -4  -1   6 4265.93   24.79   0
  -5   1  -6  134.90   11.27   0
  -5   1   6  126.01   11.03   0
  -5   1  -6  127.52   10.93   0
  -5  -1   6  135.49   10.32   0
  -5   1   6  130.55   10.71   0
  -5  -1   6  128.19   10.94   0
  -6   1   6   99.31   11.85   0
  -6   1  -6  111.40   13.03   0
  -6  -1   6  111.09   10.25   0
  -6   1  -6  115.01   10.44   0
  -6  -1   6  113.72    9.79   0
  -6   1   6  104.37    9.84   0
  -6   1   6  103.23   10.45   0
  -7   1   6   61.19   10.01   0
  -7  -1   6   65.89    9.53   0
  -7   1   6   65.08    9.21   0
  -7   1  -6   55.95   10.11   0
  -7  -1   6   64.52    9.57   0
  -7  -1  -6   59.08    6.32   0
  -7   1   6   65.73   10.26   0
  -7   1  -6   59.12    9.67   0
  -8   1  -6  751.53   12.76   0
  -8  -1   6  710.57   11.97   0
  -8   1  -6  717.55    9.89   0
  -8   1   6  717.69   12.44   0
  -8   1   6  761.45   11.81   0
  -8   1   6  731.58   12.48   0
  -8  -1   6  737.99   12.41   0
  -8  -1  -6  741.85   11.48   0
  -9  -1  -6    6.73    8.56   0
  -9  -1   6    8.92    8.57   0
  -9   1  -6    1.56    9.47   0
  -9   1  -6   -3.23    8.76   0
  -9  -1  -6   -2.11    6.48   0
  -9   1   6   -9.53    8.94   0
  -9   1   6    3.09    9.26   0
  -9   1   6   15.99    9.87   0
  -9  -1   6   -7.25    8.70   0
 -10   1  -6    8.46   10.90   0
 -10   1   6   15.70   10.94   0
 -10  -1   6    9.70    8.84   0
 -10  -1  -6   11.71    9.24   0
 -10  -1  -6   20.45    9.28   0
 -10   1   6   14.81    8.76   0
 -10   1  -6   25.28    9.53   0
 -10   1  -6   16.88    8.94   0
 -10  -1   6   11.52    9.47   0
 -10  -1   6    9.20    8.86   0
 -10  -1  -6   16.43    9.36   0
 -10   1   6    1.88    9.91   0
 -11  -1   6   -0.16    8.31   0
 -11   1   6    0.19   10.98   0
 -11   1  -6   12.59    8.80   0
 -11   1   6   11.99    9.59   0
 -11  -1  -6   -2.55    6.68   0
 -11   1   6   14.33    9.72   0
 -11   1  -6    9.60    8.89   0
 -11  -1  -6   18.60    8.93   0
 -11  -1   6   13.89    9.18   0
 -11   1  -6   12.04   11.19   0
 -11  -1  -6    8.68    5.92   0
 -11  -1   6   19.19    8.58   0
 -12  -1  -6    4.37    8.36   0
 -12   1   6   13.24    9.46   0
 -12   1   6   17.15    8.06   0
 -12  -1   6   -2.04   10.05   0
 -12   1  -6    9.19    8.85   0
 -12  -1   6   18.90    8.30   0
 -12   1   6   12.09   10.60   0
 -12   1  -6   16.10   10.59   0
 -12  -1   6    0.11    9.06   0
 -12   1  -6   18.66    8.98   0
 -12   1  -6    9.96    8.80   0
 -12  -1  -6   -1.46    8.84   0
 -12  -1  -6   19.24    8.32   0
   0  -2   6 8712.49   43.21   0
   0   2  -6 8970.78   43.74   0
  -1   2  -6  909.16   25.95   0
   1  -2   6  948.54   23.69   0
   1   2  -6  971.36   24.24   0
  -1   2   6  952.97   31.81   0
   1   2  -6  954.15   16.79   0
   1  -2  -6  976.53   38.27   0
   1  -2   6  968.92   24.68   0
  -1   2   6  943.42   22.34   0
  -1  -2   6  942.33   20.88   0
  -1  -2  -6  967.81   20.69   0
  -1  -2  -6  964.15   19.89   0
  -1   2  -6  956.29   22.06   0
  -1  -2   6  934.83   23.64   0
   1  -2  -6  968.26   23.24   0
  -2   2   6  947.81   29.07   0
  -2   2  -6  920.07   16.05   0
  -2  -2   6  913.00   19.63   0
  -2   2   6  890.46   21.94   0
  -2  -2  -6  942.50   14.53   0
  -2   2  -6  899.78   22.71   0
   2   2  -6  938.37   17.16   0
   2   2  -6  949.96   20.44   0
   2  -2   6  929.58   23.10   0
  -2  -2   6  911.40   14.37   0
   2  -2  -6  966.68   27.50   0
   2  -2  -6  915.01   22.89   0
   2  -2   6  940.71   16.29   0
  -3  -2  -6  220.19    9.78   0
  -3   2   6  213.74   17.94   0
   3   2  -6  210.17   14.11   0
  -3   2  -6  213.01   15.67   0
  -3  -2   6  216.60   13.17   0
   3  -2   6  227.06   14.83   0
  -3  -2   6  226.44   13.19   0
  -3   2   6  205.48   14.90   0
  -3   2  -6  201.40   10.35   0
   3  -2  -6  212.99   14.42   0
   3  -2   6  208.76   10.59   0
  -4  -2   6  563.90   12.81   0
  -4   2   6  544.92   15.15   0
  -4  -2   6  573.60   12.73   0
  -4   2  -6  559.05   10.68   0
   4  -2  -6  566.36   14.67   0
  -4   2  -6  550.80   15.85   0
  -4  -2  -6  548.40   12.64   0
  -4   2   6  571.20   14.77   0
  -5   2   6   50.79   10.98   0
  -5  -2  -6   42.38   10.37   0
  -5  -2   6   44.20   10.26   0
  -5   2   6   40.71   12.81   0
  -5  -2   6   42.54    9.78   0
  -5   2  -6   39.79   10.73   0
  -5   2  -6   56.51   11.12   0
  -6   2  -6  504.16   13.28   0
  -6  -2   6  495.58   11.74   0
  -6   2   6  517.26   11.76   0
  -6   2   6  493.86   15.20   0
  -6  -2   6  512.92   11.57   0
  -6  -2  -6  502.57   10.94   0
  -6   2  -6  500.32   11.64   0
  -7   2  -6  118.33   10.82   0
  -7  -2   6  134.86    9.59   0
  -7   2   6  122.82   10.53   0
  -7  -2   6  112.00    9.73   0
  -7   2   6  112.50   10.68   0
  -7  -2  -6  124.88    9.47   0
  -7   2  -6  114.56   10.47   0
  -8   2   6   36.70   11.63   0
  -8  -2  -6   38.96    9.46   0
  -8   2  -6   36.43   11.86   0
  -8  -2   6   45.09    9.20   0
  -8  -2   6   48.99    9.50   0
  -8   2   6   47.22   10.00   0
  -8   2   6   30.44    9.69   0
  -8   2  -6   46.02    9.83   0
  -9   2  -6   93.78    9.78   0
  -9  -2   6  111.69    9.03   0
  -9   2   6   98.98    9.52   0
  -9   2   6   96.03   12.30   0
  -9   2  -6  109.89   12.22   0
  -9   2   6  100.94   10.43   0
  -9  -2   6  106.46    9.33   0
  -9  -2  -6   99.71    6.83   0
 -10   2  -6   10.45    6.63   0
 -10   2   6   15.18    6.50   0
 -10  -2  -6   11.36    5.59   0
 -10  -2   6   14.18    8.94   0
 -10   2   6   18.38    9.42   0
 -10   2  -6   12.43   11.18   0
 -10  -2   6   13.85    9.01   0
 -10   2   6   13.36   11.22   0
 -10  -2  -6   10.04    9.27   0
 -11  -2  -6    0.45    6.21   0
 -11   2  -6    8.87    8.91   0
 -11   2   6    0.10    9.34   0
 -11  -2  -6    5.56    5.71   0
 -11  -2   6    5.38    9.11   0
 -11   2  -6   -2.97   10.60   0
 -11  -2  -6   -1.15    8.33   0
 -11   2   6   13.25    8.49   0
 -11   2  -6   -4.64    9.14   0
 -11   2  -6    6.43   10.39   0
 -11  -2   6   -2.81    8.31   0
 -11   2   6    1.91   11.04   0
 -11  -2   6    4.62    8.33   0
 -12   2  -6   11.01    9.31   0
 -12   2   6   16.22    9.00   0
 -12   2  -6    2.94   10.65   0
 -12   2   6    3.49    8.62   0
 -12   2  -6   -1.99    8.06   0
 -12  -2   6   16.28    9.08   0
 -12  -2  -6  -19.63    8.91   0
 -12  -2   6    9.11    8.67   0
 -12   2  -6    1.40   10.24   0
 -12  -2  -6    6.46    8.21   0
 -12  -2   6    9.81    8.40   0
 -12   2   6    0.64   10.60   0
   0   3  -6    4.61   16.05   0
   0   3   6    1.73   15.74   0
   0  -3   6    9.25   16.21   0
   0   3  -6    8.01   20.71   0
   0  -3  -6   -0.63   16.73   0
   0  -3  -6    4.90   16.40   0
   0  -3   6   11.25   20.91   0
   1  -3   6   27.94   16.24   0
  -1   3  -6    7.00   20.46   0
   1   3   6   29.43   13.93   0
   1  -3   6   33.84   14.25   0
  -1  -3  -6   30.15   14.45   0
  -1   3   6   33.95   18.02   0
  -1  -3   6   32.47   15.36   0
  -1   3  -6   34.58   15.24   0
   1  -3  -6   31.98   21.58   0
   1   3  -6   23.24   14.91   0
   1  -3  -6   30.49   16.44   0
   1   3  -6   25.68   17.01   0
  -1   3   6   22.03   16.24   0
  -1  -3   6   38.17   17.04   0
   2  -3   6  219.39   16.42   0
   2   3  -6  199.47   15.29   0
  -2  -3   6  204.16   13.25   0
  -2  -3   6  200.74   14.73   0
   2  -3  -6  212.83   18.58   0
  -2  -3  -6  202.95   13.65   0
  -2   3   6  204.30   16.98   0
  -2   3  -6  211.59   16.66   0
   2   3   6  205.76   10.70   0
   2  -3  -6  210.19   19.82   0
   2  -3   6  198.18   18.96   0
  -2   3  -6  202.12   16.43   0
  -2   3   6  198.69   21.70   0
  -3  -3   6  108.78   12.18   0
  -3  -3   6  103.47   12.04   0
   3  -3  -6  112.35   17.86   0
   3   3  -6  104.44   13.03   0
  -3   3   6   98.42   14.91   0
   3  -3   6  107.59   18.09   0
  -3   3  -6   97.55   15.60   0
  -3   3  -6  100.32   13.46   0
   3  -3  -6  106.32   14.64   0
  -3   3   6   97.98   17.20   0
   3  -3   6   97.39   13.72   0
  -3  -3  -6   96.25   11.83   0
   4   3  -6 2082.75   18.11   0
  -4   3   6 2100.40   21.28   0
  -4  -3  -6 2080.76   16.58   0
  -4   3  -6 2024.62   26.51   0
  -4  -3   6 2111.48   17.70   0
   4  -3  -6 2113.83   24.32   0
  -4   3  -6 2036.70   16.13   0
  -4  -3   6 2052.66   16.77   0
   4  -3   6 2154.58   18.23   0
  -4   3   6 2027.88   23.90   0
  -5   3  -6 1855.92   16.19   0
  -5  -3   6 1877.72   14.11   0
  -5   3   6 1919.78   23.37   0
  -5   3   6 1890.30   19.07   0
  -5  -3  -6 1910.49   13.53   0
  -5   3  -6 1898.79   23.87   0
  -5  -3   6 1915.55   16.41   0
  -6  -3  -6   21.49    9.10   0
  -6   3  -6   21.38   10.29   0
  -6  -3   6   11.99    7.11   0
  -6   3   6   21.50   10.94   0
  -6   3   6   24.30   13.11   0
  -6  -3   6   17.32    9.57   0
  -6   3  -6   22.27   13.22   0
  -7   3  -6 1860.39   15.24   0
  -7   3  -6 1830.54   21.86   0
  -7   3   6 1822.37   21.34   0
  -7  -3   6 1777.40   14.27   0
  -7  -3   6 1832.33   14.99   0
  -7  -3  -6 1778.31   11.86   0
  -7   3   6 1846.59   16.63   0
  -8   3  -6  120.16   14.83   0
  -8   3   6  123.01   10.92   0
  -8   3   6  123.74   13.32   0
  -8  -3   6  123.16    9.40   0
  -8  -3  -6  138.40    9.68   0
  -8   3  -6  114.14   10.80   0
  -8  -3   6  119.25    9.30   0
  -9  -3   6    6.18    9.03   0
  -9   3  -6    4.36    9.63   0
  -9  -3  -6   13.85    8.81   0
  -9  -3   6    4.84    9.30   0
  -9   3  -6   -1.17   11.93   0
  -9   3   6    3.79   11.56   0
  -9   3   6   22.09    9.97   0
 -10   3   6   19.55    7.34   0
 -10  -3   6   19.28    8.96   0
 -10  -3   6   12.02    8.72   0
 -10   3  -6   17.62   12.10   0
 -10   3  -6   22.09    9.35   0
 -10   3   6   16.15   11.50   0
 -10  -3  -6   25.18    8.81   0
 -10   3   6   24.48    9.29   0
 -10   3  -6   14.96   12.88   0
 -11   3  -6    4.97   12.38   0
 -11   3   6   18.94    9.72   0
 -11   3   6    8.79    8.49   0
 -11  -3   6   12.98    8.72   0
 -11   3   6    7.51   13.49   0
 -11  -3  -6    5.57    6.29   0
 -11  -3   6    9.82    8.62   0
 -11   3  -6    8.25   11.64   0
 -11   3  -6    7.38    6.79   0
 -11  -3  -6    9.27    5.98   0
 -12   3  -6   -1.46    8.42   0
 -12   3  -6    0.94   14.33   0
 -12  -3  -6   12.01    5.49   0
 -12  -3   6    9.28    8.18   0
 -12  -3  -6    4.78    6.81   0
 -12   3   6    4.45   12.89   0
 -12  -3  -6    1.50    8.56   0
 -12  -3   6    9.50    8.32   0
 -12  -3   6    5.84    6.06   0
 -12   3  -6    8.94    6.47   0
 -12   3   6   -1.94    5.82   0
 -12   3   6   -5.94    9.50   0
 -12   3  -6    0.92   13.39   0
   0  -4  -6 4044.41   31.04   0
   0  -4   6 3951.27   27.13   0
   0   4   6 4011.63   29.49   0
   0   4  -6 4034.35   30.40   0
   0  -4  -6 4165.21   26.53   0
   0   4  -6 4104.78   26.19   0
   0  -4   6 4182.32   26.80   0
   2  -4   6  411.92   16.17   0
  -2  -4  -6  393.83   14.06   0
   2  -4  -6  413.30   17.65   0
   2   4   6  403.77   13.40   0
   2  -4   6  418.64   18.16   0
   2  -4  -6  411.93   20.14   0
   2   4  -6  415.69   15.39   0
  -2  -4   6  398.26   12.86   0
  -2  -4   6  399.94   15.28   0
  -2   4  -6  411.53   16.03   0
  -2   4  -6  401.39   12.44   0
  -2   4   6  409.06   18.60   0
  -2   4   6  419.35   20.54   0
   3  -4  -6 1616.14   22.21   0
  -3  -4   6 1518.53   15.65   0
  -3  -4  -6 1517.11   13.93   0
   3  -4  -6 1556.08   26.30   0
  -3   4   6 1527.77   21.43   0
  -3   4  -6 1495.70   15.54   0
   3   4   6 1543.39   13.99   0
   3  -4   6 1536.46   15.46   0
  -3   4  -6 1504.69   24.57   0
  -3   4   6 1489.53   21.90   0
  -3  -4   6 1505.11   16.86   0
   3  -4   6 1554.50   27.01   0
   3   4  -6 1529.08   17.09   0
  -4  -4   6   42.70    7.46   0
  -4  -4   6   39.61   10.31   0
   4  -4   6   36.65   11.85   0
  -4   4  -6   36.16   14.34   0
  -4   4   6   39.91   12.37   0
   4  -4  -6   39.67   14.10   0
  -4   4  -6   33.72    9.03   0
  -4  -4  -6   48.47   10.45   0
   4  -4  -6   38.54   11.98   0
   4   4  -6   39.57   10.75   0
  -4   4   6   34.98   13.96   0
  -5   4   6 1655.03   23.71   0
  -5   4   6 1716.76   18.41   0
  -5   4  -6 1645.87   15.51   0
  -5   4  -6 1663.49   26.37   0
  -5  -4   6 1668.05   13.70   0
  -5  -4  -6 1692.00   14.85   0
   5   4  -6 1693.42   15.98   0
  -5  -4   6 1698.28   14.76   0
  -6  -4  -6  769.45   11.61   0
  -6   4   6  780.48   18.91   0
  -6   4  -6  810.56   19.88   0
  -6  -4   6  819.69   12.39   0
  -6   4  -6  796.26   10.45   0
  -6   4   6  825.63   14.21   0
  -6  -4   6  828.22   10.63   0
  -7   4  -6  134.34   11.02   0
  -7  -4   6  134.73    9.97   0
  -7  -4   6  141.37    9.82   0
  -7   4   6  130.65   11.21   0
  -7   4   6  135.22   15.35   0
  -7  -4  -6  136.52    9.81   0
  -7   4  -6  128.07   13.73   0
  -8   4  -6   64.52    7.67   0
  -8  -4   6   66.50    9.29   0
  -8   4   6   63.04   11.32   0
  -8   4   6   64.22   15.25   0
  -8   4  -6   61.88   15.53   0
  -8  -4   6   48.24    9.24   0
  -8  -4  -6   55.00    8.90   0
  -9   4  -6  488.63   18.43   0
  -9   4   6  476.38   11.94   0
  -9  -4   6  485.68   10.76   0
  -9  -4  -6  443.68   10.44   0
  -9   4  -6  466.16   11.30   0
  -9  -4   6  486.22   10.62   0
  -9   4   6  474.37   17.65   0
  -9   4  -6  503.93   18.06   0
 -10  -4  -6   13.70    8.20   0
 -10   4   6   14.93   10.01   0
 -10   4  -6   12.81   14.42   0
 -10   4   6    8.08   14.58   0
 -10  -4   6    8.09    8.53   0
 -10   4  -6    9.32   15.61   0
 -10   4  -6    7.20    9.59   0
 -10  -4   6   19.65    6.38   0
 -11  -4   6   22.18    8.37   0
 -11   4  -6   28.04   18.81   0
 -11   4  -6   34.08   19.85   0
 -11   4  -6   -5.53    9.28   0
 -11   4   6   34.17   17.05   0
 -11   4   6   28.59    9.68   0
 -11   4   6   39.89    8.80   0
 -11  -4   6   36.67    8.62   0
 -11  -4  -6   34.94    6.41   0
 -12   4   6    9.29    8.07   0
 -12   4  -6   -3.06    9.07   0
 -12  -4   6    0.66    8.13   0
 -12  -4  -6   -8.69    9.19   0
 -12  -4   6    2.47    5.65   0
 -12   4   6   -6.62    9.05   0
 -12  -4  -6    2.75    8.84   0
   0   5   6   -0.16   13.64   0
   0   5  -6   -5.42   14.68   0
   0  -5   6    9.03   13.11   0
   0  -5  -6    2.63   14.85   0
   0  -5   6    9.39   15.52   0
  -1  -5   6 2751.22   20.97   0
   1  -5   6 2675.58   23.67   0
   1   5  -6 2766.96   23.58   0
   1  -5  -6 2733.20   27.85   0
   1   5   6 2748.65   21.86   0
  -1   5   6 2710.04   25.31   0
   1  -5  -6 2826.54   23.99   0
  -1   5  -6 2729.46   20.84   0
  -1   5  -6 2727.50   23.25   0
  -1  -5  -6 2752.14   22.70   0
  -1  -5   6 2657.33   19.62   0
   1  -5   6 2750.84   23.51   0
  -2  -5   6 1033.03   12.17   0
  -2   5  -6 1026.45   14.60   0
   2  -5  -6 1027.01   22.00   0
   2  -5  -6 1045.11   19.28   0
   2  -5   6 1045.06   22.05   0
  -2  -5   6 1054.41   16.49   0
   2   5   6 1024.35   14.91   0
  -2   5  -6 1011.98   17.68   0
   2  -5   6 1046.01   17.54   0
  -2   5   6 1023.03   19.20   0
  -2  -5  -6 1011.35   15.15   0
   2   5  -6 1067.93   17.06   0
  -3  -5   6  698.95   12.66   0
  -3   5   6  688.85   16.83   0
   3   5  -6  693.47   13.56   0
   3  -5  -6  706.17   20.77   0
   3  -5   6  680.67   21.61   0
   3  -5   6  701.34   12.27   0
  -3   5   6  697.34   18.17   0
  -3   5  -6  695.22   15.19   0
  -3  -5   6  691.04   13.37   0
   3  -5  -6  701.38   21.69   0
   3   5   6  677.14   13.15   0
  -3  -5  -6  678.39   10.61   0
  -3   5  -6  702.71   18.32   0
   4  -5  -6 3317.49   31.28   0
  -4   5   6 3259.93   24.14   0
   4  -5   6 3503.72   34.76   0
  -4   5  -6 3171.34   20.58   0
  -4   5   6 3244.69   30.79   0
  -4  -5   6 3262.56   18.14   0
   4  -5   6 3400.18   20.92   0
  -4  -5  -6 3249.93   18.58   0
   4   5  -6 3323.64   18.47   0
  -4  -5   6 3273.32   17.47   0
   4  -5  -6 3491.45   24.73   0
  -5  -5   6    4.48    9.82   0
  -5  -5  -6    5.41    7.02   0
   5  -5  -6    0.22   11.90   0
  -5   5  -6   13.18   10.97   0
  -5  -5   6   16.87   10.58   0
  -5   5  -6    7.17   14.36   0
  -5   5   6    8.12   11.36   0
  -5   5   6   12.50   14.46   0
   5  -5   6   15.14    7.59   0
   5   5  -6   10.95   11.19   0
  -6  -5  -6  660.60    9.04   0
   6   5  -6  671.10   12.04   0
  -6  -5   6  675.52   11.47   0
  -6   5  -6  673.70   24.26   0
  -6   5  -6  647.30   12.24   0
  -6   5   6  656.61   13.41   0
  -6   5   6  656.26   20.00   0
  -6  -5   6  678.61   11.07   0
  -7   5  -6  287.69    8.93   0
  -7  -5   6  275.78   10.07   0
  -7  -5   6  290.34   10.48   0
  -7   5   6  292.68   18.59   0
  -7   5  -6  303.76   20.88   0
  -7   5   6  297.57   12.37   0
  -7  -5  -6  284.70   10.31   0
  -8  -5   6  737.42   11.28   0
  -8   5   6  731.32   24.50   0
  -8   5   6  718.32   13.53   0
  -8  -5   6  724.64    9.26   0
  -8   5  -6  779.41   31.33   0
  -8   5  -6  708.38   12.57   0
  -8   5  -6  753.27   29.52   0
  -8  -5  -6  729.00    8.97   0
  -9  -5   6  202.47    9.86   0
  -9  -5   6  191.52    6.98   0
  -9   5   6  206.98   21.29   0
  -9   5   6  195.74   11.24   0
  -9  -5  -6  201.81    9.23   0
  -9   5  -6  215.29   10.15   0
 -10   5   6   18.31    9.97   0
 -10  -5  -6   12.28    8.23   0
 -10  -5   6   24.37    8.60   0
 -10   5  -6   15.98    6.73   0
 -10  -5   6   29.53    8.61   0
 -11  -5   6   17.30    8.73   0
 -11  -5  -6   22.06    6.16   0
 -11   5   6   22.06    9.71   0
 -11   5   6   25.25    8.70   0
 -11   5  -6   18.93    9.45   0
 -11  -5   6    9.82    8.49   0
   0  -6   6 1730.25   15.79   0
   0  -6   6 1741.95   19.71   0
   0   6   6 1751.08   19.42   0
   0   6  -6 1715.15   19.61   0
   0  -6  -6 1743.00   20.07   0
  -1   6  -6 2574.32   19.34   0
  -1   6   6 2635.84   22.73   0
   1  -6  -6 2657.96   21.82   0
   1  -6  -6 2606.01   25.24   0
  -1  -6  -6 2552.90   20.12   0
  -1  -6   6 2625.91   21.38   0
   1   6  -6 2601.64   21.17   0
   1  -6   6 2612.65   21.93   0
   1  -6   6 2641.06   21.93   0
  -1  -6   6 2565.14   16.87   0
   1   6   6 2636.03   19.75   0
  -2  -6   6  559.41   13.56   0
  -2  -6   6  562.12    9.95   0
   2   6   6  577.50   12.83   0
  -2   6  -6  603.05   15.54   0
   2   6  -6  580.48   13.74   0
  -2  -6  -6  541.45   13.04   0
   2  -6   6  570.22   17.65   0
   2  -6  -6  572.37   15.50   0
  -2   6   6  556.03   15.51   0
   2  -6   6  566.55   15.72   0
   2  -6  -6  560.45   18.09   0
   3   6  -6 5809.65   24.15   0
  -3  -6  -6 5697.66   22.27   0
  -3   6  -6 5759.74   26.71   0
   3   6   6 5908.42   23.80   0
   3  -6   6 5724.51   26.72   0
   3  -6  -6 5822.66   32.96   0
  -3   6   6 5718.15   30.24   0
  -3  -6   6 5672.87   24.65   0
  -4   6  -6   33.16    8.45   0
   4   6   6   27.08    7.35   0
  -4  -6  -6   18.54   10.16   0
   4  -6  -6   24.51   13.88   0
  -4   6   6   30.21   12.51   0
   4  -6   6   28.77   12.01   0
   4   6  -6   32.93   10.39   0
   4  -6  -6   24.28   12.85   0
  -4   6  -6   34.23   13.84   0
   4  -6   6   36.46   16.48   0
  -4  -6   6   35.93   10.30   0
  -5   6  -6    4.92    7.86   0
  -5  -6  -6    9.60    9.16   0
   5  -6  -6   17.26   11.29   0
  -5   6   6    6.48   11.23   0
  -5  -6   6   14.03    7.17   0
   5  -6   6    3.01    7.74   0
   5   6  -6   19.03   10.27   0
   5  -6  -6   13.27   13.80   0
  -6  -6   6  351.78   10.54   0
  -6   6  -6  318.03   11.48   0
  -6  -6   6  360.95    9.95   0
  -6  -6  -6  359.21   10.65   0
  -6   6   6  361.73   12.63   0
   6  -6   6  370.80   11.63   0
   6   6  -6  358.11   11.28   0
  -7   6  -6   80.20   10.53   0
  -7   6   6   87.64   12.21   0
  -7  -6  -6   83.54    7.08   0
  -7  -6   6   96.39    6.89   0
  -7  -6   6   80.81    9.68   0
  -8   6   6   48.91   11.38   0
  -8   6  -6   52.89   10.59   0
  -8  -6   6   40.96    6.65   0
  -8  -6  -6   52.61    6.06   0
  -8  -6   6   44.54    8.76   0
  -9  -6   6  431.79   10.36   0
  -9   6  -6  414.99   11.59   0
  -9  -6  -6  437.22   10.60   0
  -9   6   6  429.94   12.13   0
  -9  -6   6  414.36   10.58   0
 -10  -6  -6   16.57    6.31   0
 -10   6  -6   19.03    9.59   0
 -10  -6   6    9.43    8.20   0
 -10   6   6    9.95    9.94   0
 -10  -6   6   25.01    8.72   0
 -11   6  -6   31.38    9.56   0
 -11  -6   6   19.70    8.12   0
 -11  -6  -6   17.12    6.05   0
 -11   6   6   35.71    9.98   0
 -11  -6   6   27.33    5.82   0
   0   7   6    2.21   10.83   0
   0   7  -6   -1.76   13.00   0
   0  -7   6    2.76    9.98   0
   0  -7   6    1.33    9.29   0
   0  -7  -6    3.51   12.08   0
  -1   7  -6 3859.48   21.19   0
   1   7  -6 3864.34   21.27   0
  -1   7   6 3945.42   23.87   0
   1  -7   6 3993.46   23.45   0
  -1  -7   6 3891.28   22.81   0
   1   7   6 3997.67   21.68   0
   1  -7  -6 3950.29   26.33   0
  -1  -7  -6 3891.67   22.14   0
   1  -7   6 3959.93   23.63   0
  -1  -7   6 3895.23   20.20   0
   2  -7   6  703.30   14.83   0
  -2   7   6  692.78   15.04   0
  -2   7  -6  702.64   15.53   0
  -2  -7   6  706.16   13.49   0
   2  -7   6  699.68   15.56   0
   2   7   6  704.74   10.24   0
   2  -7  -6  684.26   17.20   0
  -2  -7  -6  700.50   10.52   0
   2   7  -6  687.92   11.01   0
   2  -7  -6  694.56   14.77   0
   3  -7  -6   11.45   13.76   0
  -3   7   6   15.88   11.99   0
   3   7   6    8.16    9.90   0
   3   7  -6    1.83    7.61   0
  -3  -7  -6   14.16   10.50   0
   3  -7  -6    3.20   13.79   0
   3  -7   6    3.17   13.59   0
  -3   7  -6    5.81    9.06   0
  -3  -7   6   22.62   10.54   0
   3  -7   6   10.24    9.04   0
  -4  -7  -6   78.18    7.26   0
   4  -7   6   85.04   11.66   0
   4   7   6   80.39    9.95   0
   4  -7   6   79.31   18.22   0
   4  -7  -6   72.37   18.17   0
   4  -7  -6   75.82   12.57   0
  -4   7  -6   74.18   11.52   0
   4   7  -6   77.68   10.60   0
  -4  -7   6   70.14   11.24   0
  -4   7   6   79.22   11.95   0
   5  -7   6 1654.88   15.66   0
   5   7  -6 1568.27   14.68   0
   5   7   6 1563.06   13.38   0
  -5   7  -6 1587.56   13.19   0
   5  -7  -6 1650.99   29.17   0
  -5   7   6 1608.64   16.25   0
  -5  -7  -6 1570.57   11.69   0
   5  -7  -6 1663.79   17.10   0
  -5  -7   6 1558.15   12.42   0
   6  -7   6   -4.99   10.98   0
   6  -7  -6    2.99   10.87   0
  -6   7  -6    3.75    7.97   0
  -6   7   6    0.99   11.27   0
  -6  -7  -6    7.29    6.68   0
  -6  -7   6   -1.76    9.48   0
   6   7  -6   -1.23    6.73   0
  -7   7   6 1502.54   16.23   0
  -7  -7   6 1504.93   11.86   0
  -7  -7   6 1507.85   11.50   0
  -7  -7  -6 1536.64   11.22   0
  -7   7  -6 1488.69   12.90   0
   7   7  -6 1557.36   14.07   0
  -8   7   6    5.78   10.78   0
  -8  -7  -6   -6.46    8.73   0
  -8  -7   6    4.35    8.80   0
  -8  -7   6    6.68    8.75   0
  -8   7  -6    6.84   10.20   0
  -9  -7   6   34.29    8.03   0
  -9  -7  -6   33.91    8.78   0
  -9  -7   6   26.43    8.81   0
  -9   7   6   38.82   10.14   0
  -9   7  -6   41.47   10.29   0
 -10   7   6    2.96   10.18   0
 -10   7  -6   15.74    9.43   0
 -10  -7   6   -0.92    8.34   0
 -10  -7   6    4.69    8.62   0
 -10  -7  -6   -5.91    5.84   0
 -11   7  -6   33.00    9.43   0
 -11   7   6   29.95    9.67   0
 -11  -7  -6   23.98    6.15   0
 -11  -7   6   31.50    8.65   0
   0  -8   6   23.45   10.83   0
   0  -8   6   33.01   12.87   0
   0   8  -6   21.22   12.35   0
   0  -8  -6   19.17   12.62   0
   0   8   6   23.04   11.37   0
  -1  -8   6  127.59   10.09   0
  -1  -8  -6  121.11   12.14   0
   1  -8   6  122.58    9.40   0
  -1   8  -6  115.65   12.69   0
   1   8   6  129.19   11.31   0
  -1   8   6  118.29   11.68   0
   1  -8   6  136.59   10.74   0
   1  -8  -6  122.37   13.94   0
   1   8  -6  120.21    9.09   0
  -1  -8   6  136.43    9.07   0
  -2  -8   6   96.83    8.17   0
   2   8   6   99.97   10.47   0
   2  -8   6  108.64   13.25   0
   2   8  -6  114.57   11.25   0
   2  -8  -6  101.98   11.21   0
  -2  -8  -6   99.27   10.53   0
   2  -8   6  109.93    9.38   0
  -2   8   6  100.40   12.25   0
   2  -8  -6  102.68   14.20   0
  -2   8  -6  103.35    9.06   0
   3   8   6   95.58    7.31   0
   3  -8   6  104.15   13.62   0
   3  -8  -6   98.78   11.53   0
  -3  -8  -6   80.59    7.64   0
  -3   8   6   96.33   11.78   0
  -3   8  -6   94.02   12.11   0
   3  -8   6   93.99   13.05   0
  -3  -8   6   95.83   10.75   0
   3   8  -6  100.45   10.78   0
   3  -8  -6   88.73   14.05   0
  -4   8  -6   10.36    7.86   0
   4  -8   6   13.43   11.37   0
   4   8   6   10.95    9.43   0
   4   8  -6   18.58   10.30   0
  -4  -8   6   26.44    9.88   0
   4  -8  -6   19.09   12.88   0
  -4   8   6   23.71   11.63   0
  -4  -8  -6   21.44    9.51   0
   4  -8   6   19.47   14.61   0
   4  -8  -6   16.99   15.40   0
  -5  -8  -6 1354.68   13.19   0
   5  -8   6 1415.40   15.21   0
   5  -8  -6 1378.59   27.99   0
   5  -8  -6 1449.18   16.97   0
  -5   8   6 1346.70   16.31   0
   5   8  -6 1335.79   11.66   0
   5   8   6 1416.65   13.23   0
  -5  -8   6 1316.61   13.28   0
  -5   8  -6 1356.07   14.63   0
  -6  -8   6   75.15    9.81   0
  -6   8  -6   90.68   11.81   0
   6   8  -6   59.11    9.69   0
  -6   8   6   64.63   11.62   0
  -6  -8  -6   71.42    6.85   0
   6  -8   6   66.77   11.97   0
   6  -8  -6   78.58   11.91   0
  -7   8  -6   79.24   11.37   0
   7  -8   6   94.32   11.14   0
   7   8  -6   72.92    7.47   0
  -7  -8   6   82.05    9.64   0
  -7  -8  -6   78.06    9.02   0
  -7   8   6   69.71   10.62   0
  -7  -8   6   74.39    9.00   0
  -8  -8  -6  142.90    6.92   0
  -8  -8   6  150.23    9.16   0
  -8   8  -6  131.87   10.48   0
  -8  -8   6  134.53    9.30   0
  -8   8   6  134.71   10.79   0
  -9   8  -6  130.86    7.28   0
  -9   8   6  140.92   10.86   0
  -9  -8   6  146.82    9.29   0
  -9  -8  -6  134.42    6.60   0
  -9  -8   6  128.66    8.85   0
 -10  -8   6   16.53    8.57   0
 -10  -8   6   20.72    7.39   0
 -10  -8  -6   17.25    8.08   0
 -10   8   6   10.05   10.07   0
 -10   8  -6    8.12    9.88   0
 -11   8  -6    5.43    6.73   0
 -11  -8   6   30.06    8.14   0
 -11  -8  -6   18.33    7.97   0
 -11  -8   6   32.57    6.30   0
 -11   8   6   29.37    9.78   0
   0   9   6    3.08   10.53   0
   0  -9   6   -3.68    8.64   0
   0   9  -6    4.77   11.66   0
   0  -9   6   -3.33   10.07   0
   0  -9  -6   -1.63   12.39   0
  -1  -9   6  826.92   12.41   0
  -1  -9   6  834.68   11.26   0
   1  -9   6  862.46   13.48   0
   1   9   6  884.92   13.06   0
  -1  -9  -6  875.16   13.78   0
   1  -9   6  876.61   14.93   0
  -1   9   6  856.55   14.39   0
   1  -9  -6  875.15   16.35   0
   1   9  -6  865.92   11.35   0
  -1   9  -6  857.73   14.77   0
  -2   9   6  379.97   12.97   0
  -2  -9   6  356.26    8.97   0
   2  -9  -6  376.82   15.19   0
   2  -9  -6  372.73   12.05   0
   2  -9   6  366.82   14.01   0
  -2  -9  -6  362.79   11.82   0
  -2   9  -6  349.29   13.04   0
   2  -9   6  366.98   13.39   0
   2   9  -6  361.10   11.76   0
   2   9   6  365.07   10.97   0
  -3  -9   6  875.11   10.54   0
   3  -9  -6  922.23   17.24   0
   3  -9   6  888.10   17.20   0
   3  -9   6  887.35   11.59   0
  -3   9  -6  894.25   11.65   0
  -3  -9  -6  868.57   12.32   0
   3   9  -6  898.59   12.99   0
  -3   9   6  897.52   15.57   0
   3   9   6  898.54   12.04   0
   3  -9  -6  882.06   17.93   0
  -4   9  -6 1150.35   14.48   0
   4  -9  -6 1143.41   16.39   0
   4  -9   6 1206.02   23.57   0
   4   9   6 1171.89   12.67   0
  -4  -9   6 1113.03   11.15   0
  -4   9   6 1157.16   14.85   0
   4  -9  -6 1191.32   21.77   0
  -4  -9  -6 1203.03   13.02   0
   4   9  -6 1195.95   13.61   0
   4  -9   6 1143.26   15.30   0
  -5   9  -6  117.71    9.02   0
   5  -9   6  142.51   11.57   0
   5   9   6  123.58    9.60   0
   5  -9  -6  130.16   18.41   0
   5  -9   6  138.66   21.67   0
  -5  -9   6  133.42    9.48   0
   5   9  -6  136.44    7.13   0
  -5  -9  -6  112.32    9.90   0
  -5   9   6  131.12   12.11   0
   5  -9  -6  114.87   12.22   0
  -6  -9  -6   71.83    7.01   0
  -6   9   6   50.50   11.38   0
   6   9   6   63.18    8.91   0
   6  -9  -6   83.28   11.98   0
   6   9  -6   47.37    9.98   0
  -6   9  -6   78.36   11.67   0
  -6  -9   6   52.50    6.92   0
   6  -9   6   67.58   11.31   0
  -7  -9  -6   29.31    8.92   0
  -7   9  -6   33.41   10.66   0
  -7  -9   6   42.20    9.20   0
   7  -9  -6   47.36   10.89   0
  -7   9   6   35.76   11.56   0
  -7  -9   6   37.62    5.76   0
   7  -9   6   39.31   10.55   0
   7   9  -6   20.63    9.27   0
  -8  -9  -6  408.18    9.82   0
  -8   9   6  391.94   11.45   0
   8   9  -6  407.09   10.37   0
  -8  -9   6  403.52   10.06   0
  -8   9  -6  372.43   11.30   0
  -8  -9   6  406.33    9.83   0
  -9   9  -6   57.22   10.11   0
  -9  -9  -6   59.44    6.03   0
  -9  -9   6   52.15    8.77   0
  -9   9   6   54.53   10.37   0
  -9  -9   6   50.53    8.88   0
 -10  -9  -6  143.04    8.57   0
 -10  -9   6  108.01    6.83   0
 -10   9   6  159.84   10.69   0
 -10   9  -6  117.65   10.15   0
 -11   9   6   26.84    9.81   0
 -11  -9   6   16.44    8.69   0
 -11   9  -6   32.62    9.72   0
 -11  -9  -6   24.04    8.26   0
   0  10   6   79.77   11.06   0
   0 -10  -6   87.98   12.56   0
   0 -10   6   76.20   11.85   0
   0  10  -6   74.27   11.52   0
   0 -10   6   85.89   10.74   0
  -1 -10   6 2868.07   16.93   0
  -1 -10  -6 2921.06   18.87   0
  -1  10   6 2857.50   19.35   0
   1  10  -6 2743.77   15.81   0
   1 -10   6 2904.70   19.06   0
   1  10   6 2813.25   17.83   0
   1 -10  -6 2811.85   21.30   0
   1 -10   6 2848.50   19.00   0
  -1 -10   6 2741.34   15.69   0
  -1  10  -6 2797.52   18.57   0
   2 -10  -6  436.48   12.09   0
   2 -10   6  423.62   12.76   0
   2 -10  -6  421.69   15.26   0
   2  10  -6  426.46   11.70   0
   2  10   6  417.38    8.72   0
   2 -10   6  436.11   11.79   0
  -2  10   6  424.01   12.92   0
  -2 -10  -6  422.28   11.42   0
  -2  10  -6  424.81    9.51   0
  -2 -10   6  416.16   11.70   0
  -3  10  -6 1983.03   16.62   0
   3 -10  -6 2090.48   19.52   0
  -3 -10  -6 1982.40   15.05   0
   3  10   6 1982.27   13.13   0
   3 -10   6 2115.04   17.25   0
  -3 -10   6 2007.71   14.70   0
   3 -10   6 1998.73   19.00   0
   3  10  -6 2006.12   15.71   0
  -3  10   6 2035.37   17.83   0
   3 -10  -6 2010.04   19.77   0
   4 -10   6   43.03   13.16   0
   4  10  -6   43.05    9.66   0
   4 -10   6   24.77   11.66   0
   4 -10  -6   40.01   13.74   0
  -4 -10   6   46.82    9.22   0
  -4  10   6   41.12    7.56   0
  -4  10  -6   46.28   11.07   0
  -4 -10  -6   32.68    9.98   0
   4  10   6   43.48    9.53   0
   4 -10  -6   43.27   12.52   0
  -5 -10   6   34.75    9.88   0
   5 -10  -6   52.29   12.31   0
   5 -10   6   52.78   21.02   0
   5 -10   6   56.68   10.89   0
  -5  10  -6   54.64    8.48   0
  -5 -10  -6   41.17    7.02   0
  -5  10   6   51.46    7.90   0
   5  10   6   63.78    9.32   0
   5 -10  -6   49.65   16.83   0
   5  10  -6   49.24    9.75   0
  -6  10  -6  144.08   11.03   0
  -6 -10   6  153.63    7.52   0
   6  10   6  149.74    9.06   0
  -6  10   6  140.39   11.11   0
   6  10  -6  156.85   10.12   0
   6 -10   6  164.85   11.39   0
   6 -10  -6  165.48   12.12   0
  -6 -10  -6  141.82    9.34   0
  -7 -10   6   10.04    9.30   0
  -7  10  -6    3.69   10.13   0
   7 -10  -6   22.67   10.97   0
   7 -10   6    4.06   10.69   0
  -7  10   6   -6.82   10.34   0
  -7 -10  -6   10.62    6.58   0
   7  10  -6    2.51    8.94   0
  -8 -10   6  144.32    9.23   0
  -8  10   6  143.38   10.62   0
   8  10  -6  123.93    9.63   0
   8 -10   6  145.35   11.07   0
  -8  10  -6  153.42   10.85   0
  -8 -10   6  150.66    9.61   0
  -8 -10  -6  161.58    8.92   0
  -9  10  -6  137.84   10.17   0
  -9 -10   6  117.37    9.14   0
  -9 -10  -6  123.61    8.79   0
  -9  10   6  125.24   10.79   0
  -9 -10   6  119.93    8.78   0
 -10 -10  -6    2.10    7.85   0
 -10  10   6   10.63    9.50   0
 -10 -10   6   10.78    8.01   0
 -10 -10   6   12.53    8.44   0
 -10  10  -6    8.48    9.57   0
   0  11  -6    4.58   10.89   0
   0  11   6    6.85    9.99   0
   0 -11   6   12.48   11.12   0
   0 -11   6    2.07    7.00   0
   0 -11  -6    8.16   11.90   0
  -1 -11  -6 3424.90   19.10   0
   1  11   6 3515.83   17.08   0
  -1 -11   6 3503.74   18.76   0
   1  11  -6 3410.26   18.87   0
  -1 -11   6 3522.05   17.85   0
   1 -11  -6 3500.94   21.82   0
   1 -11   6 3550.44   19.61   0
   1 -11   6 3482.18   18.84   0
  -1  11   6 3522.54   19.82   0
  -1  11  -6 3425.68   17.43   0
   2 -11   6  559.83   12.20   0
  -2 -11  -6  540.08   11.67   0
   2 -11   6  557.79   13.18   0
  -2  11   6  537.25   12.86   0
   2  11  -6  534.39    9.48   0
   2 -11  -6  533.02   14.95   0
   2  11   6  562.13   11.13   0
  -2  11  -6  521.36   13.07   0
  -2 -11   6  505.95   12.22   0
   3 -11  -6   45.08   13.19   0
   3 -11  -6   40.78   10.21   0
   3 -11   6   40.29    9.81   0
  -3 -11  -6   22.52   10.16   0
   3 -11   6   49.43   12.04   0
  -3  11   6   35.40    7.92   0
   3  11  -6   35.00    6.72   0
  -3 -11   6   41.67    9.92   0
   3  11   6   38.13    9.55   0
  -3  11  -6   35.16   11.17   0
  -4  11   6  480.46   12.63   0
  -4 -11   6  468.04   11.11   0
   4  11  -6  494.58   11.27   0
   4 -11   6  483.43   15.31   0
   4 -11   6  503.77   12.87   0
   4 -11  -6  479.10   14.53   0
  -4  11  -6  468.21    9.67   0
  -4 -11  -6  482.70   11.37   0
   4 -11  -6  490.04   16.23   0
   4  11   6  464.80    8.46   0
   5 -11  -6 1067.55   16.55   0
   5 -11  -6 1140.54   25.91   0
  -5 -11   6 1117.36   12.96   0
   5  11  -6 1068.19   13.05   0
  -5 -11  -6 1134.76   12.41   0
  -5  11  -6 1089.71   11.83   0
   5 -11   6 1146.12   15.02   0
  -5  11   6 1121.80   14.89   0
   5 -11   6 1112.61   27.56   0
   5  11   6 1095.99   12.13   0
  -6 -11   6   83.92    9.09   0
  -6  11   6   64.70   10.64   0
   6 -11   6   80.65   11.18   0
  -6 -11  -6   73.54    6.52   0
   6 -11  -6   67.20   12.19   0
   6  11   6   69.86    9.14   0
  -6  11  -6   74.93   10.29   0
   6  11  -6   73.98    6.85   0
  -7  11  -6  428.48    9.55   0
  -7  11   6  466.76   11.37   0
   7  11   6  448.97   10.38   0
   7  11  -6  431.01   11.16   0
  -7 -11  -6  439.07   10.27   0
   7 -11   6  490.60   12.30   0
  -7 -11   6  423.95   10.77   0
   7 -11  -6  435.98   12.93   0
  -8  11   6   -4.06    9.98   0
   8 -11  -6   -1.18   10.31   0
   8  11  -6    4.28    6.18   0
  -8 -11  -6   13.03    5.87   0
  -8 -11   6    2.32    8.97   0
  -8 -11   6   -8.66    8.37   0
   8 -11   6    3.35   10.56   0
  -8  11  -6   15.41    7.21   0
  -9 -11   6   -5.50    5.95   0
  -9 -11   6    4.35    5.93   0
  -9  11   6    8.53    9.69   0
  -9 -11  -6   11.35    8.31   0
  -9  11  -6    9.98    9.59   0
 -10  11   6   -3.02    9.51   0
 -10  11  -6   -8.00    6.27   0
 -10 -11  -6    0.98    5.61   0
 -10 -11   6    9.26    8.33   0
   0 -12   6 4930.63   21.82   0
   0  12   6 4818.96   19.50   0
   0 -12  -6 4932.48   22.10   0
   0 -12   6 4852.70   19.49   0
   0  12  -6 4784.70   19.79   0
   1  12  -6   83.86   10.63   0
   1  12   6   65.90    7.10   0
  -1  12   6   66.46    7.05   0
   1 -12   6   79.78   11.65   0
  -1 -12  -6   73.96    7.72   0
  -1 -12   6   77.99   11.09   0
   1 -12   6   87.25    9.77   0
  -1 -12   6   79.63    8.99   0
   1 -12  -6   76.64   11.88   0
  -1  12  -6   77.71   11.18   0
  -2 -12   6   28.07    7.59   0
  -2  12   6   23.42    7.54   0
  -2  12  -6   25.96    7.77   0
   2  12  -6   35.84   10.39   0
   2 -12  -6   29.07   12.97   0
   2 -12   6   24.57    9.74   0
   2 -12   6   29.98    8.27   0
  -2 -12  -6   39.24   10.25   0
   2  12   6   28.77   10.01   0
  -3 -12  -6 1413.23   11.44   0
   3  12   6 1416.54   13.01   0
   3 -12  -6 1443.07   17.91   0
  -3  12   6 1403.74   14.79   0
   3 -12   6 1419.92   17.17   0
   3 -12  -6 1379.45   14.79   0
   3  12  -6 1389.48   11.78   0
   3 -12   6 1412.52   15.33   0
  -3  12  -6 1400.62   14.77   0
  -3 -12   6 1423.35   13.65   0
   4 -12   6   26.11   11.20   0
   4  12  -6   31.94    7.47   0
  -4  12  -6   49.07   10.59   0
   4 -12   6   36.77   12.06   0
  -4 -12  -6   21.59    9.26   0
   4 -12  -6   55.59   12.58   0
   4 -12  -6   42.97   10.17   0
  -4 -12   6   47.28    9.97   0
   4  12   6   28.41    8.98   0
  -4  12   6   41.41   11.01   0
   5 -12  -6  194.82   12.95   0
   5 -12   6  193.54   11.90   0
  -5  12  -6  199.76   11.36   0
   5  12   6  196.80    9.18   0
  -5 -12  -6  186.40    7.11   0
  -5  12   6  197.03   11.31   0
   5  12  -6  214.49    9.99   0
   5 -12  -6  195.33   18.11   0
   5 -12   6  199.79   19.59   0
  -5 -12   6  190.85    9.99   0
   6 -12   6    7.99   10.92   0
   6  12  -6    3.74    6.50   0
  -6 -12  -6   -5.93    9.08   0
  -6  12   6   -2.15   10.68   0
   6  12   6    0.43    8.78   0
   6 -12  -6    2.47   11.76   0
  -6 -12   6   10.49    9.14   0
  -6  12  -6    1.41    6.78   0
  -7  12  -6  168.48   11.01   0
  -7 -12   6  150.32    7.35   0
   7  12  -6  161.73    7.55   0
  -7 -12   6  183.25    6.61   0
  -7 -12  -6  156.22    9.25   0
   7  12   6  174.54    6.73   0
   7 -12  -6  201.37   11.56   0
  -7  12   6  162.90   10.71   0
   7 -12   6  173.30   11.96   0
   8 -12   6    9.27   10.15   0
  -8 -12   6   -0.61    6.33   0
   8  12  -6   12.26    8.98   0
  -8  12   6    9.69   10.02   0
  -8 -12  -6   12.10    6.08   0
  -8  12  -6    7.15    9.73   0
  -8 -12   6    1.78    7.67   0
   8 -12  -6    4.21   10.08   0
  -9  12  -6   72.74   10.12   0
  -9  12   6   95.11    9.95   0
  -9 -12   6   73.46    8.58   0
  -9 -12  -6   59.48    8.30   0
   9  12  -6   68.00    6.71   0
  -9 -12   6   69.28    6.12   0
 -10  12   6   15.37    9.53   0
 -10 -12   6   16.26    5.72   0
 -10 -12  -6    5.22    5.54   0
 -10 -12   6   19.68    8.66   0
 -10  12  -6   12.31    9.29   0
   0  13  -6   12.81   10.59   0
   0 -13   6    2.77    9.17   0
   0  13   6   12.82    9.72   0
   0 -13   6    6.95    7.91   0
   0 -13  -6    6.35   11.21   0
  -1  13  -6    8.98   10.46   0
   1 -13   6    2.92    8.97   0
   1 -13  -6    8.16   11.60   0
  -1 -13  -6    9.97   10.22   0
   1  13  -6   10.53   10.26   0
   1 -13   6   11.28   11.37   0
   1  13   6    6.81    6.85   0
  -1 -13   6   -2.64    9.12   0
  -1  13   6    9.26    9.86   0
  -1 -13   6   27.75   10.90   0
  -2 -13  -6 1041.37   11.11   0
   2  13   6 1029.25   12.59   0
  -2 -13   6 1063.71   13.18   0
   2 -13   6 1041.64   14.31   0
  -2  13  -6 1020.68   13.48   0
   2  13  -6 1004.10   13.30   0
   2 -13  -6 1020.51   15.89   0
   2 -13   6 1023.94   13.72   0
  -2  13   6  978.92   13.51   0
   3 -13   6  237.51   12.75   0
  -3  13   6  224.54   10.83   0
  -3  13  -6  248.60   11.48   0
   3 -13   6  243.47   12.28   0
   3  13   6  232.34    7.46   0
  -3 -13  -6  244.40    8.01   0
   3 -13  -6  248.37   12.78   0
   3  13  -6  230.16    7.74   0
   3 -13  -6  238.85   10.39   0
  -3 -13   6  225.81   10.42   0
  -4  13   6  413.79   11.81   0
   4  13  -6  436.12   10.83   0
   4 -13   6  410.38   14.52   0
  -4  13  -6  370.51   11.33   0
   4  13   6  408.08   10.12   0
   4 -13  -6  405.76   15.15   0
   4 -13  -6  389.76   13.28   0
  -4 -13   6  385.21    8.51   0
  -4 -13  -6  412.48   10.29   0
   4 -13   6  433.15   12.82   0
   5 -13   6   21.91    7.61   0
   5 -13  -6   16.53   11.72   0
  -5  13  -6    6.45   10.17   0
   5  13  -6   21.97    6.94   0
   5 -13  -6   16.86   13.82   0
   5  13   6   25.89    6.33   0
   5 -13   6   18.18   13.33   0
  -5 -13  -6   16.95    6.31   0
  -5 -13   6   15.90    6.42   0
  -5  13   6   12.63   10.18   0
  -6 -13   6    5.01    6.53   0
   6 -13   6   21.56   10.79   0
  -6 -13  -6   14.47    9.13   0
   6 -13  -6   16.57    8.47   0
  -6  13  -6    8.71   10.56   0
   6  13  -6   10.33    6.17   0
   6  13   6    4.76    6.01   0
  -6  13   6   22.35   10.04   0
   7  13   6    5.07    5.93   0
  -7  13   6   16.74   10.40   0
  -7 -13   6    6.56    8.75   0
   7  13  -6    9.13    6.62   0
  -7  13  -6   12.35    6.89   0
   7 -13   6   13.96   10.44   0
  -7 -13  -6   -4.58    9.23   0
   7 -13  -6    0.56   11.25   0
  -7 -13   6   -0.62    7.96   0
  -8 -13   6   21.60    8.31   0
  -8  13   6   26.65    9.94   0
   8  13  -6    7.39    9.06   0
  -8 -13  -6   29.67    6.00   0
  -8  13  -6   17.80    6.39   0
   8 -13  -6   29.90   11.14   0
   8 -13   6   20.64    7.86   0
  -8 -13   6   13.50    8.97   0
  -9 -13  -6   22.43    5.62   0
   9 -13   6   11.49   10.08   0
   9  13  -6   20.99    8.89   0
  -9 -13   6    6.21    8.67   0
  -9  13  -6    7.36    9.38   0
  -9  13   6   11.46    9.46   0
   0  14  -6   97.01   10.20   0
   0 -14   6   97.92    9.45   0
   0 -14   6  114.78   10.82   0
   0 -14  -6   90.93   11.58   0
   0  14   6   92.38   10.18   0
   1 -14  -6 1066.85   14.97   0
  -1 -14  -6 1048.85   13.71   0
  -1  14  -6 1053.45   13.32   0
   1 -14   6 1076.91   12.71   0
  -1  14   6 1045.71   12.99   0
   1  14   6 1090.24   12.93   0
  -1 -14   6 1066.95   13.38   0
   1 -14   6 1029.63   11.56   0
  -1 -14   6 1084.72   12.11   0
   1  14  -6 1040.10   13.01   0
  -2 -14  -6  261.00   11.09   0
   2 -14  -6  255.98   12.74   0
   2  14   6  249.47    7.77   0
   2 -14   6  243.17   10.45   0
   2  14  -6  246.95    8.10   0
  -2  14  -6  239.07    7.92   0
  -2  14   6  242.20   10.70   0
  -2 -14   6  264.20   10.81   0
   2 -14   6  247.15   11.22   0
   3 -14  -6  774.39   14.32   0
  -3 -14  -6  732.35   11.30   0
   3  14   6  755.28   11.22   0
  -3  14   6  747.49   10.23   0
   3 -14   6  784.03   12.48   0
   3 -14   6  776.00   10.76   0
   3  14  -6  769.88   11.83   0
  -3 -14   6  776.12   11.73   0
  -3  14  -6  720.12   10.19   0
   3 -14  -6  781.56   14.36   0
  -4  14  -6   29.77   10.03   0
  -4  14   6   26.84    7.31   0
   4 -14   6   30.51    9.81   0
   4 -14   6   25.33   10.45   0
  -4 -14   6   23.20    6.40   0
   4  14   6   41.30    6.31   0
  -4 -14  -6   16.10    9.05   0
   4 -14  -6   28.53    9.50   0
   4 -14  -6   17.64   12.17   0
   4  14  -6   25.71    9.49   0
  -5  14   6   51.95    9.86   0
   5 -14   6   53.11   14.56   0
  -5 -14   6   47.89    9.21   0
   5 -14  -6   55.17   15.03   0
  -5  14  -6   49.87    7.33   0
   5 -14  -6   57.54   12.24   0
   5  14  -6   59.65    9.27   0
  -5 -14  -6   44.92    6.76   0
   5  14   6   46.88    9.13   0
   5 -14   6   38.35    8.02   0
   6  14   6   78.65    6.38   0
   6 -14  -6   85.31   12.62   0
  -6 -14   6   90.84    8.62   0
   6 -14   6   87.96    8.38   0
  -6 -14  -6   52.38    8.75   0
  -6  14  -6   66.45   10.68   0
   6  14  -6   94.82    9.87   0
  -6  14   6   90.65   10.18   0
   7 -14  -6   -4.36    7.46   0
  -7  14  -6    3.10    9.53   0
  -7 -14   6   16.49    6.20   0
   7  14  -6    4.05    5.98   0
  -7  14   6    3.06    9.13   0
   7 -14   6   16.26    7.43   0
   7  14   6   -3.12    8.72   0
  -7 -14  -6   25.51    8.52   0
  -7 -14   6   12.08    7.84   0
   8 -14   6   31.06   10.31   0
   8  14  -6   52.67    9.15   0
  -8  14   6   36.20    9.50   0
  -8 -14   6   34.83    5.23   0
   8 -14  -6   42.75   10.70   0
  -8 -14  -6   11.55    6.00   0
  -8  14  -6   40.10    9.65   0
  -8 -14   6   36.84    6.35   0
  -9 -14   6   85.94    8.04   0
  -9 -14  -6   64.42    6.14   0
   9  14  -6   90.71    9.35   0
  -9  14  -6   84.19   10.03   0
  -9 -14   6   79.94    8.56   0
  -9  14   6  109.87    9.96   0
   9 -14   6   72.95    8.37   0
   0  15   6   -6.31    6.60   0
   0 -15  -6   14.61   10.49   0
   0 -15   6   -5.81   10.42   0
   0 -15   6   -5.55    8.84   0
   0  15  -6    8.62    6.92   0
  -1 -15   6  916.89   10.23   0
   1  15   6  961.97   12.02   0
  -1 -15   6  935.27   11.71   0
   1  15  -6  920.93   12.51   0
   1 -15   6  963.16   12.78   0
  -1  15   6  914.53   11.89   0
  -1  15  -6  927.18   12.48   0
   1 -15  -6  954.63   13.70   0
   1 -15   6  976.27   12.11   0
  -1 -15  -6  961.37   12.79   0
  -2  15   6   47.22   10.12   0
   2  15   6   65.50    6.61   0
  -2 -15  -6   73.28    7.18   0
   2 -15  -6   62.04    8.71   0
  -2 -15   6   78.50    8.78   0
  -2 -15   6   52.92   10.08   0
   2  15  -6   48.66    9.82   0
  -2  15  -6   69.97   10.26   0
   2 -15   6   68.69    9.17   0
   2 -15   6   71.61   11.42   0
   3 -15  -6   62.04    9.51   0
  -3 -15  -6   55.01    9.14   0
   3 -15  -6   66.41   11.80   0
   3  15   6   56.99    8.53   0
  -3  15   6   57.92    9.84   0
  -3 -15   6   62.06    9.67   0
   3 -15   6   70.05    9.00   0
   3  15  -6   62.50    9.58   0
   3 -15   6   61.14    7.75   0
  -3  15  -6   66.78   10.54   0
   4 -15  -6   36.59    9.75   0
   4  15  -6   41.58    9.22   0
  -4  15   6   58.35    9.98   0
   4 -15  -6   45.10   11.77   0
  -4 -15   6   43.39    6.61   0
  -4 -15  -6   69.12    9.37   0
   4 -15   6   51.74    9.09   0
   4 -15   6   55.46    7.61   0
  -4  15  -6   44.18   10.31   0
   4  15   6   42.51    9.08   0
  -5  15   6  194.33   11.02   0
  -5  15  -6  182.55   10.52   0
   5  15  -6  196.54    9.84   0
   5 -15   6  200.24   11.70   0
   5 -15  -6  183.22   14.27   0
   5 -15  -6  198.13   12.51   0
  -5 -15   6  203.64    9.76   0
   5 -15   6  208.88   16.20   0
  -5 -15  -6  177.85    7.12   0
   5  15   6  201.26    9.64   0
   6  15  -6   35.37    6.65   0
  -6 -15  -6   27.50    8.69   0
  -6  15  -6   37.14   10.30   0
   6  15   6   36.59    8.63   0
   6 -15  -6   27.56   11.49   0
   6 -15  -6   41.56   21.80   0
   6 -15  -6   35.98   25.00   0
  -6  15   6   38.00   10.15   0
  -6 -15   6   32.30    9.07   0
   6 -15   6   14.87   10.99   0
   7  15   6  170.59    7.15   0
  -7 -15   6  178.95    9.64   0
   7  15  -6  216.63   10.01   0
  -7 -15   6  191.39    6.65   0
  -7  15  -6  181.39   10.87   0
   7 -15  -6  203.30   12.61   0
   7 -15   6  165.82    8.66   0
  -7 -15  -6  164.57    9.19   0
  -7  15   6  177.08   10.76   0
   8  15   6   24.51    8.27   0
  -8 -15   6   10.81    7.75   0
  -8 -15  -6   36.35    8.37   0
  -8  15   6   31.81    9.67   0
  -8 -15   6   30.13    8.95   0
  -8  15  -6    3.38    9.61   0
   8  15  -6    5.16    9.11   0
   8 -15  -6   33.55   11.71   0
   8 -15   6   22.75   10.55   0
   0 -16  -6  791.06   12.79   0
   0  16   6  699.17    9.51   0
   0 -16   6  769.05   12.25   0
   0  16  -6  735.43   12.02   0
   0 -16   6  763.90   11.42   0
  -1 -16   6   10.82    8.48   0
   1 -16   6    6.43    8.80   0
  -1 -16   6   27.78   10.32   0
  -1  16  -6    6.91    9.67   0
   1 -16   6   10.46    7.11   0
   1  16   6   13.42    9.64   0
  -1  16   6   14.55    9.05   0
  -1 -16  -6   24.03    9.81   0
   1  16  -6   13.17    6.82   0
   1 -16  -6    9.67    7.66   0
  -2  16  -6   12.19    9.92   0
   2  16   6   14.12    8.93   0
   2 -16  -6   14.13   11.64   0
  -2 -16   6    6.44    8.54   0
  -2  16   6   -7.81    9.29   0
   2 -16   6   14.84    9.12   0
  -2 -16   6   36.30    9.77   0
   2 -16   6   -5.64    7.36   0
  -2 -16  -6   19.14    9.33   0
   2  16  -6    1.37    9.63   0
   3 -16  -6   57.73    9.46   0
   3  16   6   53.55    8.79   0
   3 -16  -6   49.44    8.76   0
  -3  16   6   49.43    7.46   0
   3 -16   6   73.42   11.06   0
  -3 -16  -6   60.26   10.40   0
  -3 -16   6   60.34    8.92   0
  -3 -16   6   38.75    6.73   0
   3 -16   6   55.27    9.34   0
  -3  16  -6   57.22   10.37   0
   3  16  -6   39.95    9.54   0
   4 -16   6  431.81   13.58   0
  -4 -16   6  426.29    8.36   0
   4  16   6  421.95   10.27   0
  -4  16  -6  396.46   11.39   0
  -4 -16   6  428.57    7.89   0
  -4 -16  -6  401.05    8.45   0
   4  16  -6  404.73   10.79   0
   4 -16  -6  438.85   13.47   0
   4 -16   6  427.29   12.31   0
  -4  16   6  424.62   11.51   0
   4 -16  -6  430.59   13.83   0
   5 -16  -6   40.35   12.62   0
  -5  16   6   38.01    9.76   0
   5  16   6   25.53    6.12   0
   5  16  -6    9.87    8.92   0
  -5 -16  -6   33.94    9.05   0
   5 -16   6   33.74   14.26   0
  -5 -16   6   45.88    9.27   0
   5 -16   6   31.77   10.52   0
  -5 -16   6   36.59    8.18   0
   5 -16  -6   50.97   11.53   0
  -5  16  -6   22.51    9.76   0
   6  16  -6   -4.91    8.50   0
   6 -16  -6   -1.84   11.02   0
  -6  16   6    9.84    9.17   0
  -6 -16  -6    3.61    6.15   0
   6 -16  -6    2.92   20.31   0
   6  16   6   21.48    8.30   0
   6 -16   6   15.33   10.06   0
  -6  16  -6   -2.93    9.85   0
  -6 -16   6    5.93    8.94   0
   6 -16  -6    4.51   17.01   0
   7 -16   6   71.00    7.83   0
   7  16   6   65.48    8.99   0
  -7 -16  -6   72.85    6.51   0
  -7  16  -6   62.76    9.86   0
  -7 -16   6   85.98    8.58   0
  -7  16   6   57.64   10.13   0
   7 -16  -6   74.31   11.61   0
   7  16  -6   71.34    6.71   0
  -8 -16  -6  -14.95    8.39   0
   8  16   6    2.71    8.38   0
  -8  16   6   -1.43    9.22   0
  -8 -16   6    7.40    8.71   0
   8 -16  -6   -1.66   10.56   0
  -8  16  -6    5.30    9.62   0
   8  16  -6    5.09    6.47   0
  -8 -16   6   16.60    5.30   0
   8 -16   6    7.42   10.00   0
   0 -17   6   18.57    9.47   0
   0  17  -6  -12.31    6.50   0
   0 -17  -6    5.56    7.41   0
   0  17   6    8.57    6.54   0
   0 -17   6    1.55    8.86   0
  -1  17   6   35.87    6.09   0
   1  17  -6   35.16    9.40   0
  -1 -17   6   33.10    8.21   0
  -1  17  -6   19.12    8.86   0
   1 -17   6   30.19    9.95   0
   1  17   6   20.47    8.99   0
  -1 -17   6   36.00    9.73   0
   1 -17  -6   24.01   10.18   0
  -1 -17  -6   19.32    9.92   0
   1 -17   6   27.86    9.02   0
   2 -17   6  485.37   11.42   0
   2  17  -6  480.96   10.87   0
   2 -17  -6  515.26   12.52   0
  -2 -17   6  471.86   11.08   0
  -2  17  -6  481.06   11.22   0
  -2  17   6  502.87   10.78   0
   2  17   6  467.89   10.89   0
  -2 -17   6  481.88    7.85   0
  -2 -17  -6  485.83   11.75   0
   2 -17   6  525.32   11.92   0
  -3  17  -6   76.51    9.99   0
  -3  17   6   64.27    7.20   0
   3 -17  -6   56.25    9.37   0
   3  17   6   76.58    8.93   0
  -3 -17   6   54.36    8.55   0
   3 -17  -6   80.47   11.61   0
   3 -17   6   68.89   11.14   0
   3 -17   6   69.13    7.38   0
   3  17  -6   86.64    9.25   0
  -3 -17  -6   81.57    7.12   0
  -3 -17   6   56.32    9.49   0
   4  17   6    9.01    8.39   0
   4 -17  -6    3.31   10.80   0
   4  17  -6   18.40    6.84   0
   4 -17   6   12.81    8.87   0
   4 -17  -6    7.94    9.02   0
  -4 -17  -6    4.68    8.83   0
  -4 -17   6    9.76    6.05   0
  -4 -17   6    8.40    5.95   0
   4 -17   6    6.08    9.85   0
  -4  17   6    7.89    9.63   0
  -4  17  -6   22.14    9.44   0
   5 -17   6   24.30   10.80   0
   5  17   6   24.58    8.19   0
  -5 -17  -6   35.83    8.62   0
   5  17  -6   36.40    8.68   0
  -5  17   6   19.45    9.33   0
  -5  17  -6   26.46   10.08   0
  -5 -17   6   31.94    8.95   0
   5 -17  -6   14.06   12.13   0
   5 -17   6   18.78   11.51   0
  -5 -17   6   23.15    5.69   0
   5 -17  -6   21.96   10.37   0
   5 -17  -6   30.74   10.82   0
  -6  17   6    7.20    9.50   0
   6 -17   6   -2.36    7.14   0
  -6 -17  -6   17.10    8.08   0
   6  17  -6   -4.76    8.18   0
   6 -17  -6    0.64   10.97   0
   6 -17  -6    5.89   15.45   0
   6  17   6   -7.20    8.05   0
  -6 -17   6  -11.22    7.66   0
   6 -17  -6    8.34   20.21   0
  -6 -17   6    4.48    5.59   0
  -6  17  -6   11.48    9.15   0
   7 -17   6   24.85   10.48   0
   7 -17  -6   -1.75   10.89   0
  -7 -17   6   11.63    8.24   0
  -7  17  -6   -6.20    6.41   0
   7  17  -6    9.94    8.94   0
   7  17   6   11.57    8.32   0
  -7 -17  -6    1.75    8.26   0
  -7  17   6    7.39    6.33   0
   0  18   6  658.45   11.45   0
   0  18  -6  692.52   12.14   0
   0 -18   6  692.42   11.46   0
   0 -18  -6  672.54   12.42   0
   0 -18   6  759.86   11.27   0
  -1 -18  -6  215.47   10.59   0
  -1  18   6  207.12   10.01   0
   1 -18  -6  192.77   11.15   0
   1  18  -6  211.89   10.06   0
  -1 -18   6  208.92   10.44   0
   1 -18   6  235.96   10.55   0
  -1  18  -6  191.05    7.41   0
   1 -18   6  219.93    9.97   0
  -1 -18   6  233.98    9.44   0
   1  18   6  207.17    9.66   0
  -2 -18   6   19.47    5.63   0
  -2 -18  -6   10.61    9.29   0
  -2  18   6   25.56    6.91   0
   2  18   6   29.63    6.18   0
   2 -18  -6   30.58   10.98   0
   2 -18   6   22.01    9.80   0
  -2  18  -6   25.00    8.84   0
  -2 -18   6   46.37   10.01   0
   2  18  -6   22.78    9.92   0
   2 -18   6   24.52    8.56   0
   3 -18  -6   66.14    9.41   0
   3  18  -6   64.28    9.28   0
   3 -18   6   55.20    7.56   0
  -3 -18  -6   61.35    9.50   0
   3 -18   6   66.91    8.48   0
   3 -18  -6   66.67   10.67   0
   3  18   6   55.06    8.82   0
  -3  18   6   63.35    9.29   0
  -3 -18   6   64.93    9.43   0
  -3 -18   6   68.45    8.27   0
  -3  18  -6   40.51    9.61   0
  -4  18  -6    2.33    9.23   0
   4  18   6   29.73    8.56   0
   4  18  -6   14.35    8.99   0
   4 -18  -6   31.95    9.03   0
   4 -18   6   -4.65   10.46   0
   4 -18   6   34.93    8.61   0
  -4 -18   6   27.80    8.63   0
  -4  18   6   16.56    6.77   0
   4 -18  -6   38.78   10.90   0
  -4 -18  -6   26.35    8.83   0
   5 -18   6   11.18   11.60   0
  -5  18   6   21.11    9.18   0
   5 -18  -6    3.80   13.36   0
  -5 -18   6  -13.02    8.58   0
   5  18  -6    8.37    8.61   0
  -5 -18   6   -2.08    5.13   0
   5 -18   6    9.79    7.11   0
  -5 -18  -6   -1.17    8.54   0
   5  18   6   19.12    8.20   0
   5 -18  -6    5.87   10.09   0
   5 -18  -6   -2.15   10.89   0
  -5  18  -6    8.71    6.54   0
  -6 -18  -6   12.91    6.21   0
   6 -18  -6   -2.00   10.75   0
  -6 -18   6    2.86    5.71   0
   6 -18  -6    6.08   18.10   0
   6 -18   6    1.83   20.49   0
   6 -18  -6    2.76   14.00   0
   6  18   6    2.68    5.68   0
   6 -18   6    5.86    9.90   0
   6  18  -6   17.55    8.65   0
  -6  18   6   16.05    9.15   0
  -6  18  -6   -3.15    9.52   0
   6 -18   6    3.33   22.19   0
   0 -19  -6    4.77    9.32   0
   0 -19   6    3.49    9.45   0
   0 -19   6    6.30    8.33   0
   0  19  -6   -4.62    8.90   0
   0  19   6    7.70    6.61   0
   1  19  -6   27.38    9.03   0
  -1  19   6   31.59    8.97   0
   1 -19   6   39.15    9.72   0
   1 -19  -6   23.86   10.10   0
   1  19   6   14.28    9.32   0
   1 -19   6   41.72    9.19   0
  -1 -19   6   30.53    6.78   0
  -1  19  -6   36.33    9.25   0
  -1 -19   6   29.68    8.52   0
  -1 -19  -6   36.80   10.21   0
   2 -19   6   11.02    8.42   0
  -2 -19  -6   -0.00    9.30   0
   2 -19  -6    0.39   10.26   0
   2 -19  -6    3.32    9.03   0
   2 -19   6    7.61    9.01   0
   2  19  -6  -14.63    8.81   0
  -2 -19   6   -2.46    9.06   0
   2  19   6    3.46    8.90   0
  -2  19   6   16.10    8.84   0
  -2  19  -6   10.18    8.71   0
  -2 -19   6    5.44    5.94   0
   3 -19  -6   72.80   11.21   0
  -3 -19  -6   89.07    9.62   0
  -3  19   6   55.41    9.23   0
   3  19   6   63.85    6.54   0
   3 -19  -6   90.97   10.79   0
   3 -19   6   79.91    8.97   0
   3 -19   6   40.89   10.32   0
  -3  19  -6   71.78    6.85   0
  -3 -19   6   68.81    6.62   0
   3  19  -6   62.31    9.17   0
   4 -19  -6    7.03   10.38   0
   4 -19  -6    8.30   11.11   0
   4  19  -6    5.64    6.16   0
  -4  19   6    8.02    6.19   0
  -4 -19  -6   -3.40    6.05   0
   4 -19   6   13.09   10.15   0
   4  19   6    9.25    8.18   0
  -4 -19   6   -3.02    8.92   0
  -4  19  -6    5.23    8.72   0
   4 -19   6   18.90    9.86   0
  -5  19   6   -6.74    8.52   0
  -5  19  -6  -13.17    9.53   0
  -5 -19  -6    1.06    5.84   0
   5 -19  -6   -0.18   11.48   0
  -5 -19   6    6.52    8.66   0
   5  19  -6    5.73    6.17   0
   5  19   6    0.67    8.12   0
   5 -19  -6    2.18   10.08   0
   5 -19   6    6.79   12.84   0
   5 -19  -6    2.25   10.14   0
   5 -19   6   10.10    7.13   0
   0 -20   6   98.16    9.08   0
   0  20  -6  101.67    9.02   0
   0 -20   6  127.82    9.49   0
   0 -20  -6  112.07   10.13   0
   0  20   6   98.70    6.78   0
  -1 -20  -6   17.78    6.94   0
   1 -20   6   26.41    6.49   0
   1 -20  -6   23.79    7.16   0
  -1  20  -6   15.96    8.78   0
   1 -20   6   21.85    8.39   0
   1  20  -6   12.99    6.39   0
  -1  20   6   17.05    6.49   0
   1  20   6   16.72    6.10   0
  -1 -20   6   28.89    7.90   0
  -1 -20   6   35.99    9.12   0
   2 -20   6   21.87    6.85   0
  -2 -20  -6    9.69    9.37   0
   2  20   6   22.41    8.58   0
   2 -20   6   15.36    8.53   0
   2 -20  -6   17.25    8.68   0
  -2  20   6   -1.03    6.49   0
   2  20  -6   37.25    8.83   0
   2 -20  -6   16.25    9.84   0
  -2 -20   6   27.14    8.90   0
  -2  20  -6   19.38    8.86   0
   3 -20  -6   16.64    9.81   0
   3  20   6    6.58    8.19   0
   3 -20   6    4.25    6.45   0
  -3 -20  -6   -7.90    8.81   0
  -3  20  -6   13.10    6.60   0
  -3 -20   6   16.28    8.83   0
  -3  20   6    9.83    8.55   0
   3 -20  -6   -6.72    8.56   0
   3  20  -6   -4.62    6.44   0
   4  20   6   28.88    8.59   0
   4 -20  -6   36.17    9.23   0
   4  20  -6   23.92    8.81   0
   4 -20   6   20.56    6.96   0
  -4  20  -6   28.06    9.23   0
  -4 -20  -6   27.42    9.03   0
  -4 -20   6   54.17    8.66   0
   4 -20   6   35.72    8.96   0
  -4  20   6   31.52    6.68   0
   4 -20  -6   46.01    8.34   0
   4 -20  -6   18.96   10.48   0
   0 -21   6    6.98    8.95   0
   0 -21  -6   14.86    8.80   0
   0  21  -6    3.73    8.59   0
   0  21   6   -4.28    5.59   0
  -1  21  -6    5.89    8.36   0
   1  21   6    2.13    5.88   0
   1 -21   6   -4.05    6.21   0
   1 -21  -6   25.58    9.66   0
  -1 -21   6    7.40    8.60   0
  -1 -21  -6   14.00    9.20   0
  -1  21   6  -13.47    8.58   0
   1  21  -6  -15.96    8.72   0
   0   0  -7   14.07   20.83   0
   0   0   7   21.40   21.55   0
   0   0  -7   13.08   20.82   0
   0   0   7   14.21   23.92   0
  -1   0  -7    1.81   17.13   0
  -1   0  -7   -3.54   18.97   0
   1   0  -7    4.02   27.75   0
  -1   0   7    5.09   28.55   0
   1   0   7    1.28   19.40   0
  -1   0   7    1.59   13.83   0
   1   0  -7    5.34   13.49   0
   2   0  -7    3.39   15.14   0
  -2   0   7    6.09   15.03   0
   2   0   7    1.26   15.23   0
  -2   0  -7    2.67   10.77   0
  -2   0   7    3.23   18.60   0
  -2   0  -7    3.31   15.44   0
  -3   0  -7    2.50   13.28   0
  -3   0   7   -1.58   11.97   0
  -3   0   7    3.70   12.48   0
   3   0  -7    5.28   13.02   0
  -4   0   7    3.84   10.73   0
  -4   0  -7    5.79   11.42   0
  -4   0   7   -2.65   10.32   0
  -5   0  -7    5.75   10.15   0
  -5   0   7    5.45    9.54   0
  -5   0   7   -0.17    9.70   0
  -6   0  -7    2.26    7.05   0
  -6   0  -7   11.45   10.13   0
  -6   0   7   -6.25    8.73   0
  -6   0   7    4.04    9.80   0
  -7   0  -7    5.81    9.69   0
  -7   0   7    2.70    9.06   0
  -7   0   7   13.21    9.21   0
  -7   0  -7   -2.83   10.31   0
  -8   0   7   -5.04    6.44   0
  -8   0  -7    4.39    9.34   0
  -8   0  -7    8.60    9.43   0
  -8   0   7   -1.85   11.08   0
  -8   0   7    7.75    9.88   0
  -9   0   7    2.95    8.95   0
  -9   0  -7    1.14   11.11   0
  -9   0   7   13.65    8.82   0
  -9   0  -7    9.54    9.14   0
  -9   0  -7  -12.67    9.07   0
  -9   0   7   10.46    9.41   0
 -10   0   7   14.44    9.07   0
 -10   0  -7    2.24    9.16   0
 -10   0   7   10.92   10.84   0
 -10   0  -7    5.65    6.80   0
 -10   0  -7   -5.50    8.90   0
 -10   0   7   -1.47    8.76   0
 -11   0  -7  -19.50   10.84   0
 -11   0   7   -8.37   10.43   0
 -11   0  -7   12.24    8.79   0
 -11   0  -7    4.95    9.37   0
 -11   0   7    3.13    8.25   0
 -11   0   7    7.14    9.11   0
 -12   0   7    1.25    9.21   0
 -12   0  -7    6.56    8.30   0
 -12   0   7   -2.24    8.60   0
 -12   0  -7    7.14    8.61   0
 -12   0   7   -1.88    8.31   0
 -12   0  -7    9.29   10.57   0
   0   1  -7    3.15   22.44   0
   0   1   7    1.38   14.49   0
   0  -1  -7    2.70   14.59   0
   0   1  -7    1.86   14.52   0
   0  -1   7   13.78   20.87   0
   0  -1   7    5.60   15.09   0
  -1   1  -7 3615.51   31.45   0
  -1  -1   7 3550.19   41.02   0
  -1   1   7 3391.34   31.91   0
   1   1  -7 3630.55   44.90   0
  -1  -1   7 3676.34   29.85   0
   1  -1   7 3610.79   31.31   0
   1   1  -7 3660.77   29.43   0
   1  -1  -7 3566.26   32.21   0
  -1   1  -7 3460.18   31.62   0
  -1  -1  -7 3537.07   29.36   0
   1  -1   7 3497.70   29.24   0
   1   1   7 3565.14   29.64   0
  -2   1   7  518.74   18.79   0
  -2  -1   7  519.44   18.42   0
  -2   1   7  528.69   25.45   0
  -2  -1   7  507.67   12.85   0
  -2   1  -7  527.15   17.83   0
   2   1  -7  536.19   21.98   0
   2  -1  -7  504.17   18.77   0
   2   1  -7  526.45   16.13   0
   2  -1   7  528.46   19.10   0
  -2   1  -7  516.80   18.84   0
  -2  -1  -7  509.35   15.96   0
  -2   1   7  528.52   28.14   0
  -3  -1   7  453.90   14.28   0
   3   1  -7  454.37   14.39   0
  -3   1  -7  445.25   13.93   0
  -3  -1  -7  450.37   14.26   0
   3  -1  -7  451.47   15.55   0
  -3   1   7  432.71   16.45   0
  -3   1  -7  436.72   16.04   0
   3   1  -7  452.31   15.44   0
  -3  -1   7  446.97   14.07   0
  -3   1   7  449.71   17.92   0
  -4  -1  -7   17.98   10.50   0
   4  -1  -7   18.72   11.22   0
  -4  -1   7   17.22   10.31   0
  -4   1   7   18.98   11.03   0
  -4  -1   7   18.91   10.62   0
  -4   1  -7   19.33   11.70   0
  -4   1  -7   11.92   11.35   0
  -5  -1   7   37.47    9.75   0
  -5   1   7   38.11    9.88   0
  -5   1   7   45.33   12.37   0
  -5   1   7   39.73   12.99   0
  -5   1  -7   40.31   10.61   0
  -5   1  -7   44.90   11.05   0
  -5  -1   7   41.89    9.77   0
  -6  -1   7  298.87   10.65   0
  -6  -1   7  301.86   10.14   0
  -6   1   7  278.30   11.15   0
  -6   1   7  296.47   11.13   0
  -6   1  -7  293.46   10.98   0
  -6   1  -7  294.36   11.92   0
  -6   1   7  290.42   10.55   0
  -7  -1   7  207.68    9.97   0
  -7  -1   7  202.99   10.10   0
  -7   1   7  214.09   10.44   0
  -7   1  -7  218.36   13.16   0
  -7   1   7  207.58    9.74   0
  -7   1   7  216.38   10.64   0
  -7   1  -7  203.01   10.89   0
  -8  -1   7   12.95    8.86   0
  -8   1  -7   11.52    9.56   0
  -8  -1   7   16.21    9.51   0
  -8   1   7    4.94    9.15   0
  -8   1   7    5.55    9.43   0
  -8   1  -7   14.11    9.48   0
  -8  -1  -7    9.64    9.27   0
  -8  -1  -7   12.54    9.53   0
  -8   1   7    5.91   10.60   0
  -9  -1   7   52.54    9.20   0
  -9  -1  -7   45.69    9.32   0
  -9   1  -7   46.01   11.21   0
  -9  -1   7   31.50    8.71   0
  -9   1   7   54.77   11.48   0
  -9   1   7   59.70    8.85   0
  -9  -1  -7   43.26    6.76   0
  -9  -1  -7   39.17    9.41   0
  -9   1   7   47.93    9.83   0
  -9   1  -7   44.28    6.91   0
 -10  -1  -7  157.13   10.13   0
 -10   1   7  168.99   10.00   0
 -10   1   7  183.68   10.41   0
 -10  -1  -7  170.43    7.32   0
 -10   1   7  170.58    9.80   0
 -10  -1   7  190.37    9.12   0
 -10  -1   7  180.05    9.86   0
 -10  -1  -7  177.65    9.55   0
 -10   1  -7  185.52   10.07   0
 -10  -1   7  195.94    9.98   0
 -10   1  -7  188.02    9.85   0
 -11   1  -7   16.48    9.06   0
 -11   1   7    6.78   11.06   0
 -11   1  -7    5.21    8.69   0
 -11  -1  -7    5.97    8.87   0
 -11   1   7    6.69    9.65   0
 -11   1  -7    5.44    9.02   0
 -11  -1  -7   17.34   10.69   0
 -11   1   7    7.09    9.14   0
 -11  -1   7   11.19    9.46   0
 -11  -1   7   16.01    8.45   0
 -11  -1  -7  -11.45    9.55   0
 -11  -1   7   10.70    9.93   0
 -12  -1   7    3.47   10.15   0
 -12   1  -7    1.97    9.02   0
 -12   1  -7    6.76   10.23   0
 -12   1  -7   22.27    8.59   0
 -12   1   7    2.66   10.83   0
 -12  -1  -7    3.91    5.90   0
 -12  -1   7   -2.79    8.17   0
 -12   1  -7   -3.41    8.84   0
 -12  -1   7    2.92    8.94   0
 -12  -1  -7    3.60    8.00   0
 -12   1   7    9.31    9.18   0
 -12  -1  -7    2.35    8.88   0
 -12   1   7    1.27    5.81   0
   0  -2  -7   10.73   18.25   0
   0   2   7   13.66   15.88   0
   0   2  -7    7.55   20.81   0
   0  -2   7    9.66   18.18   0
   0  -2  -7   17.66   20.06   0
   0   2   7   12.72   18.55   0
   0   2  -7   13.84   17.71   0
   0  -2   7   14.87   19.82   0
  -1  -2  -7 2167.21   24.12   0
   1   2  -7 2179.70   29.93   0
  -1  -2  -7 2150.65   20.50   0
  -1   2  -7 2177.48   25.66   0
   1  -2   7 1986.89   25.73   0
   1   2   7 2159.97   23.62   0
  -1   2   7 2090.53   22.65   0
   1  -2   7 2164.56   23.52   0
   1  -2  -7 2129.97   48.98   0
   1   2  -7 2176.91   23.39   0
   1  -2  -7 2118.81   26.29   0
  -1   2   7 2201.92   41.91   0
  -1  -2   7 2132.17   29.31   0
  -1  -2   7 2116.86   23.60   0
  -1   2  -7 2077.99   27.62   0
  -3   2   7  607.00   20.81   0
  -3  -2   7  602.09   14.88   0
   3   2  -7  607.01   15.66   0
  -3   2   7  587.52   16.58   0
  -3   2  -7  576.78   14.77   0
  -3   2  -7  593.50   20.13   0
   3  -2  -7  587.72   16.56   0
  -3  -2   7  604.40   14.74   0
   3  -2   7  623.80   17.07   0
  -3  -2  -7  620.75   14.25   0
   3  -2   7  606.88   11.99   0
  -4   2  -7  372.66   13.20   0
   4   2  -7  356.46   12.76   0
  -4   2   7  369.36   13.85   0
  -4   2   7  366.12   13.53   0
  -4  -2  -7  383.74   11.81   0
   4  -2  -7  375.60   13.21   0
  -4  -2   7  390.93   11.55   0
  -4   2  -7  362.97   14.23   0
  -4  -2   7  381.15   12.09   0
  -5  -2   7  125.48   10.55   0
  -5   2  -7  119.03   13.70   0
  -5   2  -7  122.97    8.47   0
  -5  -2  -7  135.66   10.76   0
  -5   2   7  122.07   10.89   0
  -5   2   7  119.39   11.65   0
  -5  -2   7  132.06   10.31   0
  -6   2   7  259.11   11.54   0
  -6   2   7  255.75   11.66   0
  -6  -2  -7  259.30   10.05   0
  -6   2  -7  240.58   10.81   0
  -6  -2   7  266.49   11.03   0
  -6   2  -7  241.29   14.20   0
  -6  -2   7  261.57   10.51   0
  -7   2   7   13.72    9.91   0
  -7  -2   7   26.10    9.64   0
  -7   2  -7    7.77   12.25   0
  -7   2  -7   13.99    7.01   0
  -7  -2   7   12.13    7.02   0
  -7  -2  -7   22.38    6.59   0
  -7   2   7   11.33   10.43   0
  -8  -2   7 1843.67   15.40   0
  -8  -2  -7 1853.77   13.88   0
  -8   2   7 1911.37   15.68   0
  -8   2   7 1840.88   17.97   0
  -8  -2   7 1786.78   13.11   0
  -8   2  -7 1808.05   19.54   0
  -8   2  -7 1870.44   15.01   0
  -8   2   7 1861.86   16.46   0
  -9   2   7  114.42   12.26   0
  -9   2   7  106.74    7.62   0
  -9   2   7  109.78    9.60   0
  -9  -2   7  105.91    9.02   0
  -9   2  -7  103.57   12.07   0
  -9  -2  -7  119.50    9.07   0
  -9   2  -7   87.17   10.06   0
  -9  -2   7  112.27    9.30   0
 -10   2   7   29.42    9.87   0
 -10   2  -7   19.05    9.35   0
 -10   2   7   29.36   10.78   0
 -10  -2  -7   34.16    8.92   0
 -10  -2  -7   22.44    8.89   0
 -10   2  -7   19.80   11.33   0
 -10  -2   7   34.83    8.88   0
 -10  -2  -7   22.51    9.19   0
 -10   2   7   31.07    9.09   0
 -10  -2   7   20.19    8.95   0
 -11   2  -7   15.44   11.07   0
 -11   2   7   18.02    8.52   0
 -11  -2  -7    4.18    8.99   0
 -11  -2   7   15.37    8.61   0
 -11   2  -7   23.30    6.54   0
 -11  -2  -7    4.40    8.64   0
 -11  -2  -7   27.21    9.20   0
 -11   2   7    3.17   10.91   0
 -11   2   7   20.06    9.52   0
 -11   2  -7   -9.30    9.71   0
 -11   2  -7   16.09   10.53   0
 -11  -2   7   10.53    5.90   0
 -11  -2   7    7.25    8.99   0
 -12  -2  -7   58.72    9.25   0
 -12   2   7   64.48    7.35   0
 -12   2   7   63.87    8.44   0
 -12  -2   7   78.92    8.53   0
 -12   2   7   50.91   11.56   0
 -12   2  -7   60.49   11.20   0
 -12  -2   7   85.36    8.70   0
 -12   2  -7   56.63    6.65   0
 -12  -2   7   74.96    9.47   0
 -12   2  -7   71.26    9.59   0
 -12  -2  -7   68.19    7.21   0
 -12   2  -7   64.36   10.89   0
   0  -3  -7    0.79   16.03   0
   0  -3   7    5.83   19.05   0
   0   3   7    2.97   11.44   0
   0   3  -7   -5.13   15.33   0
   0   3  -7    2.71   19.77   0
   0  -3  -7   -3.13   16.41   0
   0   3   7   -3.78   18.82   0
   0  -3   7    2.59   16.03   0
   1  -3  -7  567.18   28.94   0
   1   3  -7  560.15   15.81   0
  -1   3  -7  552.99   20.77   0
   1  -3   7  558.76   15.80   0
   1  -3   7  548.16   19.12   0
   1   3   7  556.08   16.44   0
   1   3  -7  571.49   16.19   0
  -1   3   7  544.27   23.49   0
  -1   3   7  564.52   18.67   0
  -1  -3   7  557.34   12.98   0
  -1  -3  -7  588.72   17.14   0
  -1  -3  -7  542.85   12.82   0
  -1  -3   7  541.55   19.96   0
  -1   3  -7  546.37   18.07   0
   1  -3  -7  549.47   19.06   0
   2  -3  -7 2770.07   36.93   0
   2  -3   7 2638.70   29.26   0
  -2  -3  -7 2678.27   21.68   0
  -2   3  -7 2612.73   27.18   0
  -2   3   7 2648.40   34.44   0
   2  -3   7 2567.77   23.02   0
  -2   3   7 2613.61   26.42   0
  -2  -3   7 2643.18   20.30   0
   2  -3  -7 2646.33   30.88   0
   2   3  -7 2684.41   20.17   0
  -2  -3   7 2690.78   24.54   0
  -2   3  -7 2632.66   22.99   0
   2   3  -7 2722.65   25.17   0
   3  -3   7 1391.03   14.93   0
  -3   3   7 1400.60   22.09   0
  -3   3   7 1345.02   22.46   0
   3  -3  -7 1400.61   21.32   0
   3  -3   7 1426.67   22.21   0
  -3   3  -7 1367.56   17.33   0
  -3  -3   7 1439.15   16.18   0
  -3   3  -7 1350.50   21.37   0
  -3  -3   7 1376.63   17.17   0
   3   3  -7 1366.16   17.78   0
  -3  -3  -7 1362.36   13.62   0
   3  -3  -7 1475.90   24.15   0
  -4   3  -7 3673.97   31.00   0
  -4   3  -7 3809.13   21.96   0
  -4   3   7 3758.91   27.17   0
  -4   3   7 3647.89   29.93   0
  -4  -3   7 3704.15   19.32   0
   4  -3  -7 3795.94   29.31   0
  -4  -3  -7 3718.15   19.83   0
   4  -3   7 3879.87   22.19   0
  -4  -3   7 3801.47   21.99   0
   4   3  -7 3778.08   22.72   0
  -5  -3   7  201.19   10.81   0
  -5   3  -7  186.66   14.75   0
  -5   3  -7  191.08    8.48   0
  -5  -3  -7  195.02   10.97   0
  -5  -3   7  192.50   10.66   0
  -5   3   7  182.75   12.12   0
  -5   3   7  188.01   12.29   0
  -6   3   7  502.00   12.94   0
  -6  -3  -7  483.19   10.71   0
  -6   3  -7  502.85   16.15   0
  -6  -3   7  520.02   11.52   0
  -6  -3   7  471.44   11.39   0
  -6   3  -7  503.24    9.03   0
  -6   3   7  503.23   16.03   0
  -7  -3  -7  248.29   10.15   0
  -7  -3   7  263.36   10.38   0
  -7   3   7  250.14   14.17   0
  -7   3  -7  248.13   13.87   0
  -7   3   7  264.04   11.98   0
  -7  -3   7  243.91   10.51   0
  -7   3  -7  266.92   11.23   0
  -8   3  -7  555.84    9.47   0
  -8   3  -7  575.22   16.14   0
  -8   3   7  585.17   12.79   0
  -8  -3   7  565.27   10.92   0
  -8  -3   7  559.26   11.30   0
  -8   3   7  571.34   15.44   0
  -8  -3  -7  558.61   10.72   0
  -9   3   7   32.10   10.48   0
  -9   3  -7   32.57    9.06   0
  -9   3  -7   17.40   11.90   0
  -9  -3  -7   38.33    6.04   0
  -9  -3   7   21.67    9.02   0
  -9   3   7   20.33    9.79   0
  -9  -3   7   17.03    8.83   0
  -9   3   7   24.16    9.32   0
 -10   3   7  240.60    9.82   0
 -10  -3   7  242.08    7.59   0
 -10   3  -7  269.18   15.81   0
 -10   3   7  282.61   11.14   0
 -10  -3  -7  243.07    9.48   0
 -10  -3   7  285.16   10.08   0
 -10   3  -7  231.72   10.62   0
 -10   3   7  278.86   13.97   0
 -11   3   7   -8.52    8.48   0
 -11   3  -7   16.49    6.10   0
 -11   3   7   -2.49    9.73   0
 -11   3  -7    0.18   11.57   0
 -11  -3  -7   10.50    8.84   0
 -11  -3   7    8.33    8.45   0
 -11  -3  -7   -2.07    8.80   0
 -11  -3   7    2.92    8.30   0
 -11   3  -7    7.46   10.78   0
 -11   3   7    6.11   11.40   0
 -11  -3  -7    2.88    9.01   0
 -12  -3   7   17.56    8.34   0
 -12  -3  -7   14.99    8.55   0
 -12   3  -7   25.83    9.31   0
 -12   3   7   13.63    8.21   0
 -12   3  -7    9.78   13.01   0
 -12   3   7   21.64    9.45   0
 -12   3  -7   16.57    8.44   0
 -12   3  -7   11.30   13.58   0
 -12   3   7   11.50   13.32   0
 -12  -3   7    6.13    8.98   0
 -12  -3  -7   13.81    8.50   0
 -12  -3   7    0.67    8.48   0
   0   4  -7 4568.49   27.30   0
   0  -4   7 4430.47   27.50   0
   0  -4   7 4545.80   27.85   0
   0  -4  -7 4601.24   32.33   0
   0   4   7 4683.27   31.25   0
   0   4  -7 4589.85   31.67   0
   0  -4  -7 4558.20   25.65   0
[truncated: 1,617,640 more chars]
