# Supplementary material for: Synthesis, crystal structure and properties of bis­(iso­seleno­cyanato-κN)tetra­kis­(4-meth­oxy­pyridine-κN)cobalt(II)
Source: Acta Crystallogr E Crystallogr Commun. 2023 Feb 21;79(Pt 3):216–20. doi: 10.1107/S2056989023001391 (PMC9993910; doi:10.1107/S2056989023001391)
Supplement: Supplementary file 2 [file e-79-00216-Isup2.hkl]

data_I                                                                          
_shelx_title ' Co(NCSe)2(4-Methoxypyridin)4 at 200K in Pbca'                    
_shelx_refln_list_code          4                                               
_shelx_F_calc_maximum      275.84                                               
_exptl_crystal_F_000      2824.00                                               
_reflns_d_resolution_high  0.8105                                               
                                                                                
loop_                                                                           
 _space_group_symop_operation_xyz                                               
 'x, y, z'                                                                      
 '-x+1/2, -y, z+1/2'                                                            
 '-x, y+1/2, -z+1/2'                                                            
 'x+1/2, -y+1/2, -z'                                                            
 '-x, -y, -z'                                                                   
 'x-1/2, y, -z-1/2'                                                             
 'x, -y-1/2, z-1/2'                                                             
 '-x-1/2, y-1/2, z'                                                             
                                                                                
_cell_length_a    10.0531                                                       
_cell_length_b    17.3479                                                       
_cell_length_c    34.3141                                                       
_cell_angle_alpha  90.000                                                       
_cell_angle_beta   90.000                                                       
_cell_angle_gamma  90.000                                                       
                                                                                
_shelx_F_squared_multiplier     1.000                                           
                                                                                
loop_                                                                           
 _refln_index_h                                                                 
 _refln_index_k                                                                 
 _refln_index_l                                                                 
 _refln_F_squared_calc                                                          
 _refln_F_squared_meas                                                          
 _refln_F_squared_sigma                                                         
 _refln_observed_status                                                         
   8   0   0        102.78        159.68        50.73 o                         
  10   0   0         12.27          5.96        36.86 o                         
  12   0   0       3086.63       2783.27       100.97 o                         
   4   1   0       6207.88       5932.51       103.00 o                         
   6   1   0       1452.80       1615.86        61.19 o                         
   8   1   0        161.77        215.14        36.23 o                         
  10   1   0       1023.65       1112.88        27.81 o                         
  12   1   0          5.26          1.91        23.17 o                         
   0   2   0       1663.92       1903.54       142.86 o                         
   2   2   0         26.24         37.91        56.19 o                         
   4   2   0      10802.21      10449.32        76.75 o                         
   6   2   0       1049.01       1100.32        51.34 o                         
   8   2   0        707.66        606.12        43.02 o                         
  10   2   0        111.21        110.45        30.78 o                         
  12   2   0         78.64        126.07        26.47 o                         
   2   3   0      39434.45      40241.82       248.39 o                         
   4   3   0      11158.14      10421.95       106.12 o                         
   6   3   0       1066.87       1238.14        46.75 o                         
   8   3   0        128.00         67.70        46.00 o                         
  10   3   0       2830.20       2988.47        52.87 o                         
  12   3   0         44.44        116.99        27.28 o                         
   2   4   0        162.94        148.36        57.19 o                         
   4   4   0      38341.61      36526.35       460.29 o                         
   6   4   0       3741.35       3522.35        52.49 o                         
   8   4   0       4784.42       4900.74        55.64 o                         
  10   4   0        141.26        146.19        43.78 o                         
  12   4   0        696.13        568.72        38.77 o                         
   4   5   0       7145.90       7519.67        50.19 o                         
   6   5   0        265.69        276.04        53.44 o                         
   8   5   0       1833.73       1969.08       104.92 o                         
  10   5   0       3673.30       3942.66        59.65 o                         
  12   5   0         86.13        106.77        46.59 o                         
   0   6   0      76088.66      75402.70       269.41 o                         
   2   6   0        542.50        664.00        42.18 o                         
   4   6   0       8888.11       8582.55        94.15 o                         
   6   6   0        111.34        127.06        46.24 o                         
   8   6   0         15.44         87.81        53.06 o                         
  10   6   0        505.62        488.74        72.99 o                         
   2   7   0        659.13        561.61        42.28 o                         
   4   7   0        313.86        448.23        37.75 o                         
   6   7   0         32.06         74.81        38.21 o                         
   8   7   0        693.60        750.81        47.09 o                         
  10   7   0       2668.80       2770.42       101.34 o                         
   0   8   0      74776.75      73004.30       421.16 o                         
   2   8   0        314.98        434.18        44.34 o                         
   4   8   0       2058.09       1972.55        33.76 o                         
   6   8   0        132.13        132.79        39.30 o                         
   8   8   0       3685.89       3653.93        54.09 o                         
  10   8   0          1.45          8.71        49.70 o                         
   2   9   0      17787.85      16723.25       133.11 o                         
   4   9   0      12138.07      11827.15       118.72 o                         
   6   9   0         46.21         65.71        30.18 o                         
   8   9   0        475.89        363.06        63.38 o                         
  10   9   0         14.56         44.87        77.44 o                         
   0  10   0       2251.67       2089.86        53.13 o                         
   2  10   0        620.22        464.86        41.79 o                         
   4  10   0      18068.18      17905.83       150.85 o                         
   6  10   0      11679.63      11653.66       180.73 o                         
   8  10   0          1.85         47.52        42.64 o                         
  10  10   0        537.10        434.67        60.81 o                         
   2  11   0       3172.94       3196.93        46.02 o                         
   4  11   0         21.35         39.49        33.65 o                         
   6  11   0       1879.26       1764.71        35.99 o                         
   8  11   0          5.74         10.23        31.15 o                         
  10  11   0        314.56        320.82        55.19 o                         
   0  12   0       2563.07       2560.59       114.08 o                         
   2  12   0       1110.92       1032.59        37.13 o                         
   4  12   0        788.44        691.92        48.57 o                         
   6  12   0       3367.14       3693.35        45.36 o                         
   8  12   0        378.01        392.63        35.23 o                         
  10  12   0        297.65        279.61        46.85 o                         
   2  13   0       1437.99       1442.12        42.81 o                         
   4  13   0      17802.08      17882.37       168.59 o                         
   6  13   0        328.49        378.48        37.35 o                         
   8  13   0       5188.46       5173.15        67.99 o                         
   0  14   0      14460.77      14866.06       159.97 o                         
   2  14   0       6050.33       6165.32        42.60 o                         
   4  14   0         27.22         51.60        34.02 o                         
   6  14   0       5445.29       5724.13        85.38 o                         
   8  14   0        454.93        496.19        36.56 o                         
   2  15   0        934.14        995.84        31.64 o                         
   4  15   0       2356.19       2492.21        36.34 o                         
   6  15   0        248.85        224.46        32.80 o                         
   8  15   0         18.42         12.42        26.87 o                         
   0  16   0        121.11         99.91        81.06 o                         
   2  16   0         32.55         42.79        45.55 o                         
   4  16   0        106.98         96.67        30.17 o                         
   6  16   0       2411.57       2278.46        38.62 o                         
   8  16   0        197.26        128.61        37.47 o                         
   2  17   0       2974.49       3069.82        52.97 o                         
   4  17   0       6408.36       6792.13        84.94 o                         
   6  17   0        287.85        243.48        35.12 o                         
   0  18   0       1021.31       1156.59       106.85 o                         
   2  18   0       7756.35       7959.16       143.31 o                         
   4  18   0         41.28         92.01        29.31 o                         
   6  18   0       3697.25       3048.40       127.51 o                         
   2  19   0          8.30         23.95        33.05 o                         
   4  19   0       1205.52       1044.08        40.66 o                         
   0  20   0        366.29        383.93        40.59 o                         
   2  20   0        118.17        110.17        41.64 o                         
   4  20   0        151.96        109.25        24.36 o                         
   2  21   0        754.40        562.10        30.83 o                         
   1   1   1      24744.15      30168.88       148.34 o                         
   2   1   1       1478.01       1536.07        64.35 o                         
   3   1   1      33326.29      33344.54       200.20 o                         
   4   1   1      26292.94      25230.30       158.66 o                         
   5   1   1      22522.74      21211.59        96.74 o                         
   6   1   1        767.42        847.89        34.72 o                         
   7   1   1       2858.30       2786.77        39.12 o                         
   8   1   1        332.14        389.45        28.21 o                         
   9   1   1        601.03        650.76        21.70 o                         
  10   1   1        245.67        247.41        18.43 o                         
  11   1   1        326.91        360.01        19.06 o                         
  12   1   1        125.44         90.39        18.30 o                         
   0   2   1      17863.66      20512.80       135.76 o                         
   1   2   1        177.78        177.55        50.62 o                         
   2   2   1       6752.99       7162.06        52.62 o                         
   3   2   1      48953.20      47851.79       164.18 o                         
   4   2   1       4996.10       4900.21        47.76 o                         
   5   2   1      13582.62      13113.77        57.89 o                         
   6   2   1      12843.24      12264.39        52.54 o                         
   7   2   1       2440.93       2358.99        35.64 o                         
   8   2   1       1983.66       1958.16        34.71 o                         
   9   2   1       3433.01       3673.81        33.14 o                         
  10   2   1        237.61        234.78        21.80 o                         
  11   2   1        204.58        213.43        18.99 o                         
  12   2   1          0.99          8.53        17.69 o                         
   3   3   1          8.86         46.98        31.16 o                         
   4   3   1       5390.35       5146.10        41.89 o                         
   5   3   1      27673.34      25993.36        77.19 o                         
   6   3   1        673.88        666.09        34.00 o                         
   7   3   1       2157.45       2142.87        33.59 o                         
   8   3   1        408.64        417.63        32.02 o                         
   9   3   1        934.65        949.44        30.58 o                         
  10   3   1        116.62        145.25        23.89 o                         
  11   3   1        471.67        544.72        20.68 o                         
  12   3   1        241.42        188.24        18.70 o                         
   0   4   1      25499.10      25841.78       706.40 o                         
   1   4   1      39557.83      41157.57       307.13 o                         
   2   4   1       3458.93       3913.81        39.73 o                         
   3   4   1      13470.83      13501.61        49.03 o                         
   4   4   1       2034.93       1938.48        27.96 o                         
   5   4   1        422.58        378.09        34.27 o                         
   6   4   1       3423.55       3617.26        42.11 o                         
   7   4   1       2012.85       2069.14        35.99 o                         
   8   4   1       1448.75       1496.96        32.14 o                         
   9   4   1        179.51        200.80        30.82 o                         
  10   4   1         86.82        106.59        27.96 o                         
  11   4   1        462.72        393.69        37.87 o                         
  12   4   1        202.52        165.60        20.90 o                         
   1   5   1       2306.93       2273.33        41.97 o                         
   2   5   1        365.23        383.08        34.34 o                         
   3   5   1       4089.99       4087.52        37.83 o                         
   4   5   1      14797.45      13756.52        43.59 o                         
   5   5   1       1809.16       1719.12        30.05 o                         
   6   5   1        120.66        129.99        32.12 o                         
   7   5   1       1598.47       1582.76        36.11 o                         
   8   5   1        925.24       1046.88        46.39 o                         
   9   5   1         43.57         40.59        36.59 o                         
  10   5   1       1111.15       1141.05        36.68 o                         
  11   5   1         13.90         24.99        29.70 o                         
  12   5   1        125.48         71.58        26.97 o                         
   0   6   1      11908.03      12287.95        68.92 o                         
   1   6   1       1452.44       1718.92        35.50 o                         
   2   6   1      14060.58      13706.30        48.20 o                         
   3   6   1      14280.98      14085.46        66.08 o                         
   4   6   1       2299.07       2203.43        31.02 o                         
   5   6   1       5937.50       5615.51        67.93 o                         
   6   6   1      13480.16      13615.19       117.66 o                         
   7   6   1       3532.89       3506.83        73.70 o                         
   8   6   1         75.60         66.21        37.45 o                         
   9   6   1        327.89        386.10        36.47 o                         
  10   6   1         16.68          1.61        49.39 o                         
  11   6   1         80.22         73.02        31.42 o                         
   1   7   1       5256.39       5297.61        38.39 o                         
   2   7   1      39874.63      39028.50       228.78 o                         
   3   7   1      11945.99      12316.23        43.14 o                         
   4   7   1       8131.30       7725.43        40.78 o                         
   5   7   1       5650.28       5185.85        33.76 o                         
   6   7   1       1041.34       1022.61        28.17 o                         
   7   7   1        137.15        128.85        33.53 o                         
   8   7   1       1636.90       1733.42        31.57 o                         
   9   7   1       4405.76       4484.07        74.25 o                         
  10   7   1        199.13        221.50        28.26 o                         
  11   7   1        117.21         74.19        33.55 o                         
   1   8   1       1430.69       1481.51        28.91 o                         
   2   8   1       1568.97       1841.76        30.01 o                         
   3   8   1       1401.05       1364.13        27.53 o                         
   4   8   1       1725.81       1520.21        29.05 o                         
   5   8   1          1.79         52.25        25.58 o                         
   6   8   1       4747.82       4942.44        30.20 o                         
   7   8   1        240.33        203.20        29.77 o                         
   8   8   1        279.96        305.45        36.66 o                         
   9   8   1         21.00         47.89        31.29 o                         
  10   8   1         98.74         85.97        26.27 o                         
  11   8   1         15.56         18.45        24.94 o                         
   1   9   1       1021.60       1182.36        27.87 o                         
   2   9   1      12545.76      12212.57        77.50 o                         
   3   9   1        427.12        393.33        25.60 o                         
   4   9   1      18054.12      17900.41       145.60 o                         
   5   9   1         92.35        123.12        24.36 o                         
   6   9   1         54.67         82.20        24.83 o                         
   7   9   1        277.55        334.00        21.15 o                         
   8   9   1       3546.01       3793.91        43.37 o                         
   9   9   1         24.15         34.13        34.78 o                         
  10   9   1        468.58        492.74        32.22 o                         
  11   9   1        149.79         94.48        41.47 o                         
   0  10   1         20.75         33.91        36.24 o                         
   1  10   1       3736.89       3617.10        32.13 o                         
   2  10   1      10900.80      10822.34        55.03 o                         
   3  10   1         17.62         55.98        23.88 o                         
   4  10   1          7.51         38.36        23.21 o                         
   5  10   1         14.90         41.11        27.82 o                         
   6  10   1       9620.67       9952.30        64.92 o                         
   7  10   1        349.04        398.58        24.24 o                         
   8  10   1        364.85        373.78        26.08 o                         
   9  10   1         32.56         17.43        27.86 o                         
  10  10   1         33.97        108.03        33.57 o                         
   1  11   1       2320.78       2117.28        25.92 o                         
   2  11   1      13323.82      13340.58       125.58 o                         
   3  11   1       1300.14       1343.68        26.81 o                         
   4  11   1       3279.53       3379.18        26.65 o                         
   5  11   1        865.67        841.29        25.19 o                         
   6  11   1          1.80         43.89        26.08 o                         
   7  11   1         80.59         48.25        25.04 o                         
   8  11   1        289.67        328.61        30.66 o                         
   9  11   1        374.69        296.95        29.45 o                         
  10  11   1        529.27        448.76        45.23 o                         
   0  12   1      36829.04      36610.51        80.85 o                         
   1  12   1       1351.22       1326.23        27.37 o                         
   2  12   1         49.73         98.64        25.20 o                         
   3  12   1         26.12         65.82        22.79 o                         
   4  12   1       1262.52       1268.86        25.49 o                         
   5  12   1        647.48        654.11        23.64 o                         
   6  12   1        107.17        116.79        25.12 o                         
   7  12   1        516.71        485.87        28.60 o                         
   8  12   1       1000.78       1017.77        23.77 o                         
   9  12   1        650.88        657.77        30.94 o                         
  10  12   1          3.57         26.02        40.19 o                         
   1  13   1       1152.34       1147.08        24.11 o                         
   2  13   1      10015.59      10376.90        36.63 o                         
   3  13   1        106.49        143.44        23.69 o                         
   4  13   1       1616.36       1599.50        29.66 o                         
   5  13   1        496.26        539.51        21.44 o                         
   6  13   1        201.79        191.54        24.59 o                         
   7  13   1       1313.36       1322.32        37.38 o                         
   8  13   1        392.90        396.56        25.58 o                         
   9  13   1        427.16        348.97        29.18 o                         
   0  14   1       1579.32       1664.48        35.63 o                         
   1  14   1       5921.14       5971.89        32.78 o                         
   2  14   1       2777.75       2787.85        28.97 o                         
   3  14   1       1575.18       1596.78        23.95 o                         
   4  14   1        772.97        804.30        24.59 o                         
   5  14   1         73.00         72.94        21.25 o                         
   6  14   1       1552.57       1641.32        24.27 o                         
   7  14   1        782.06        659.57        23.08 o                         
   8  14   1        150.63        103.15        22.27 o                         
   9  14   1          1.56        -12.87        25.49 o                         
   1  15   1       4924.79       5196.08        60.32 o                         
   2  15   1       1406.02       1465.27        24.02 o                         
   3  15   1        358.76        393.68        24.86 o                         
   4  15   1       1628.68       1782.33        24.56 o                         
   5  15   1        288.80        361.86        21.96 o                         
   6  15   1        274.40        269.34        21.79 o                         
   7  15   1        439.72        439.47        22.19 o                         
   8  15   1         79.68         99.54        22.43 o                         
   0  16   1       3297.31       3526.10        61.18 o                         
   1  16   1        782.94        791.61        23.97 o                         
   2  16   1        343.60        388.95        35.32 o                         
   3  16   1       1692.79       1657.20        24.98 o                         
   4  16   1        945.46        994.71        23.63 o                         
   5  16   1        798.44        788.72        20.95 o                         
   6  16   1         70.20         53.00        20.81 o                         
   7  16   1         23.49         33.37        20.25 o                         
   8  16   1        337.87        249.59        22.99 o                         
   1  17   1        551.81        606.23        24.03 o                         
   2  17   1       2963.92       2941.85        37.80 o                         
   3  17   1        123.64        103.94        22.53 o                         
   4  17   1        127.24        119.42        22.36 o                         
   5  17   1        313.07        282.86        20.46 o                         
   6  17   1         24.30         29.92        22.69 o                         
   7  17   1        200.43        222.23        25.00 o                         
   0  18   1        337.30        376.21        36.07 o                         
   1  18   1        320.89        323.96        21.81 o                         
   2  18   1          4.50         20.52        31.22 o                         
   3  18   1        844.27        879.86        38.08 o                         
   4  18   1        722.23        711.49        25.02 o                         
   5  18   1        492.09        385.08        24.06 o                         
   6  18   1         35.37         87.79        26.59 o                         
   1  19   1       2775.69       2830.91        48.69 o                         
   2  19   1        544.03        525.05        25.21 o                         
   3  19   1        141.92        126.14        20.62 o                         
   4  19   1        346.54        369.72        18.45 o                         
   5  19   1        325.97        291.97        19.62 o                         
   0  20   1       1030.39        908.07        65.56 o                         
   1  20   1       1187.61       1078.54        39.17 o                         
   2  20   1        118.96        177.45        19.40 o                         
   3  20   1       2723.27       2459.92       123.26 o                         
   4  20   1         15.85         33.93        17.63 o                         
   1  21   1        552.48        481.83        32.74 o                         
   2  21   1        259.23        183.92        18.11 o                         
   0   0   2       4687.96       6357.66       253.05 o                         
   1   0   2      17263.66      21130.82       148.67 o                         
   6   0   2       2971.80       2579.51        59.81 o                         
   7   0   2      15599.64      14817.02        64.57 o                         
   8   0   2         15.70         83.59        32.11 o                         
   9   0   2       2230.86       2165.33        36.62 o                         
  10   0   2        176.53        208.48        26.98 o                         
  11   0   2       4526.88       4401.87       129.62 o                         
  12   0   2         59.01         19.04        25.26 o                         
   1   1   2       4262.66       5180.57        58.60 o                         
   2   1   2      34798.79      36806.56       171.78 o                         
   3   1   2      26025.60      26349.55       130.55 o                         
   4   1   2       7868.98       7484.45        57.19 o                         
   5   1   2       2176.05       1842.27        41.02 o                         
   6   1   2       1073.20       1096.20        37.42 o                         
   7   1   2         34.56         31.62        32.88 o                         
   8   1   2       5117.38       5492.58        33.70 o                         
   9   1   2       1792.98       1841.73        24.97 o                         
  10   1   2        736.67        757.73        25.17 o                         
  11   1   2         65.78         29.36        17.16 o                         
  12   1   2          0.22         -0.19        17.61 o                         
   0   2   2       6029.90       6871.88        97.35 o                         
   1   2   2       5989.57       6221.13        57.96 o                         
   2   2   2      38941.05      40928.25       132.62 o                         
   3   2   2      34670.36      34135.92       262.43 o                         
   4   2   2          0.96          3.24        40.10 o                         
   5   2   2       4946.38       4982.48        43.48 o                         
   6   2   2       8172.77       8163.12        45.24 o                         
   7   2   2        849.85        799.47        32.25 o                         
   8   2   2        459.24        499.57        30.71 o                         
   9   2   2        271.86        328.91        25.22 o                         
  10   2   2          0.82         38.44        24.10 o                         
  11   2   2         26.21         73.36        18.42 o                         
  12   2   2         31.39         41.31        18.38 o                         
   1   3   2       9162.51       9468.54        59.15 o                         
   2   3   2        840.40        867.89        38.60 o                         
   3   3   2        262.28        354.93        32.61 o                         
   4   3   2        887.26        873.16        30.78 o                         
   5   3   2        520.74        557.51        34.55 o                         
   6   3   2         72.51         91.49        32.45 o                         
   7   3   2       3321.25       3337.08        35.84 o                         
   8   3   2         68.47         94.43        30.60 o                         
   9   3   2        684.15        730.76        28.34 o                         
  10   3   2        301.28        323.80        25.44 o                         
  11   3   2        808.69        773.32        25.43 o                         
  12   3   2        149.35        134.54        17.71 o                         
   0   4   2       7267.50       7817.27        83.27 o                         
   1   4   2      13764.06      13343.19        86.70 o                         
   2   4   2      29587.21      30143.84       200.02 o                         
   3   4   2       6089.07       6688.38        41.53 o                         
   4   4   2      10788.65      10897.08        73.90 o                         
   5   4   2       3108.64       3434.38        44.52 o                         
   6   4   2       9725.41       9655.07        76.33 o                         
   7   4   2       4691.47       4432.77        43.03 o                         
   8   4   2       1061.02       1086.43        29.80 o                         
   9   4   2       3054.63       3072.08        35.68 o                         
  10   4   2        280.03        336.18        27.34 o                         
  11   4   2       1389.50       1295.21        56.86 o                         
  12   4   2          5.83         10.44        23.20 o                         
   1   5   2        627.79        631.73        35.36 o                         
   2   5   2       6900.90       6821.62        56.59 o                         
   3   5   2       3263.34       3865.64        35.79 o                         
   4   5   2       5953.57       5518.15        39.25 o                         
   5   5   2      23696.62      23055.30       151.24 o                         
   6   5   2        592.64        628.01        39.81 o                         
   7   5   2        139.97        268.04        38.16 o                         
   8   5   2        955.02        970.30        38.09 o                         
   9   5   2         86.76        104.56        48.73 o                         
  10   5   2        222.70        271.43        31.76 o                         
  11   5   2         81.09         63.64        26.12 o                         
  12   5   2         60.99         75.12        24.83 o                         
   0   6   2         83.25        163.33        53.20 o                         
   1   6   2      14466.72      14073.72        98.06 o                         
   2   6   2        944.64       1017.34        31.18 o                         
   3   6   2      37206.27      35257.55       163.85 o                         
   4   6   2        544.18        623.53        25.64 o                         
   5   6   2       1073.06        888.57        30.42 o                         
   6   6   2         36.75         73.20        28.93 o                         
   7   6   2      15168.71      15134.01        86.63 o                         
   8   6   2          6.90         86.79        38.54 o                         
   9   6   2        426.34        538.68        34.41 o                         
  10   6   2          0.25         61.76        25.93 o                         
  11   6   2         64.63         82.88        27.55 o                         
   1   7   2      69460.90      67605.98       322.80 o                         
   2   7   2       5256.39       5092.88        34.34 o                         
   3   7   2       1368.14       1199.19        28.75 o                         
   4   7   2       1125.72       1326.06        27.23 o                         
   5   7   2      14900.93      14826.15       148.58 o                         
   6   7   2        540.76        563.43        22.27 o                         
   7   7   2       3767.91       3929.83        44.86 o                         
   8   7   2         15.73         49.88        28.24 o                         
   9   7   2        141.32        118.38        32.22 o                         
  10   7   2          0.63         53.90        28.32 o                         
  11   7   2        561.27        620.92        35.04 o                         
   0   8   2       5714.94       5183.95        48.53 o                         
   1   8   2      18977.04      17745.88        73.90 o                         
   2   8   2       6720.12       6712.66        39.03 o                         
   3   8   2      25560.82      25320.37       142.91 o                         
   4   8   2         67.47         79.50        26.20 o                         
   5   8   2        892.00        875.99        24.71 o                         
   6   8   2         71.73        108.06        23.73 o                         
   7   8   2       4024.84       4003.66        60.62 o                         
   8   8   2         13.73         15.99        36.08 o                         
   9   8   2       1397.87       1450.97        29.13 o                         
  10   8   2          1.80         36.97        30.02 o                         
  11   8   2        408.65        334.04        30.64 o                         
   1   9   2         49.15         91.35        26.86 o                         
   2   9   2       6358.22       5925.06        32.98 o                         
   3   9   2        736.25        619.79        28.13 o                         
   4   9   2       7696.55       7562.37        43.13 o                         
   5   9   2       9496.88       9145.33        67.43 o                         
   6   9   2       3297.66       3290.12        30.00 o                         
   7   9   2          3.16         40.94        23.44 o                         
   8   9   2        166.24        256.21        36.53 o                         
   9   9   2        300.96        284.63        29.86 o                         
  10   9   2        437.28        412.72        31.27 o                         
  11   9   2         17.68         29.95        32.83 o                         
   0  10   2        888.75       1025.99        44.08 o                         
   1  10   2       3538.47       3637.26        34.50 o                         
   2  10   2       2238.56       2341.75        30.50 o                         
   3  10   2      40609.33      40274.52       214.26 o                         
   4  10   2         64.46         79.13        22.53 o                         
   5  10   2       5234.62       5309.98        38.13 o                         
   6  10   2       2359.84       2459.24        38.67 o                         
   7  10   2       4678.33       4755.28        40.88 o                         
   8  10   2       1578.64       1540.41        26.71 o                         
   9  10   2        714.46        753.34        32.84 o                         
  10  10   2          9.68        -10.23        27.74 o                         
   1  11   2      29762.41      28953.22       130.06 o                         
   2  11   2       2679.65       2663.21        28.48 o                         
   3  11   2         22.74         44.63        21.04 o                         
   4  11   2        179.25        206.67        22.54 o                         
   5  11   2      16357.56      16273.96       151.35 o                         
   6  11   2        676.11        710.89        26.98 o                         
   7  11   2       6277.58       6493.94        85.98 o                         
   8  11   2         98.37        130.64        29.94 o                         
   9  11   2         64.61        117.85        31.62 o                         
  10  11   2          1.34         66.96        37.98 o                         
   0  12   2         91.94         64.71        39.41 o                         
   1  12   2       4923.79       4374.10        31.87 o                         
   2  12   2         53.96         99.07        26.98 o                         
   3  12   2       9892.92      10068.33        63.64 o                         
   4  12   2        285.64        304.58        25.30 o                         
   5  12   2        339.86        386.45        22.73 o                         
   6  12   2       1685.81       1641.62        25.97 o                         
   7  12   2          4.97         -7.01        24.91 o                         
   8  12   2         60.31         79.57        21.94 o                         
   9  12   2       1322.52       1242.72        57.95 o                         
  10  12   2         30.50         41.75        26.82 o                         
   1  13   2       1102.73        996.41        25.56 o                         
   2  13   2       2900.59       3022.14        27.86 o                         
   3  13   2       9170.94       9191.56        50.88 o                         
   4  13   2         98.34        128.20        21.42 o                         
   5  13   2        155.27        191.45        22.50 o                         
   6  13   2        156.68        216.24        22.88 o                         
   7  13   2         88.51        115.46        25.30 o                         
   8  13   2        228.44        259.88        31.62 o                         
   9  13   2        121.86         80.80        31.11 o                         
   0  14   2       5146.82       5250.52        47.25 o                         
   1  14   2       1097.31       1100.44        27.24 o                         
   2  14   2       1570.49       1685.17        23.21 o                         
   3  14   2       5330.95       5502.07        48.89 o                         
   4  14   2        231.43        216.90        22.88 o                         
   5  14   2       3523.23       3603.66        49.18 o                         
   6  14   2       1207.34       1147.82        24.41 o                         
   7  14   2       2215.08       2184.24        50.21 o                         
   8  14   2        175.27        180.33        23.64 o                         
   9  14   2        449.52        413.37        26.75 o                         
   1  15   2       3350.50       3503.96        32.34 o                         
   2  15   2        207.28        268.16        23.30 o                         
   3  15   2          2.99         51.50        19.76 o                         
   4  15   2        408.86        430.93        21.47 o                         
   5  15   2       3296.74       3404.81        28.31 o                         
   6  15   2        419.47        389.68        24.92 o                         
   7  15   2        989.97        975.68        34.22 o                         
   8  15   2         11.20         -5.90        23.87 o                         
   0  16   2       1555.62       1518.43        30.29 o                         
   1  16   2        536.81        577.68        25.45 o                         
   2  16   2        501.01        532.47        23.93 o                         
   3  16   2       4219.94       4295.51        38.89 o                         
   4  16   2        553.72        559.24        20.40 o                         
   5  16   2         32.97         35.96        19.11 o                         
   6  16   2          0.09         -0.10        24.67 o                         
   7  16   2         57.22         51.58        25.13 o                         
   8  16   2         14.61        -10.42        21.01 o                         
   1  17   2        224.91        208.37        23.82 o                         
   2  17   2       2567.10       2696.39        49.20 o                         
   3  17   2       1057.21       1020.22        24.11 o                         
   4  17   2        358.95        402.85        20.59 o                         
   5  17   2        109.35        115.17        18.32 o                         
   6  17   2         34.35         73.26        19.95 o                         
   7  17   2         33.98         27.83        20.37 o                         
   0  18   2       1755.19       1878.13        41.68 o                         
   1  18   2        858.10        848.24        22.28 o                         
   2  18   2         42.49         52.96        22.25 o                         
   3  18   2       1139.08       1065.36        37.98 o                         
   4  18   2         10.99         24.60        19.96 o                         
   5  18   2         87.29         67.02        20.55 o                         
   6  18   2         75.28         70.35        22.64 o                         
   1  19   2         76.86         83.76        21.28 o                         
   2  19   2         65.52         54.01        21.21 o                         
   3  19   2         27.65         48.21        20.01 o                         
   4  19   2        193.91        141.86        24.43 o                         
   5  19   2        524.52        417.74        20.92 o                         
   0  20   2        106.00         93.27        30.44 o                         
   1  20   2        149.82        149.28        21.51 o                         
   2  20   2          4.80          3.41        21.40 o                         
   3  20   2         65.24         98.50        19.14 o                         
   4  20   2         24.62          4.02        19.77 o                         
   1  21   2        117.14        138.31        19.29 o                         
   2  21   2        576.92        468.10        19.60 o                         
   1   1   3      23908.87      27719.32        89.66 o                         
   2   1   3      10167.22      10699.72        65.83 o                         
   3   1   3      12804.69      12121.35       114.89 o                         
   4   1   3       1099.00       1235.54        48.20 o                         
   5   1   3      27842.80      27198.22       149.20 o                         
   6   1   3         24.18         14.86        29.88 o                         
   7   1   3       3672.57       3592.45        42.20 o                         
   8   1   3         13.67         54.86        25.72 o                         
   9   1   3       1482.05       1486.09        26.48 o                         
  10   1   3        532.64        577.49        19.07 o                         
  11   1   3         35.68         41.53        17.71 o                         
  12   1   3          4.37         23.07        18.62 o                         
   0   2   3      34003.36      37690.53       370.15 o                         
   1   2   3       1348.78       1479.64        45.78 o                         
   2   2   3       5592.82       5848.79        46.24 o                         
   3   2   3      18816.66      17933.44        81.15 o                         
   4   2   3       1443.54       1507.53        40.19 o                         
   5   2   3      31795.87      30497.07       171.01 o                         
   6   2   3       2743.69       2782.84        38.78 o                         
   7   2   3       9891.30       9838.54        44.12 o                         
   8   2   3       1999.26       2049.45        31.34 o                         
   9   2   3       1851.86       2151.47        24.60 o                         
  10   2   3         68.22         99.25        20.47 o                         
  11   2   3        191.37        148.73        17.72 o                         
  12   2   3        628.29        482.81        18.29 o                         
   1   3   3      14007.77      15356.75        65.76 o                         
   2   3   3       7385.93       7390.98        44.95 o                         
   3   3   3      14049.77      13668.25        85.60 o                         
   4   3   3       2593.75       2272.44        36.52 o                         
   5   3   3      29283.44      28146.85        90.36 o                         
   6   3   3       1709.70       1622.06        34.21 o                         
   7   3   3       6767.58       6975.27        41.25 o                         
   8   3   3       1251.52       1335.46        29.78 o                         
   9   3   3       1853.95       1968.79        29.66 o                         
  10   3   3        449.89        436.06        23.12 o                         
  11   3   3         92.80        125.68        20.08 o                         
  12   3   3        217.47        195.64        18.51 o                         
   0   4   3      39028.79      39063.09       674.71 o                         
   1   4   3      25687.00      26884.03       122.59 o                         
   2   4   3        719.12        703.07        31.61 o                         
   3   4   3       2680.19       2704.26        31.65 o                         
   4   4   3       2968.35       2681.23        30.80 o                         
   5   4   3       1406.80       1492.80        32.29 o                         
   6   4   3      12533.05      12117.61        80.85 o                         
   7   4   3        580.14        569.45        28.89 o                         
   8   4   3        476.74        435.40        31.46 o                         
   9   4   3        594.08        638.87        29.50 o                         
  10   4   3         76.22        141.93        25.24 o                         
  11   4   3          2.74         62.54        25.36 o                         
  12   4   3        146.84        108.73        20.93 o                         
   1   5   3         22.88         49.22        32.91 o                         
   2   5   3      41774.36      40509.43       207.42 o                         
   3   5   3       2125.22       1830.46        30.74 o                         
   4   5   3      17356.86      16758.01       122.77 o                         
   5   5   3       3849.46       3581.94        33.75 o                         
   6   5   3         77.82         81.27        33.93 o                         
   7   5   3        338.97        372.20        35.51 o                         
   8   5   3       1436.30       1598.96        36.95 o                         
   9   5   3        308.80        310.55        26.32 o                         
  10   5   3       2350.88       2446.44        74.05 o                         
  11   5   3         11.39         49.94        33.94 o                         
  12   5   3         10.02         52.77        26.67 o                         
   0   6   3      30281.17      29631.56        93.29 o                         
   1   6   3      36935.93      36725.32       211.87 o                         
   2   6   3         26.62         45.11        28.67 o                         
   3   6   3       6636.91       5998.39        40.30 o                         
   4   6   3       4385.22       4709.72        36.81 o                         
   5   6   3      20151.54      20251.92       121.35 o                         
   6   6   3        161.83        200.96        32.30 o                         
   7   6   3       3940.73       3962.29        53.72 o                         
   8   6   3       2588.42       2648.93        61.51 o                         
   9   6   3        563.00        579.58        36.77 o                         
  10   6   3        128.77        126.65        27.70 o                         
  11   6   3          0.54         -2.09        26.82 o                         
   1   7   3          6.84         54.30        29.16 o                         
   2   7   3      13297.43      13906.81        68.99 o                         
   3   7   3      14549.52      14109.24       108.69 o                         
   4   7   3       4751.97       4368.77        32.99 o                         
   5   7   3       5489.11       5401.54        55.95 o                         
   6   7   3       1560.87       1524.06        26.73 o                         
   7   7   3       2642.93       2691.92        47.07 o                         
   8   7   3       1677.00       1808.19        35.74 o                         
   9   7   3       1327.33       1362.12        43.03 o                         
  10   7   3         97.02         83.49        27.77 o                         
  11   7   3          6.12         11.91        24.69 o                         
   0   8   3      30725.56      29786.08       311.65 o                         
   1   8   3      11574.08      11882.17        63.34 o                         
   2   8   3       4758.25       4269.20        30.46 o                         
   3   8   3        512.04        523.36        24.52 o                         
   4   8   3       7424.26       7238.39        44.92 o                         
   5   8   3       1038.34       1103.48        25.37 o                         
   6   8   3      16443.64      16992.94       151.68 o                         
   7   8   3       1169.60       1191.96        25.39 o                         
   8   8   3        529.48        564.94        37.07 o                         
   9   8   3        242.96        290.55        65.93 o                         
  10   8   3        428.31        445.21        28.38 o                         
  11   8   3        170.27        214.73        44.20 o                         
   1   9   3        153.76        183.92        26.74 o                         
   2   9   3      14082.69      12129.12        50.76 o                         
   3   9   3        866.13        847.86        25.16 o                         
   4   9   3      13268.14      13006.15        80.61 o                         
   5   9   3          4.90         29.98        24.01 o                         
   6   9   3        223.08        228.74        25.20 o                         
   7   9   3       3875.75       4068.12        50.33 o                         
   8   9   3       1173.90       1264.44        66.63 o                         
   9   9   3         45.26         91.00        31.19 o                         
  10   9   3        513.29        525.72        30.47 o                         
  11   9   3         10.03         28.37        27.13 o                         
   0  10   3      49767.55      49442.89       138.40 o                         
   1  10   3      11431.04      11306.04        52.05 o                         
   2  10   3       3959.78       4027.69        35.12 o                         
   3  10   3       2306.34       2462.97        28.92 o                         
   4  10   3       7092.50       7327.00        33.94 o                         
   5  10   3       4104.82       4009.83        30.49 o                         
   6  10   3       1222.76       1237.34        26.97 o                         
   7  10   3       1704.92       1761.59        32.51 o                         
   8  10   3        693.97        812.93        34.78 o                         
   9  10   3        212.38        166.26        30.52 o                         
  10  10   3          7.76         49.37        42.97 o                         
   1  11   3       4192.05       4244.59        28.48 o                         
   2  11   3        204.79        192.82        24.37 o                         
   3  11   3       6108.06       5983.79        30.27 o                         
   4  11   3        929.26        944.45        30.39 o                         
   5  11   3       1756.45       1679.00        24.95 o                         
   6  11   3        239.22        259.22        24.51 o                         
   7  11   3        112.26        102.11        22.40 o                         
   8  11   3         31.34         48.60        24.67 o                         
   9  11   3       1132.52       1066.28        33.91 o                         
  10  11   3          5.65         64.76        26.41 o                         
   0  12   3       4029.58       4137.17        43.31 o                         
   1  12   3       3721.22       3833.21        35.83 o                         
   2  12   3       1332.93       1381.11        27.77 o                         
   3  12   3         97.51        143.18        25.77 o                         
   4  12   3       1774.64       1760.43        24.20 o                         
   5  12   3         33.65         32.50        20.03 o                         
   6  12   3       6517.12       6577.91        40.77 o                         
   7  12   3        972.85        979.36        25.06 o                         
   8  12   3         24.04        102.53        25.49 o                         
   9  12   3        962.96        935.06        35.74 o                         
  10  12   3         75.33        120.28        29.48 o                         
   1  13   3          5.10         32.00        25.05 o                         
   2  13   3      16124.25      16518.60       127.91 o                         
   3  13   3        186.20        233.42        25.59 o                         
   4  13   3       6890.06       7217.53        55.87 o                         
   5  13   3         67.60         99.12        23.00 o                         
   6  13   3        333.98        355.88        26.13 o                         
   7  13   3       1552.45       1589.06        32.48 o                         
   8  13   3       1448.07       1415.03        46.51 o                         
   9  13   3        172.50        165.52        24.49 o                         
   0  14   3       6908.30       6861.98       151.77 o                         
   1  14   3       3783.98       3671.75        28.55 o                         
   2  14   3        665.89        710.05        23.88 o                         
   3  14   3        260.66        331.04        21.19 o                         
   4  14   3       2339.24       2288.04        24.05 o                         
   5  14   3        192.10        239.54        21.73 o                         
   6  14   3       2185.98       2260.72        42.81 o                         
   7  14   3         24.30         35.52        23.16 o                         
   8  14   3        131.91        158.23        18.95 o                         
   9  14   3        100.67        111.24        23.18 o                         
   1  15   3       4021.51       4114.88        28.30 o                         
   2  15   3        447.77        484.03        24.79 o                         
   3  15   3       3000.75       3063.67        46.02 o                         
   4  15   3        469.09        449.56        21.61 o                         
   5  15   3          1.22         64.17        21.41 o                         
   6  15   3         14.13         53.28        23.64 o                         
   7  15   3        287.79        276.00        24.10 o                         
   8  15   3         29.50         25.01        22.33 o                         
   0  16   3        236.58        263.68        29.79 o                         
   1  16   3       4214.64       4474.86        58.38 o                         
   2  16   3        484.17        531.06        22.11 o                         
   3  16   3       1942.75       2060.30        22.75 o                         
   4  16   3        174.79        177.74        18.80 o                         
   5  16   3        322.44        322.51        23.31 o                         
   6  16   3        558.95        525.32        21.69 o                         
   7  16   3        486.47        383.83        23.67 o                         
   8  16   3         18.15         72.03        22.31 o                         
   1  17   3        992.66       1033.63        23.91 o                         
   2  17   3        791.39        847.73        23.01 o                         
   3  17   3          7.93         -6.08        19.93 o                         
   4  17   3        432.91        423.90        21.04 o                         
   5  17   3         62.08         34.86        18.17 o                         
   6  17   3        145.22        119.37        22.26 o                         
   7  17   3        114.49         98.15        22.67 o                         
   0  18   3       1286.74       1298.74        56.56 o                         
   1  18   3        400.36        423.42        21.51 o                         
   2  18   3          1.43         39.50        20.72 o                         
   3  18   3        217.04        207.92        28.73 o                         
   4  18   3        497.93        503.64        20.33 o                         
   5  18   3         63.92         61.67        18.02 o                         
   6  18   3        165.46        147.17        21.49 o                         
   1  19   3       2230.27       2265.46        38.36 o                         
   2  19   3        344.15        320.24        23.47 o                         
   3  19   3       1703.47       1510.89        49.91 o                         
   4  19   3         25.64         62.58        18.72 o                         
   5  19   3         26.64         37.91        18.32 o                         
   0  20   3        541.89        447.31        27.00 o                         
   1  20   3       2490.50       2275.93        49.77 o                         
   2  20   3        365.91        315.57        22.50 o                         
   3  20   3       1229.64       1031.20        26.80 o                         
   4  20   3         23.68          1.58        18.09 o                         
   1  21   3        344.84        276.93        25.51 o                         
   2  21   3         90.80        137.43        19.93 o                         
   1   0   4      13523.61      15753.44       104.20 o                         
   3   0   4      27708.97      28928.87       501.20 o                         
   4   0   4      56540.08      53977.61       234.73 o                         
   5   0   4      33128.31      33853.45       753.65 o                         
   6   0   4      10604.81       9697.27       148.66 o                         
   7   0   4       2264.45       2041.42        42.95 o                         
   8   0   4        745.49        764.32        34.08 o                         
   9   0   4       3159.95       3248.78        37.86 o                         
  10   0   4         24.90         69.56        27.28 o                         
  11   0   4        116.97        230.55        23.04 o                         
  12   0   4        455.54        407.48        23.48 o                         
   1   1   4       5617.34       6222.01        55.57 o                         
   4   1   4      12939.36      11804.71        55.67 o                         
   5   1   4       1479.75       1525.26        35.30 o                         
   6   1   4       1182.51       1275.55        37.65 o                         
   7   1   4        102.81        126.63        26.90 o                         
   8   1   4        695.46        768.48        28.00 o                         
   9   1   4       1108.70       1225.43        23.72 o                         
  10   1   4       2362.26       2480.76        40.35 o                         
  11   1   4          5.69         33.52        18.89 o                         
  12   1   4         94.62         89.32        18.02 o                         
   0   2   4       4003.25       4223.53        56.05 o                         
   1   2   4        414.20        382.40        38.10 o                         
   2   2   4       5031.28       5385.07        44.64 o                         
   3   2   4        113.09        137.17        30.33 o                         
   4   2   4      20686.28      20996.21       136.07 o                         
   5   2   4        449.32        430.96        29.61 o                         
   6   2   4       2389.24       2424.58        31.95 o                         
   7   2   4        606.56        559.33        25.56 o                         
   8   2   4        146.12        214.85        27.64 o                         
   9   2   4        945.42        993.05        25.46 o                         
  10   2   4        302.65        333.88        23.38 o                         
  11   2   4        180.32        153.89        20.63 o                         
  12   2   4        167.79        143.22        17.69 o                         
   1   3   4      61410.32      63981.77       363.35 o                         
   2   3   4      15603.54      16189.54        60.29 o                         
   3   3   4      11501.32      10773.94        73.82 o                         
   4   3   4      34346.52      33824.24       284.20 o                         
   5   3   4       1337.89       1222.89        31.93 o                         
   6   3   4       1659.94       1701.53        33.60 o                         
   7   3   4       1397.54       1399.65        29.13 o                         
   8   3   4       1406.09       1401.48        30.93 o                         
   9   3   4        346.62        394.95        22.79 o                         
  10   3   4       1810.97       1851.17        27.05 o                         
  11   3   4         69.97         74.68        22.79 o                         
  12   3   4          6.48          2.28        17.62 o                         
   1   4   4      11112.96      11501.22        49.72 o                         
   2   4   4       2384.41       2763.12        35.74 o                         
   3   4   4       5970.67       6174.94        36.61 o                         
   4   4   4       8909.44       8500.75        53.54 o                         
   5   4   4        614.17        429.80        31.50 o                         
   6   4   4      28529.59      27804.63       239.84 o                         
   7   4   4       2095.21       2038.10        32.58 o                         
   8   4   4        266.25        323.91        27.65 o                         
   9   4   4        129.87        181.44        28.36 o                         
  10   4   4        403.80        382.10        26.58 o                         
  11   4   4          4.87          9.96        25.30 o                         
  12   4   4        320.64        272.58        23.94 o                         
   1   5   4       8904.89       8680.57        47.30 o                         
   2   5   4      30960.86      29467.84       165.98 o                         
   3   5   4      31239.45      30613.28       157.52 o                         
   4   5   4      16103.89      15493.18        75.68 o                         
   5   5   4         50.40         68.05        29.44 o                         
   6   5   4        598.15        532.89        35.46 o                         
   7   5   4       1412.81       1381.48        36.38 o                         
   8   5   4       2640.43       2729.00        49.82 o                         
   9   5   4        839.26        944.68        32.97 o                         
  10   5   4        474.12        501.90        27.89 o                         
  11   5   4        622.23        611.22        44.13 o                         
  12   5   4         19.06         69.61        27.69 o                         
   0   6   4       3740.08       3646.66        51.30 o                         
   1   6   4        617.15        698.78        29.26 o                         
   2   6   4      10040.01      10248.02        41.68 o                         
   3   6   4       2033.63       1714.98        27.71 o                         
   4   6   4       3781.83       3790.87        33.19 o                         
   5   6   4          5.67         24.01        26.54 o                         
   6   6   4       1267.65       1263.74        32.91 o                         
   7   6   4         43.86         43.98        38.15 o                         
   8   6   4        543.49        570.11        30.19 o                         
   9   6   4       3551.14       3668.07        36.62 o                         
  10   6   4        424.20        453.03        47.28 o                         
  11   6   4          3.12        -14.43        29.40 o                         
   1   7   4       5241.48       5116.97        37.03 o                         
   2   7   4       4067.74       4177.49        31.98 o                         
   3   7   4       1113.66       1135.56        27.15 o                         
   4   7   4       3068.95       3056.24        38.78 o                         
   5   7   4       3483.80       3574.89        28.98 o                         
   6   7   4        315.24        320.89        24.79 o                         
   7   7   4         83.01        103.15        28.42 o                         
   8   7   4         60.78         90.01        29.48 o                         
   9   7   4        183.37        201.57        23.95 o                         
  10   7   4       1005.84       1068.35        33.84 o                         
  11   7   4         49.55         54.11        32.37 o                         
   0   8   4      17923.62      18194.92        71.81 o                         
   1   8   4       8188.83       7814.89        34.71 o                         
   2   8   4          3.39          2.26        27.64 o                         
   3   8   4       1412.70       1401.22        28.70 o                         
   4   8   4       2388.63       2382.43        28.83 o                         
   5   8   4       6488.72       6384.61        45.65 o                         
   6   8   4         29.87         68.33        24.03 o                         
   7   8   4       1036.54       1078.22        31.88 o                         
   8   8   4        295.20        324.20        32.78 o                         
   9   8   4         92.33        181.50        32.87 o                         
  10   8   4         11.32         50.34        31.97 o                         
  11   8   4         40.95        108.81        27.82 o                         
   1   9   4      13558.40      13581.38        41.47 o                         
   2   9   4       1062.14       1057.98        27.92 o                         
   3   9   4      14802.87      14706.14        81.81 o                         
   4   9   4        420.11        421.20        24.04 o                         
   5   9   4        199.04        170.28        23.86 o                         
   6   9   4        488.37        481.17        25.81 o                         
   7   9   4         88.56        125.86        23.26 o                         
   8   9   4        145.21        202.01        29.08 o                         
   9   9   4       1124.22       1271.12        35.68 o                         
  10   9   4          4.04         21.34        29.03 o                         
  11   9   4        222.00        176.51        24.70 o                         
   0  10   4       1186.01       1385.80        45.72 o                         
   1  10   4      23156.87      23904.72       109.53 o                         
   2  10   4       1964.02       1998.76        27.20 o                         
   3  10   4       1036.50        979.91        24.29 o                         
   4  10   4       1294.76       1304.74        26.57 o                         
   5  10   4        321.47        320.21        24.18 o                         
   6  10   4         17.33         68.26        24.91 o                         
   7  10   4        492.66        495.19        23.81 o                         
   8  10   4       1479.91       1416.24        41.83 o                         
   9  10   4        108.21        164.79        40.78 o                         
  10  10   4         56.23         29.12        33.80 o                         
   1  11   4       5101.29       5058.99        45.10 o                         
   2  11   4        200.95        202.08        23.45 o                         
   3  11   4        245.63        288.60        22.76 o                         
   4  11   4       1296.88       1286.42        26.12 o                         
   5  11   4        348.99        383.40        23.28 o                         
   6  11   4        143.90        157.57        26.23 o                         
   7  11   4          5.19         45.45        26.00 o                         
   8  11   4         28.55         71.54        24.18 o                         
   9  11   4        176.45        232.11        44.46 o                         
  10  11   4       1029.28        819.94        83.09 o                         
   0  12   4       1660.97       1568.56        36.22 o                         
   1  12   4        834.19        781.93        24.49 o                         
   2  12   4       1425.83       1468.46        28.30 o                         
   3  12   4        861.01        837.29        22.99 o                         
   4  12   4        109.21        104.87        22.73 o                         
   5  12   4       2716.78       2750.59        26.91 o                         
   6  12   4        494.52        555.09        22.89 o                         
   7  12   4       1081.70       1118.62        25.89 o                         
   8  12   4        112.20        136.15        30.54 o                         
   9  12   4          6.41         11.19        24.96 o                         
  10  12   4         98.18         67.13        23.35 o                         
   1  13   4       1937.27       1902.60        24.99 o                         
   2  13   4        458.22        431.70        23.14 o                         
   3  13   4      11439.72      11798.74        83.39 o                         
   4  13   4       4720.66       4956.40        32.44 o                         
   5  13   4       2972.40       3143.98        31.42 o                         
   6  13   4        198.72        234.49        24.58 o                         
   7  13   4       1232.47       1172.77        22.08 o                         
   8  13   4        676.84        754.07        26.21 o                         
   9  13   4        294.21        258.90        25.07 o                         
   0  14   4        432.59        430.07        39.31 o                         
   1  14   4       4076.52       4481.43        38.45 o                         
   2  14   4         54.69        107.16        22.75 o                         
   3  14   4        727.17        768.82        23.47 o                         
   4  14   4        427.47        438.32        21.21 o                         
   5  14   4       3957.83       3968.40        50.90 o                         
   6  14   4       5278.39       5422.17        83.03 o                         
   7  14   4        352.34        322.82        31.48 o                         
   8  14   4       1293.98       1158.25        41.56 o                         
   9  14   4        113.38         99.04        21.80 o                         
   1  15   4        387.63        455.71        23.98 o                         
   2  15   4          5.64         45.42        21.31 o                         
   3  15   4       2252.86       2317.80        25.94 o                         
   4  15   4        300.13        323.94        20.84 o                         
   5  15   4         21.85         53.68        22.44 o                         
   6  15   4       1854.42       1822.80        48.04 o                         
   7  15   4          7.87         23.45        24.89 o                         
   8  15   4          2.10         58.61        22.58 o                         
   0  16   4       3146.88       3271.20        65.17 o                         
   1  16   4        165.49        205.39        21.72 o                         
   2  16   4          4.69         32.31        20.47 o                         
   3  16   4       1721.57       1822.36        24.32 o                         
   4  16   4       1836.35       1820.78        28.85 o                         
   5  16   4        212.53        206.86        21.14 o                         
   6  16   4        481.52        470.31        21.61 o                         
   7  16   4        261.13        286.60        22.16 o                         
   8  16   4          1.43         -9.03        18.88 o                         
   1  17   4        558.96        584.28        24.14 o                         
   2  17   4       3213.15       3167.07        60.33 o                         
   3  17   4        781.44        791.15        21.67 o                         
   4  17   4       2322.93       2552.01        46.10 o                         
   5  17   4       1037.05       1022.73        30.02 o                         
   6  17   4         32.22         48.67        21.77 o                         
   7  17   4         91.25         35.67        21.96 o                         
   0  18   4       4365.98       4503.10       105.58 o                         
   1  18   4        643.82        684.77        19.49 o                         
   2  18   4       1672.05       1719.55        36.13 o                         
   3  18   4        643.84        699.79        35.52 o                         
   4  18   4        200.92        195.44        27.26 o                         
   5  18   4        129.89        110.62        18.63 o                         
   6  18   4       1440.70       1227.15        49.22 o                         
   1  19   4          8.20         27.48        19.11 o                         
   2  19   4        743.04        695.71        21.10 o                         
   3  19   4        744.02        687.75        19.18 o                         
   4  19   4        616.03        552.24        26.70 o                         
   5  19   4        149.74        133.30        17.20 o                         
   0  20   4        257.69        241.22        30.82 o                         
   1  20   4          8.49         26.20        18.53 o                         
   2  20   4        295.25        278.73        19.91 o                         
   3  20   4         34.11         56.69        20.75 o                         
   4  20   4         25.41         50.42        20.18 o                         
   1  21   4         23.04         29.23        18.19 o                         
   2  21   4        809.15        674.43        48.19 o                         
   1   1   5      46462.47      50874.59       308.68 o                         
   2   1   5        622.21        638.60        34.11 o                         
   3   1   5       4631.35       4400.12        44.46 o                         
   4   1   5       9364.88       8896.51        55.65 o                         
   5   1   5        921.95        747.79        34.32 o                         
   6   1   5       1494.81       1559.49        34.09 o                         
   7   1   5        652.31        642.85        27.43 o                         
   8   1   5          7.90         11.77        24.66 o                         
   9   1   5          6.06         29.47        21.54 o                         
  10   1   5        654.58        655.93        20.64 o                         
  11   1   5       1026.74       1034.54        29.03 o                         
  12   1   5        385.14        309.76        18.86 o                         
   0   2   5         42.93         60.77        53.82 o                         
   2   2   5       3290.64       3368.96        42.72 o                         
   4   2   5       2756.94       3188.30        39.28 o                         
   5   2   5         97.82        149.40        26.02 o                         
   6   2   5      19849.02      19284.12        80.47 o                         
   7   2   5          6.12         26.32        28.95 o                         
   8   2   5        228.31        236.28        24.52 o                         
   9   2   5       3244.71       3492.60        33.38 o                         
  10   2   5        348.12        302.66        24.27 o                         
  11   2   5        509.54        610.60        21.05 o                         
  12   2   5          0.14         15.86        17.91 o                         
   2   3   5       3790.52       4068.86        37.18 o                         
   3   3   5      20323.24      20061.81       123.46 o                         
   4   3   5       3903.27       3560.80        32.02 o                         
   5   3   5       7877.72       7526.56        42.56 o                         
   6   3   5        333.10        324.05        28.78 o                         
   7   3   5       3208.69       3103.70        32.46 o                         
   8   3   5        290.88        349.69        26.13 o                         
   9   3   5        198.00        274.38        28.50 o                         
  10   3   5          6.65         38.08        23.49 o                         
  11   3   5        442.11        479.24        24.19 o                         
  12   3   5         30.26         65.19        18.37 o                         
   0   4   5        680.43        822.75        53.09 o                         
   2   4   5        973.86        964.24        29.78 o                         
   3   4   5        808.74        722.28        28.83 o                         
   4   4   5       2344.82       2221.24        29.90 o                         
   5   4   5       2355.44       2327.64        36.71 o                         
   6   4   5        133.72        158.25        27.61 o                         
   7   4   5        174.43        213.22        28.59 o                         
   8   4   5       2528.51       2439.21        32.01 o                         
   9   4   5        108.44        133.02        23.79 o                         
  10   4   5          6.42         19.79        27.80 o                         
  11   4   5         13.02         42.97        25.41 o                         
  12   4   5        360.60        260.81        23.83 o                         
   1   5   5       6290.59       5998.76        40.87 o                         
   2   5   5       5210.67       4999.77        34.58 o                         
   3   5   5      12533.88      12607.20        43.82 o                         
   4   5   5       5490.34       5345.56        33.42 o                         
   5   5   5        416.78        373.17        27.94 o                         
   6   5   5        116.95        112.99        30.09 o                         
   7   5   5       4144.78       4064.97        51.14 o                         
   8   5   5       1831.30       1839.12        41.94 o                         
   9   5   5       1496.36       1636.84        35.59 o                         
  10   5   5        541.52        561.78        29.89 o                         
  11   5   5         36.03        113.25        29.41 o                         
   0   6   5         18.29         56.85        40.78 o                         
   1   6   5      18995.71      18352.68        54.99 o                         
   2   6   5       2253.37       2146.05        31.02 o                         
   3   6   5      23168.95      22880.12        52.94 o                         
   4   6   5       1598.49       1557.46        26.80 o                         
   5   6   5       1156.40       1232.80        32.51 o                         
   6   6   5       9262.25       9277.38        63.85 o                         
   7   6   5        684.03        693.35        38.90 o                         
   8   6   5         30.23         45.26        31.34 o                         
   9   6   5       5859.28       5716.37        89.28 o                         
  10   6   5         78.64        126.15        25.81 o                         
  11   6   5        436.35        424.23        30.36 o                         
   1   7   5      12458.68      11719.05        58.44 o                         
   2   7   5      13865.64      13730.32        68.39 o                         
   3   7   5      15831.77      15199.66        84.59 o                         
   4   7   5       5899.68       5912.55        32.87 o                         
   5   7   5         82.87         81.38        22.10 o                         
   6   7   5        363.17        387.87        26.27 o                         
   7   7   5        551.07        607.99        36.58 o                         
   8   7   5        210.45        216.36        27.80 o                         
   9   7   5         19.27         46.26        30.69 o                         
  10   7   5          3.12         19.57        27.23 o                         
  11   7   5        385.51        355.91        48.85 o                         
   0   8   5      17946.60      18027.12        76.78 o                         
   1   8   5       8828.16       8409.67        37.42 o                         
   2   8   5       1246.05       1266.00        24.80 o                         
   3   8   5       7587.78       7741.80        34.60 o                         
   4   8   5         39.78        109.60        25.49 o                         
   5   8   5       8485.21       8596.14        54.23 o                         
   6   8   5        350.43        426.67        25.08 o                         
   7   8   5         41.91         75.05        30.78 o                         
   8   8   5         20.40         35.46        25.96 o                         
   9   8   5        207.62        225.95        30.50 o                         
  10   8   5         13.52         79.96        23.39 o                         
  11   8   5        171.69        168.42        25.31 o                         
   1   9   5       2655.56       2807.46        31.26 o                         
   2   9   5       7520.78       7611.48        57.79 o                         
   3   9   5        296.14        355.31        24.17 o                         
   4   9   5      13821.53      13959.17       110.19 o                         
   5   9   5        226.17        235.55        22.38 o                         
   6   9   5          8.46         26.51        24.11 o                         
   7   9   5        153.14        257.92        26.13 o                         
   8   9   5        161.22        197.68        32.28 o                         
   9   9   5        367.12        413.55        31.42 o                         
  10   9   5        440.52        329.36        31.29 o                         
  11   9   5          1.00         37.26        28.95 o                         
   0  10   5        109.24         72.43        37.64 o                         
   1  10   5       6679.08       6657.32        34.39 o                         
   2  10   5       1482.42       1383.12        24.83 o                         
   3  10   5        464.97        399.85        24.70 o                         
   4  10   5        361.08        520.52        24.06 o                         
   5  10   5       2442.58       2497.41        25.50 o                         
   6  10   5       3417.22       3605.51        29.33 o                         
   7  10   5       1525.95       1835.79        42.41 o                         
   8  10   5         42.63         42.08        30.21 o                         
   9  10   5         32.19         42.55        29.91 o                         
  10  10   5        211.85        252.92        50.92 o                         
   1  11   5       2211.06       2378.43        25.89 o                         
   2  11   5       2293.92       2215.27        26.52 o                         
   3  11   5      16680.89      16492.59       113.07 o                         
   4  11   5        573.28        581.25        22.84 o                         
   5  11   5        959.50        992.89        26.79 o                         
   6  11   5         17.21         42.22        22.71 o                         
   7  11   5        335.89        392.37        21.69 o                         
   8  11   5        101.52        148.28        27.23 o                         
   9  11   5        141.70        198.45        25.45 o                         
  10  11   5         22.67          4.71        28.29 o                         
   0  12   5      18959.75      19886.14       122.26 o                         
   1  12   5       2923.45       2867.10        27.82 o                         
   2  12   5          5.86         52.21        23.35 o                         
   3  12   5        674.84        703.74        24.26 o                         
   4  12   5        726.37        796.45        24.31 o                         
   5  12   5       1180.35       1221.01        24.20 o                         
   6  12   5         14.27         71.30        24.40 o                         
   7  12   5         48.68         82.86        22.07 o                         
   8  12   5       1011.97        970.42        34.59 o                         
   9  12   5         31.84        107.71        26.68 o                         
  10  12   5         58.23         67.67        28.43 o                         
   1  13   5       1294.18       1346.35        25.33 o                         
   2  13   5        709.70        786.04        24.63 o                         
   3  13   5       1022.13        995.02        22.84 o                         
   4  13   5       2134.19       2184.59        27.11 o                         
   5  13   5          8.60         43.89        19.84 o                         
   6  13   5         20.07         56.30        22.58 o                         
   7  13   5        428.92        421.16        28.82 o                         
   8  13   5        321.76        326.71        27.71 o                         
   9  13   5        390.40        332.89        35.39 o                         
   0  14   5          0.34         16.54        30.95 o                         
   1  14   5         10.17         59.87        24.45 o                         
   2  14   5         61.96         72.09        22.37 o                         
   3  14   5       1835.16       1954.84        23.96 o                         
   4  14   5         37.68         54.42        22.96 o                         
   5  14   5         51.08         63.42        23.21 o                         
   6  14   5        348.34        327.37        23.36 o                         
   7  14   5        873.83        923.02        31.61 o                         
   8  14   5         21.08         51.97        22.38 o                         
   9  14   5        198.30        106.32        32.85 o                         
   1  15   5       1044.59       1142.30        25.15 o                         
   2  15   5        801.28        919.15        25.65 o                         
   3  15   5       1102.01       1159.96        22.79 o                         
   4  15   5         15.00         43.65        20.09 o                         
   5  15   5       7392.38       7684.64        70.91 o                         
   6  15   5          3.95         45.71        24.25 o                         
   7  15   5       1923.26       1890.04        65.36 o                         
   8  15   5          2.15         62.47        24.00 o                         
   0  16   5       1498.28       1716.81        43.08 o                         
   1  16   5       1248.94       1331.85        30.00 o                         
   2  16   5         36.67         70.82        21.98 o                         
   3  16   5       4574.10       4831.36        43.62 o                         
   4  16   5         10.03         59.05        21.94 o                         
   5  16   5       2421.98       2595.76        35.63 o                         
   6  16   5         87.16         71.76        24.54 o                         
   7  16   5        853.85        819.49        42.07 o                         
   8  16   5        721.01        544.14        31.61 o                         
   1  17   5        108.84        145.48        18.84 o                         
   2  17   5        950.32       1027.04        21.18 o                         
   3  17   5        882.35        940.57        23.34 o                         
   4  17   5          1.88         27.78        19.79 o                         
   5  17   5         28.97         14.03        18.00 o                         
   6  17   5         38.46         23.45        17.62 o                         
   7  17   5        454.06        358.40        20.52 o                         
   0  18   5         58.36        108.04        31.40 o                         
   1  18   5        449.46        462.16        20.59 o                         
   2  18   5        337.39        337.78        19.24 o                         
   3  18   5        133.57        184.15        19.63 o                         
   4  18   5        347.36        299.22        20.08 o                         
   5  18   5        187.73        214.00        20.35 o                         
   6  18   5          5.88         28.71        18.14 o                         
   1  19   5       2987.06       3153.72        60.10 o                         
   2  19   5        452.29        483.62        30.07 o                         
   3  19   5        169.42        197.60        18.78 o                         
   4  19   5         25.69         43.95        19.94 o                         
   5  19   5       1523.75       1298.24        72.49 o                         
   0  20   5        642.84        650.05        62.48 o                         
   1  20   5        204.72        159.05        21.24 o                         
   2  20   5        222.51        220.21        19.15 o                         
   3  20   5       1725.98       1550.99        93.85 o                         
   4  20   5         72.68         60.50        20.23 o                         
   1  21   5        105.39        104.14        19.59 o                         
   0   0   6        986.53       1189.81        75.23 o                         
   1   0   6       1624.87       1672.99        53.89 o                         
   3   0   6       3069.09       2763.67        56.14 o                         
   4   0   6      23447.46      24950.45       100.44 o                         
   5   0   6       1855.55       1656.50        47.28 o                         
   6   0   6      23584.94      23128.36       521.39 o                         
   7   0   6         84.34        119.49        35.04 o                         
   8   0   6         35.01         41.82        32.14 o                         
   9   0   6          7.03         36.80        28.75 o                         
  10   0   6       2997.84       3156.04        82.97 o                         
  11   0   6        207.28        179.66        26.71 o                         
  12   0   6         22.56          6.24        24.72 o                         
   1   1   6         61.34         81.08        37.55 o                         
   2   1   6       2956.75       3001.83        42.03 o                         
   3   1   6      24312.94      24273.98        95.57 o                         
   4   1   6      32503.41      31838.97       169.30 o                         
   5   1   6        910.86        984.88        33.41 o                         
   6   1   6        834.03        820.12        30.37 o                         
   7   1   6        399.26        466.68        24.00 o                         
   8   1   6       5318.46       5529.23        41.12 o                         
   9   1   6          0.24          9.77        21.51 o                         
  10   1   6         94.09        102.23        20.53 o                         
  11   1   6         69.85         71.74        18.47 o                         
  12   1   6         76.14         79.56        18.81 o                         
   0   2   6      64474.71      66670.73       973.79 o                         
   1   2   6       6942.38       7195.19        46.16 o                         
   2   2   6       7004.86       6994.82        39.89 o                         
   3   2   6       1457.81       1613.48        29.29 o                         
   4   2   6       4210.39       4224.70        35.60 o                         
   5   2   6        395.10        345.86        30.68 o                         
   6   2   6       3586.42       3804.28        34.53 o                         
   7   2   6        839.62        911.71        28.91 o                         
   8   2   6        281.21        320.94        26.73 o                         
   9   2   6        687.34        772.01        25.25 o                         
  10   2   6        137.66         98.82        20.00 o                         
  11   2   6          0.30         21.07        17.38 o                         
  12   2   6         33.30         35.40        19.66 o                         
   1   3   6        259.49        218.08        32.54 o                         
   2   3   6       1586.25       1549.02        32.59 o                         
   3   3   6        842.47        772.99        30.69 o                         
   4   3   6      16175.88      15690.58        85.56 o                         
   5   3   6      14996.99      14279.58        55.80 o                         
   6   3   6        144.77        145.69        28.08 o                         
   7   3   6      13650.57      13687.46        83.89 o                         
   8   3   6        884.23        935.60        30.61 o                         
   9   3   6          9.47         60.59        28.09 o                         
  10   3   6         98.53        145.29        23.79 o                         
  11   3   6         62.63         69.87        19.77 o                         
  12   3   6         11.58         32.62        16.07 o                         
   0   4   6      29788.68      30742.14       214.47 o                         
   2   4   6       3469.03       3066.08        32.65 o                         
   3   4   6      11736.14      11514.98        51.17 o                         
   4   4   6        248.57        301.01        24.71 o                         
   5   4   6      13591.68      12676.58        59.86 o                         
   6   4   6       6676.25       6075.29        58.14 o                         
   7   4   6        923.88       1019.22        31.70 o                         
   8   4   6        506.85        457.85        28.67 o                         
   9   4   6       3446.70       3582.06        37.95 o                         
  10   4   6         40.96         94.11        25.47 o                         
  11   4   6        264.48        223.72        24.33 o                         
  12   4   6          2.13         -0.29        22.65 o                         
   1   5   6      20832.04      20617.21        68.82 o                         
   2   5   6       7603.35       7795.90        36.20 o                         
   3   5   6       5323.90       5216.37        31.03 o                         
   4   5   6      25938.24      24907.31       190.31 o                         
   5   5   6          6.65         71.28        24.12 o                         
   6   5   6       5198.77       5016.62        33.28 o                         
   7   5   6       2147.81       2169.88        32.87 o                         
   8   5   6       5179.84       5484.10        44.34 o                         
   9   5   6       1618.35       1510.86        30.19 o                         
  10   5   6        198.92        151.64        27.73 o                         
  11   5   6        140.54        146.72        25.37 o                         
   0   6   6      13265.78      13088.13        63.01 o                         
   1   6   6      19604.21      19654.73        65.64 o                         
   2   6   6       4309.52       4279.46        31.99 o                         
   3   6   6      44718.65      43464.89       176.88 o                         
   4   6   6        190.27        223.50        24.55 o                         
   5   6   6         53.96         79.07        24.50 o                         
   6   6   6       2685.22       2677.90        33.23 o                         
   7   6   6        634.60        660.40        29.04 o                         
   8   6   6        421.30        363.38        26.74 o                         
   9   6   6       3156.52       3212.74        37.06 o                         
  10   6   6         44.36        121.02        27.69 o                         
  11   6   6        179.02        195.00        24.73 o                         
   1   7   6      31124.89      29572.86       111.79 o                         
   2   7   6       5260.87       5265.40        31.44 o                         
   3   7   6         19.70         71.40        24.74 o                         
   4   7   6        564.06        586.44        26.63 o                         
   5   7   6      12360.13      12003.51        95.56 o                         
   6   7   6          8.28         10.37        24.34 o                         
   7   7   6      11207.15      11437.01        69.45 o                         
   8   7   6          2.69         24.38        31.50 o                         
   9   7   6        288.16        264.64        30.65 o                         
  10   7   6          8.75         17.04        26.99 o                         
  11   7   6        262.21        217.19        30.35 o                         
   0   8   6        244.41        180.19        40.23 o                         
   1   8   6        925.76        951.08        25.51 o                         
   2   8   6        840.54        780.94        25.16 o                         
   3   8   6        911.02        708.71        25.00 o                         
   4   8   6        203.81        133.77        25.39 o                         
   5   8   6      10246.59      10331.32        94.82 o                         
   6   8   6        561.90        547.78        28.31 o                         
   7   8   6        482.93        590.28        27.00 o                         
   8   8   6        995.91       1057.88        30.27 o                         
   9   8   6        924.61       1021.49        27.60 o                         
  10   8   6         52.17        113.67        29.05 o                         
  11   8   6        196.40        184.16        33.04 o                         
   1   9   6       6621.12       6484.34        36.30 o                         
   2   9   6       2838.75       2750.32        28.74 o                         
   3   9   6       7211.05       6706.34        31.53 o                         
   4   9   6       8834.78       8769.22        65.60 o                         
   5   9   6        927.49        967.79        25.11 o                         
   6   9   6        530.26        490.69        31.17 o                         
   7   9   6        208.45        276.36        23.86 o                         
   8   9   6       2919.11       3015.30        34.26 o                         
   9   9   6        368.78        421.22        28.05 o                         
  10   9   6       1084.83        982.58        84.04 o                         
  11   9   6        226.56        187.90        34.11 o                         
   0  10   6        613.96        611.65        38.76 o                         
   1  10   6      21075.38      21306.31       123.69 o                         
   2  10   6       3058.12       3200.74        27.18 o                         
   3  10   6      15547.81      15204.68        84.56 o                         
   4  10   6        240.77        311.90        24.59 o                         
   5  10   6        372.72        385.71        23.46 o                         
   6  10   6       1112.23       1146.19        26.34 o                         
   7  10   6         27.14         51.43        26.12 o                         
   8  10   6       1209.51       1109.88        28.21 o                         
   9  10   6        886.01        938.79        31.82 o                         
  10  10   6         40.06         66.29        28.95 o                         
   1  11   6      26706.00      26281.62       100.92 o                         
   2  11   6       4154.24       4072.03        37.88 o                         
   3  11   6        265.09        286.93        22.78 o                         
   4  11   6       3497.00       3611.00        27.82 o                         
   5  11   6       8093.95       8346.87        59.77 o                         
   6  11   6        542.12        560.33        23.62 o                         
   7  11   6       3021.75       3353.34        48.91 o                         
   8  11   6          7.83         30.88        20.95 o                         
   9  11   6          4.12         35.13        24.77 o                         
  10  11   6         10.73         -4.11        26.22 o                         
   0  12   6      37112.13      36636.68       200.23 o                         
   1  12   6        520.47        569.76        21.86 o                         
   2  12   6        136.05        221.06        22.59 o                         
   3  12   6      10734.92      10621.72        34.69 o                         
   4  12   6        267.84        292.51        23.84 o                         
   5  12   6       1351.69       1478.17        25.72 o                         
   6  12   6          0.18         17.22        23.06 o                         
   7  12   6       1222.93       1284.99        30.58 o                         
   8  12   6         19.95         51.00        21.63 o                         
   9  12   6        583.67        545.42        25.04 o                         
  10  12   6          5.02         99.25        23.96 o                         
   1  13   6          4.27         66.71        22.96 o                         
   2  13   6       7739.57       7739.38        45.68 o                         
   3  13   6       1774.24       1783.90        23.41 o                         
   4  13   6       2978.91       3061.20        37.90 o                         
   5  13   6        110.94        138.55        19.48 o                         
   6  13   6         90.76         89.50        20.85 o                         
   7  13   6         66.16         49.62        20.21 o                         
   8  13   6        185.45        164.82        21.27 o                         
   9  13   6        100.67        111.96        25.13 o                         
   0  14   6        708.86        748.23        34.98 o                         
   1  14   6       7924.43       7995.19        42.21 o                         
   2  14   6       1694.98       1876.34        24.28 o                         
   3  14   6       5299.85       5724.81        47.32 o                         
   4  14   6        218.42        218.27        20.23 o                         
   5  14   6        418.67        373.96        21.99 o                         
   6  14   6        585.91        622.32        31.01 o                         
   7  14   6         13.28         62.95        22.50 o                         
   8  14   6        279.27        272.17        20.99 o                         
   9  14   6        744.42        623.17        31.11 o                         
   1  15   6       6805.60       7103.90        50.92 o                         
   2  15   6        460.38        500.20        21.54 o                         
   3  15   6        501.92        468.04        22.35 o                         
   4  15   6        336.40        380.17        21.35 o                         
   5  15   6       1362.63       1455.48        25.00 o                         
   6  15   6        265.15        248.49        23.83 o                         
   7  15   6       1475.39       1380.00        36.13 o                         
   8  15   6        237.39        171.20        27.14 o                         
   0  16   6       5452.71       5631.64       107.48 o                         
   1  16   6        109.18        100.42        20.25 o                         
   2  16   6         30.99         78.99        23.98 o                         
   3  16   6        345.43        405.46        20.23 o                         
   4  16   6       3230.02       3168.02        27.53 o                         
   5  16   6        252.03        255.22        21.17 o                         
   6  16   6          5.54         42.83        22.38 o                         
   7  16   6        647.75        540.64        22.18 o                         
   8  16   6         34.24         30.03        19.96 o                         
   1  17   6        194.20        224.39        20.83 o                         
   2  17   6       3420.20       3685.05        36.06 o                         
   3  17   6        547.40        539.26        22.56 o                         
   4  17   6         84.89         77.30        18.30 o                         
   5  17   6        123.05        200.22        19.66 o                         
   6  17   6          1.68         15.27        19.32 o                         
   7  17   6         10.34         50.51        21.48 o                         
   0  18   6       5038.41       5264.68       104.47 o                         
   1  18   6       1500.50       1599.58        27.82 o                         
   2  18   6        142.34        198.20        19.12 o                         
   3  18   6        447.61        467.80        20.50 o                         
   4  18   6        212.27        172.51        28.95 o                         
   5  18   6         50.39         41.83        17.77 o                         
   6  18   6          3.31         46.09        19.13 o                         
   1  19   6        233.90        240.44        21.31 o                         
   2  19   6         10.65         29.04        19.36 o                         
   3  19   6        579.66        536.78        28.47 o                         
   4  19   6         45.81         47.24        18.98 o                         
   5  19   6         10.15         12.44        18.75 o                         
   0  20   6        854.92        806.89        36.47 o                         
   1  20   6        179.00        165.52        17.10 o                         
   2  20   6        162.47        141.67        19.76 o                         
   3  20   6         40.87         37.74        21.45 o                         
   4  20   6        344.38        260.45        20.89 o                         
   1  21   6          8.30         15.26        30.08 o                         
   1   1   7      26261.22      26877.16       143.97 o                         
   2   1   7       3619.46       3912.34        39.73 o                         
   3   1   7       3539.92       3376.96        36.00 o                         
   4   1   7        203.61        132.65        31.16 o                         
   5   1   7        256.93        309.28        30.59 o                         
   6   1   7       2235.40       2215.43        31.05 o                         
   7   1   7       1613.46       1580.42        30.13 o                         
   8   1   7         48.43         78.54        23.77 o                         
   9   1   7        327.83        354.13        20.97 o                         
  10   1   7       1387.59       1350.89        21.63 o                         
  11   1   7         40.97         61.21        20.42 o                         
  12   1   7         10.91         30.47        17.19 o                         
   0   2   7         66.40         95.06        49.26 o                         
   1   2   7      15064.09      16098.69        79.29 o                         
   3   2   7       4782.24       4542.09        35.48 o                         
   4   2   7       2574.63       2824.76        32.23 o                         
   5   2   7       1067.19        948.90        30.26 o                         
   6   2   7       2281.05       1930.77        31.99 o                         
   7   2   7         65.92        120.25        23.79 o                         
   8   2   7      13819.34      13925.79        77.68 o                         
   9   2   7        802.42        816.85        25.49 o                         
  10   2   7        138.38        202.95        22.49 o                         
  11   2   7         47.66         94.56        17.95 o                         
  12   2   7        580.87        512.08        18.91 o                         
   1   3   7       4050.44       4199.02        33.65 o                         
   2   3   7      19811.84      20020.50        85.10 o                         
   3   3   7      10512.24      10474.27        69.29 o                         
   4   3   7      30412.39      28374.69       141.11 o                         
   5   3   7       1346.77       1446.41        31.42 o                         
   6   3   7       3844.78       3752.42        36.83 o                         
   7   3   7       1992.94       1926.51        32.72 o                         
   8   3   7       4095.20       4259.78        33.65 o                         
   9   3   7        140.78        215.19        23.51 o                         
  10   3   7       2020.72       1933.29        56.41 o                         
  11   3   7         22.53         32.52        20.03 o                         
  12   3   7         95.89        103.77        20.39 o                         
   0   4   7      35761.76      34404.56       151.98 o                         
   1   4   7       5529.45       5900.20        35.48 o                         
   2   4   7       1982.18       1667.39        29.38 o                         
   3   4   7       6233.30       6210.12        52.74 o                         
   4   4   7       5157.32       4735.60        33.13 o                         
   5   4   7        669.15        830.76        27.92 o                         
   6   4   7       7095.45       6642.65        43.53 o                         
   7   4   7          2.63         31.47        29.96 o                         
   8   4   7        279.08        307.86        27.10 o                         
   9   4   7         69.61         85.70        26.55 o                         
  10   4   7        613.57        763.91        24.95 o                         
  11   4   7         55.49         65.28        25.17 o                         
  12   4   7         18.32          7.00        22.44 o                         
   1   5   7      23209.98      22768.76        74.31 o                         
   2   5   7      24115.14      22463.67        94.35 o                         
   3   5   7        122.18        125.59        25.74 o                         
   4   5   7      11613.59      11964.40        73.91 o                         
   5   5   7       2635.43       2662.22        28.56 o                         
   6   5   7        464.92        490.57        29.01 o                         
   7   5   7       8154.88       8160.28        77.87 o                         
   8   5   7         46.94         92.01        29.99 o                         
   9   5   7        223.35        232.17        26.70 o                         
  10   5   7       3513.63       3686.89        66.47 o                         
  11   5   7        119.50        167.17        24.43 o                         
   0   6   7      58185.63      56250.54       394.22 o                         
   1   6   7         11.69         43.31        25.43 o                         
   2   6   7       1772.56       1828.74        25.64 o                         
   3   6   7        763.36        924.72        25.69 o                         
   4   6   7       3971.24       3665.38        28.26 o                         
   5   6   7        338.28        350.01        26.16 o                         
   6   6   7        964.46        932.46        24.90 o                         
   7   6   7        730.11        726.16        30.97 o                         
   8   6   7       1631.90       1696.67        31.20 o                         
   9   6   7       1206.09       1324.21        31.16 o                         
  10   6   7         98.46        131.42        29.73 o                         
  11   6   7        182.15        131.81        43.77 o                         
   1   7   7        168.32        161.15        21.84 o                         
   2   7   7       5124.15       5302.84        31.03 o                         
   3   7   7        441.71        460.23        25.82 o                         
   4   7   7      17282.30      16770.61        78.78 o                         
   5   7   7        777.93        845.56        24.47 o                         
   6   7   7       5097.97       5088.86        53.22 o                         
   7   7   7        389.30        429.65        27.62 o                         
   8   7   7       2552.00       2517.65        32.34 o                         
   9   7   7        645.42        703.56        27.24 o                         
  10   7   7         12.42          9.47        27.66 o                         
  11   7   7          3.69         25.95        31.14 o                         
   0   8   7      16079.36      15464.76       125.41 o                         
   1   8   7        201.75        206.52        22.53 o                         
   2   8   7      17882.69      17069.38        74.74 o                         
   3   8   7      15111.40      15093.09        72.40 o                         
   4   8   7      12193.74      12118.87        65.40 o                         
   5   8   7        157.59        170.45        22.62 o                         
   6   8   7      26890.44      27035.67       226.18 o                         
   7   8   7        110.30        151.08        24.35 o                         
   8   8   7        265.59        227.74        28.78 o                         
   9   8   7        443.31        428.09        25.04 o                         
  10   8   7        405.65        433.17        31.98 o                         
  11   8   7         92.00         74.86        29.46 o                         
   1   9   7       3616.76       3528.55        29.72 o                         
   2   9   7      68299.58      67250.71       255.33 o                         
   3   9   7       1559.10       1767.45        25.64 o                         
   4   9   7      10142.71       9889.98        61.43 o                         
   5   9   7       2705.50       2808.34        26.79 o                         
   6   9   7        477.14        450.82        23.04 o                         
   7   9   7        961.34       1019.59        36.97 o                         
   8   9   7       1361.56       1450.87        30.95 o                         
   9   9   7         76.34         62.88        34.85 o                         
  10   9   7        571.76        595.19        53.56 o                         
  11   9   7          2.98         38.71        24.82 o                         
   0  10   7      48718.70      46782.29       130.75 o                         
   1  10   7         64.55         58.51        22.61 o                         
   2  10   7        350.31        397.64        22.98 o                         
   3  10   7        271.23        270.04        20.97 o                         
   4  10   7       8008.11       7808.96        51.01 o                         
   5  10   7         25.59         47.86        20.93 o                         
   6  10   7         26.79         55.41        24.70 o                         
   7  10   7         27.92         32.37        23.14 o                         
   8  10   7        752.10        755.30        25.84 o                         
   9  10   7        338.15        377.22        26.39 o                         
  10  10   7        141.89         90.02        26.24 o                         
   1  11   7         14.17         15.09        21.94 o                         
   2  11   7       4222.71       4053.38        38.90 o                         
   3  11   7        700.73        661.74        21.18 o                         
   4  11   7       6881.75       6701.81        55.82 o                         
   5  11   7          2.94         26.48        21.61 o                         
   6  11   7        957.39        913.29        23.09 o                         
   7  11   7          9.83         59.39        28.51 o                         
   8  11   7        962.58        956.20        31.45 o                         
   9  11   7         10.67         21.93        31.17 o                         
  10  11   7        777.77        690.52        41.70 o                         
   0  12   7       2330.75       2444.33        38.87 o                         
   1  12   7         97.06         90.55        22.16 o                         
   2  12   7       6546.17       6683.08        57.28 o                         
   3  12   7       4138.52       4236.82        24.94 o                         
   4  12   7        882.66        824.45        19.34 o                         
   5  12   7         40.73         44.78        19.74 o                         
   6  12   7       6038.14       6299.77        52.12 o                         
   7  12   7         89.74        125.98        20.23 o                         
   8  12   7         44.23         43.94        21.61 o                         
   9  12   7        342.21        300.71        25.54 o                         
  10  12   7         55.22         42.34        24.32 o                         
   1  13   7       4220.87       4543.90        28.92 o                         
   2  13   7       8249.45       8319.00        49.13 o                         
   3  13   7        642.14        616.82        21.66 o                         
   4  13   7      10440.72      10736.41        73.84 o                         
   5  13   7        611.19        647.40        22.73 o                         
   6  13   7        217.11        224.12        19.91 o                         
   7  13   7        187.06        246.12        22.00 o                         
   8  13   7       1675.86       1554.17        34.40 o                         
   9  13   7          0.01         20.81        27.99 o                         
   0  14   7       7475.53       7466.52        86.75 o                         
   1  14   7         50.62        136.59        20.98 o                         
   2  14   7        181.29        230.51        18.90 o                         
   3  14   7         12.88         21.49        18.93 o                         
   4  14   7       3598.24       3704.65        25.86 o                         
   5  14   7        411.47        427.16        22.41 o                         
   6  14   7       1349.73       1369.72        27.81 o                         
   7  14   7          0.05         15.30        21.90 o                         
   8  14   7        346.22        321.27        26.62 o                         
   9  14   7          9.13         -9.02        21.48 o                         
   1  15   7        349.07        329.78        18.46 o                         
   2  15   7       3891.33       3852.96        52.05 o                         
   3  15   7          4.66         47.02        19.89 o                         
   4  15   7        871.12        865.56        21.60 o                         
   5  15   7        532.56        584.93        22.75 o                         
   6  15   7          4.40         11.31        24.17 o                         
   7  15   7        199.84        210.85        22.12 o                         
   8  15   7         17.11         50.41        20.81 o                         
   0  16   7       2794.53       2735.55        58.93 o                         
   1  16   7        374.63        440.09        21.33 o                         
   2  16   7       3246.37       3300.52        36.03 o                         
   3  16   7        993.02       1105.63        21.69 o                         
   4  16   7         32.39         68.31        18.08 o                         
   5  16   7        265.94        275.00        17.75 o                         
   6  16   7       2541.27       2360.65        39.19 o                         
   7  16   7         62.57         48.58        28.08 o                         
   1  17   7        524.04        553.20        20.38 o                         
   2  17   7        548.39        565.05        21.10 o                         
   3  17   7        332.71        360.95        18.70 o                         
   4  17   7       1355.57       1286.79        22.67 o                         
   5  17   7        230.51        246.98        21.68 o                         
   6  17   7        323.38        255.24        17.63 o                         
   7  17   7        180.43        145.06        21.59 o                         
   0  18   7        583.98        576.16        31.80 o                         
   1  18   7        385.61        358.92        24.14 o                         
   2  18   7          4.24          9.01        19.59 o                         
   3  18   7         56.69         65.64        19.29 o                         
   4  18   7        193.70        175.58        19.31 o                         
   5  18   7         40.21         13.56        18.60 o                         
   6  18   7         57.60         47.06        19.15 o                         
   1  19   7          6.33         44.35        19.36 o                         
   2  19   7       1818.65       1727.80        33.42 o                         
   3  19   7        115.03         95.94        23.29 o                         
   4  19   7        224.00        167.08        20.86 o                         
   5  19   7         16.20         43.50        19.86 o                         
   0  20   7       1212.44       1160.12        61.32 o                         
   1  20   7        147.61        154.06        27.65 o                         
   2  20   7          4.45         25.31        18.35 o                         
   3  20   7        439.17        379.38        22.45 o                         
   1  21   7         24.03         55.79        18.86 o                         
   0   0   8      32996.22      33522.12       488.49 o                         
   1   0   8        105.07        109.57        45.36 o                         
   2   0   8      28958.78      28467.86       247.40 o                         
   3   0   8        819.27        614.76        43.66 o                         
   4   0   8      12199.21      12470.99        55.83 o                         
   5   0   8       3746.77       3936.98        46.95 o                         
   6   0   8      65786.23      65220.83       582.03 o                         
   7   0   8        809.30        912.73        38.04 o                         
   8   0   8        968.64       1033.16        34.92 o                         
   9   0   8         27.82         84.11        25.29 o                         
  10   0   8        920.09        961.08        30.03 o                         
  11   0   8         50.94         56.83        28.14 o                         
  12   0   8          3.80         31.97        25.72 o                         
   1   1   8      63458.17      63449.73       728.29 o                         
   2   1   8       7750.61       7645.46        41.33 o                         
   3   1   8      13968.48      14174.65        95.59 o                         
   4   1   8      48640.69      45620.92       250.26 o                         
   5   1   8         85.27        105.78        27.73 o                         
   6   1   8        541.23        504.38        27.30 o                         
   7   1   8        139.75        167.16        25.67 o                         
   8   1   8       6415.31       6668.35        45.22 o                         
   9   1   8        274.16        324.23        21.77 o                         
  10   1   8        157.32        181.90        19.96 o                         
  11   1   8         75.95        107.30        19.03 o                         
  12   1   8         99.26         80.21        18.09 o                         
   0   2   8       8287.14       8691.66        58.49 o                         
   1   2   8      35366.63      36283.98       138.61 o                         
   2   2   8         54.86         35.30        27.85 o                         
   3   2   8       9914.26       9659.50        50.29 o                         
   4   2   8       3764.87       4131.34        32.37 o                         
   5   2   8        888.53       1075.30        32.18 o                         
   6   2   8         42.17         51.71        24.83 o                         
   7   2   8        283.60        314.62        26.67 o                         
   8   2   8          4.18         23.67        22.64 o                         
   9   2   8         49.62         83.03        21.18 o                         
  10   2   8        274.35        252.80        20.66 o                         
  11   2   8          6.52         32.99        18.35 o                         
  12   2   8          0.33         18.59        19.41 o                         
   1   3   8         12.48         18.19        29.57 o                         
   2   3   8        477.88        511.63        27.24 o                         
   3   3   8        863.70        898.80        29.13 o                         
   4   3   8      26452.04      25186.66       146.28 o                         
   5   3   8       1006.45       1052.75        28.67 o                         
   6   3   8       1516.54       1576.74        29.50 o                         
   7   3   8        651.80        653.25        27.53 o                         
   8   3   8       1486.61       1603.32        28.51 o                         
   9   3   8        358.13        390.91        25.23 o                         
  10   3   8        688.84        651.05        24.25 o                         
  11   3   8         13.31         25.32        19.76 o                         
  12   3   8          3.29         33.40        19.16 o                         
   0   4   8         45.22         42.31        36.87 o                         
   1   4   8        140.60        193.37        24.74 o                         
   2   4   8      53062.58      52005.16       250.48 o                         
   3   4   8      20422.54      20422.88       133.12 o                         
   4   4   8       2923.70       3026.97        28.74 o                         
   5   4   8       1356.31       1302.71        26.79 o                         
   6   4   8      49628.49      48397.74       223.49 o                         
   7   4   8       1033.12        951.77        25.69 o                         
   8   4   8        304.72        405.48        26.14 o                         
   9   4   8       1053.87       1102.15        28.13 o                         
  10   4   8        118.10        144.49        26.12 o                         
  11   4   8         77.93         91.69        21.85 o                         
   1   5   8       5469.96       5044.84        31.27 o                         
   2   5   8         83.15        121.68        24.38 o                         
   3   5   8        701.29        586.00        25.64 o                         
   4   5   8      38235.33      36047.37       322.61 o                         
   5   5   8      14716.82      14756.17        86.96 o                         
   6   5   8       1865.28       1721.14        30.87 o                         
   7   5   8        585.77        666.72        27.48 o                         
   8   5   8       2055.75       2265.24        33.62 o                         
   9   5   8        820.28        879.35        29.00 o                         
  10   5   8         90.60         91.71        27.99 o                         
  11   5   8        222.64        186.66        24.79 o                         
   0   6   8       8864.23       8923.45        48.16 o                         
   1   6   8       8205.85       7955.46        33.00 o                         
   2   6   8         25.20         52.26        25.69 o                         
   3   6   8        243.25        420.45        24.68 o                         
   4   6   8        413.78        433.90        23.72 o                         
   5   6   8       3159.34       3496.41        33.50 o                         
   6   6   8        337.57        341.81        24.31 o                         
   7   6   8       3802.43       4083.41        37.46 o                         
   8   6   8       1845.70       1835.83        33.79 o                         
   9   6   8        682.69        821.02        39.14 o                         
  10   6   8         87.13        122.93        27.03 o                         
  11   6   8          1.49         32.50        26.77 o                         
   1   7   8       1857.28       1609.50        26.58 o                         
   2   7   8       3990.47       4267.07        31.01 o                         
   3   7   8        101.84        159.67        22.67 o                         
   4   7   8       8983.61       8594.03        46.50 o                         
   5   7   8       3798.07       3617.03        31.78 o                         
   6   7   8        303.64        305.85        27.43 o                         
   7   7   8       2359.70       2574.16        33.34 o                         
   8   7   8         22.29         46.47        29.31 o                         
   9   7   8        121.78        122.05        33.77 o                         
  10   7   8       1034.01        907.47        37.02 o                         
  11   7   8         87.47         76.10        27.47 o                         
   0   8   8       3863.08       4501.37        43.37 o                         
   1   8   8         24.57         51.36        23.73 o                         
   2   8   8      10384.34      10003.30        43.15 o                         
   3   8   8       5113.26       5207.24        40.69 o                         
   4   8   8        119.05        133.81        20.87 o                         
   5   8   8       1138.91       1166.63        22.06 o                         
   6   8   8       8158.01       8226.48        79.98 o                         
   7   8   8         11.39         50.42        25.53 o                         
   8   8   8       1822.97       1731.47        35.53 o                         
   9   8   8          3.24         59.68        30.76 o                         
  10   8   8        134.49        149.01        24.94 o                         
  11   8   8         35.61         24.78        28.65 o                         
   1   9   8       2784.24       2893.91        26.79 o                         
   2   9   8       3633.10       3367.98        33.90 o                         
   3   9   8       4247.28       4430.11        27.50 o                         
   4   9   8       2913.71       2784.65        26.93 o                         
   5   9   8        323.88        323.38        24.73 o                         
   6   9   8        275.62        244.67        22.80 o                         
   7   9   8        158.14        174.10        20.97 o                         
   8   9   8         14.45         22.98        25.61 o                         
   9   9   8          0.46         66.87        38.48 o                         
  10   9   8        523.68        481.40        35.97 o                         
  11   9   8        234.36        142.27        27.24 o                         
   0  10   8      20629.65      20356.36       139.53 o                         
   1  10   8       1219.47       1264.92        25.06 o                         
   2  10   8       1799.52       1908.96        23.14 o                         
   3  10   8       8561.04       8446.04        72.90 o                         
   4  10   8         28.63         38.69        21.99 o                         
   5  10   8        427.80        465.69        23.62 o                         
   6  10   8       2085.83       2096.07        30.26 o                         
   7  10   8        127.34        163.80        25.48 o                         
   8  10   8       2399.99       2308.75        42.26 o                         
   9  10   8        276.71        296.76        25.38 o                         
  10  10   8         50.30         65.21        24.84 o                         
   1  11   8       4971.60       4906.04        35.90 o                         
   2  11   8        435.76        507.56        22.77 o                         
   3  11   8         76.71         94.44        20.00 o                         
   4  11   8        113.74        125.83        21.38 o                         
   5  11   8       5347.43       5378.10        44.15 o                         
   6  11   8       1006.13       1014.03        22.71 o                         
   7  11   8       1337.66       1384.09        26.51 o                         
   8  11   8        405.43        400.00        25.06 o                         
   9  11   8         25.38         45.71        26.46 o                         
  10  11   8        353.67        288.90        27.14 o                         
   0  12   8       5019.84       4855.96        45.61 o                         
   1  12   8          7.75         47.89        23.41 o                         
   2  12   8         40.21         61.36        22.17 o                         
   3  12   8       5277.84       5271.68        27.92 o                         
   4  12   8        497.96        535.48        21.16 o                         
   5  12   8         16.33         27.81        20.94 o                         
   6  12   8       1781.24       1881.45        24.07 o                         
   7  12   8        891.89        939.80        26.10 o                         
   8  12   8         11.83         31.38        23.62 o                         
   9  12   8        346.43        299.17        29.99 o                         
   1  13   8        100.93        117.17        21.68 o                         
   2  13   8       7274.67       7388.50        44.58 o                         
   3  13   8        229.50        315.29        19.10 o                         
   4  13   8        432.07        424.48        20.99 o                         
   5  13   8        132.75        188.81        21.23 o                         
   6  13   8        197.95        215.85        21.32 o                         
   7  13   8        394.56        496.37        21.72 o                         
   8  13   8          4.17         14.26        28.39 o                         
   9  13   8         50.67         75.91        23.26 o                         
   0  14   8      18736.38      18934.60       189.96 o                         
   1  14   8       2601.58       2797.87        23.24 o                         
   2  14   8         10.98         61.19        20.10 o                         
   3  14   8          2.25         25.38        20.44 o                         
   4  14   8         47.66         52.18        20.63 o                         
   5  14   8        244.48        275.17        22.02 o                         
   6  14   8         39.24         55.13        19.02 o                         
   7  14   8        123.80        123.84        18.81 o                         
   8  14   8       2305.13       2074.08        72.80 o                         
   9  14   8         93.55        108.72        23.82 o                         
   1  15   8       2301.82       2324.43        31.23 o                         
   2  15   8        347.55        379.74        20.46 o                         
   3  15   8       1901.61       1955.44        22.71 o                         
   4  15   8        462.01        483.37        19.70 o                         
   5  15   8        806.86        808.85        20.36 o                         
   6  15   8        609.05        548.35        20.67 o                         
   7  15   8         26.99         61.21        21.41 o                         
   8  15   8         20.52         25.20        28.09 o                         
   0  16   8        891.82        937.52        35.70 o                         
   1  16   8        630.26        689.92        21.84 o                         
   2  16   8          4.02         15.05        18.83 o                         
   3  16   8       3022.73       3209.68        34.65 o                         
   4  16   8       2829.74       2926.27        37.18 o                         
   5  16   8          2.63         25.93        20.55 o                         
   6  16   8        117.60        113.20        19.12 o                         
   7  16   8        509.59        446.93        23.98 o                         
   1  17   8        208.44        270.23        22.96 o                         
   2  17   8      10531.44      10900.94       131.68 o                         
   3  17   8        145.09        232.23        20.38 o                         
   4  17   8        200.02        213.42        19.37 o                         
   5  17   8        557.68        578.18        21.40 o                         
   6  17   8        134.66        146.26        20.29 o                         
   7  17   8         34.87         42.35        26.19 o                         
   0  18   8       9123.33       9463.85       228.61 o                         
   1  18   8        427.94        394.18        20.78 o                         
   2  18   8          7.86         24.05        19.16 o                         
   3  18   8        215.83        242.12        20.95 o                         
   4  18   8        668.72        602.18        20.24 o                         
   5  18   8         13.31         50.05        18.16 o                         
   6  18   8        126.52        106.38        19.96 o                         
   1  19   8        157.94        143.79        19.24 o                         
   2  19   8        989.34        891.46        50.88 o                         
   3  19   8          3.23         65.88        18.61 o                         
   4  19   8          1.80          9.24        17.85 o                         
   5  19   8         16.23         22.64        20.96 o                         
   0  20   8         31.32         47.68        26.48 o                         
   1  20   8         68.34         82.28        18.45 o                         
   2  20   8         55.70         49.78        19.19 o                         
   3  20   8          4.01         13.78        18.24 o                         
   2   1   9      53578.00      52963.45       513.52 o                         
   3   1   9        620.23        558.56        27.40 o                         
   4   1   9         70.09        117.48        25.67 o                         
   5   1   9       4409.14       4360.18        33.99 o                         
   6   1   9        460.98        479.21        27.02 o                         
   7   1   9       3120.56       3028.27        30.65 o                         
   8   1   9        163.26        167.94        22.96 o                         
   9   1   9         77.65         88.04        20.64 o                         
  10   1   9        362.02        382.77        21.00 o                         
  11   1   9        633.16        551.65        18.81 o                         
  12   1   9          3.78         46.87        17.77 o                         
   2   2   9        938.88        872.35        29.89 o                         
   3   2   9      50483.50      46648.58       285.78 o                         
   4   2   9      24093.43      24205.85        69.81 o                         
   5   2   9         36.52         30.57        24.33 o                         
   6   2   9         52.96         69.45        26.24 o                         
   7   2   9       1722.37       1778.09        25.52 o                         
   8   2   9       3936.76       4098.37        39.75 o                         
   9   2   9       1759.94       1884.95        25.93 o                         
  10   2   9        285.40        237.54        22.19 o                         
  11   2   9         24.03         51.90        19.81 o                         
  12   2   9        123.71        137.87        18.09 o                         
   1   3   9      44319.93      42762.84       159.30 o                         
   2   3   9      24150.14      22332.69       117.94 o                         
   3   3   9      40098.65      39719.95       214.19 o                         
   4   3   9        586.54        583.91        25.08 o                         
   5   3   9       8726.93       8410.60        48.27 o                         
   6   3   9         28.04         24.32        30.17 o                         
   7   3   9       2676.70       2821.42        31.13 o                         
   8   3   9          7.44          3.15        25.79 o                         
   9   3   9       2438.36       2364.03        46.43 o                         
  10   3   9       2155.72       2305.72        27.30 o                         
  11   3   9        216.64        222.26        23.68 o                         
   0   4   9       5476.64       5444.12        47.38 o                         
   1   4   9       7482.52       7285.24        32.76 o                         
   2   4   9       1650.03       1694.92        26.85 o                         
   3   4   9      12358.62      12165.47        72.40 o                         
   4   4   9       4649.37       4773.23        32.02 o                         
   5   4   9       3429.33       3713.43        33.19 o                         
   6   4   9        494.37        546.22        28.79 o                         
   7   4   9       1479.63       1469.54        32.18 o                         
   8   4   9        532.56        544.99        29.36 o                         
   9   4   9          6.80         24.29        24.30 o                         
  10   4   9         52.91         55.49        22.44 o                         
  11   4   9          8.81         42.85        21.17 o                         
   1   5   9       1577.23       1499.59        25.78 o                         
   2   5   9       1510.75       1160.78        25.01 o                         
   3   5   9         34.09         60.29        22.36 o                         
   4   5   9       1018.69       1009.17        24.07 o                         
   5   5   9       3315.20       3029.21        29.73 o                         
   6   5   9        441.19        454.71        29.64 o                         
   7   5   9       2861.13       2787.32        32.31 o                         
   8   5   9        303.71        310.29        29.77 o                         
   9   5   9       1672.82       1702.45        29.58 o                         
  10   5   9       1172.39       1112.22        38.83 o                         
  11   5   9        158.78        121.24        22.22 o                         
   1   6   9      15819.44      15663.25        41.55 o                         
   2   6   9         41.82         42.20        24.33 o                         
   3   6   9       3186.04       2680.68        26.76 o                         
   4   6   9        547.62        523.94        24.30 o                         
   5   6   9        867.26        858.63        25.21 o                         
   6   6   9        205.38        184.67        22.83 o                         
   7   6   9        205.23        238.95        26.10 o                         
   8   6   9        258.44        328.86        27.53 o                         
   9   6   9       1185.36       1207.73        30.23 o                         
  10   6   9         83.78         92.00        27.41 o                         
  11   6   9        262.90        219.26        27.58 o                         
   1   7   9      24503.54      23797.07        79.10 o                         
   2   7   9      25092.45      24504.53        73.10 o                         
   3   7   9      21787.67      22052.77        70.55 o                         
   4   7   9      11897.74      11893.06        70.12 o                         
   5   7   9       2534.73       2605.84        28.03 o                         
   6   7   9       1029.30       1056.43        26.51 o                         
   7   7   9       2788.85       2848.30        33.20 o                         
   8   7   9       1562.38       1597.40        36.10 o                         
   9   7   9          0.07         26.10        29.50 o                         
  10   7   9        496.53        473.25        35.63 o                         
  11   7   9         76.54         54.57        28.11 o                         
   0   8   9      12275.72      12313.73        52.58 o                         
   1   8   9       7414.29       6999.41        36.72 o                         
   2   8   9      11598.61      11602.72        49.34 o                         
   3   8   9        570.97        611.10        23.24 o                         
   4   8   9        338.18        377.90        23.16 o                         
   5   8   9       1459.95       1465.45        26.12 o                         
   6   8   9        114.13        131.82        22.30 o                         
   7   8   9        850.32        908.08        30.48 o                         
   8   8   9        731.66        731.20        26.28 o                         
   9   8   9         89.88        129.04        27.47 o                         
  10   8   9         30.88         55.94        26.60 o                         
  11   8   9        165.58         94.30        26.20 o                         
   1   9   9        732.17        782.19        23.97 o                         
   2   9   9       1752.74       1641.82        26.10 o                         
   3   9   9        235.76        240.30        22.70 o                         
   4   9   9         63.81         87.31        20.38 o                         
   5   9   9        529.18        537.12        22.14 o                         
   6   9   9        284.29        363.29        24.75 o                         
   7   9   9        257.51        215.70        26.32 o                         
   8   9   9         89.10         38.78        28.53 o                         
   9   9   9        282.16        305.89        35.08 o                         
  10   9   9        193.67        194.24        35.57 o                         
   0  10   9      12340.13      11893.79        58.54 o                         
   1  10   9       1927.11       1976.25        24.01 o                         
   2  10   9       1115.68       1153.38        23.77 o                         
   3  10   9         29.12         27.57        20.02 o                         
   4  10   9       1529.63       1545.27        24.35 o                         
   5  10   9       4029.78       4065.49        34.64 o                         
   6  10   9        620.39        738.51        24.40 o                         
   7  10   9        933.89       1058.32        25.78 o                         
   8  10   9        213.51        209.77        23.59 o                         
   9  10   9         13.59         23.88        29.81 o                         
  10  10   9         91.56         92.00        28.82 o                         
   1  11   9        852.48        908.98        23.68 o                         
   2  11   9       4040.61       3895.36        25.80 o                         
   3  11   9       4660.35       4603.26        26.72 o                         
   4  11   9       4801.88       4817.15        30.66 o                         
   5  11   9       1349.56       1439.09        24.69 o                         
   6  11   9        193.65        191.53        20.00 o                         
   7  11   9        631.14        713.03        24.38 o                         
   8  11   9       1099.68       1171.09        26.99 o                         
   9  11   9         84.32         92.45        25.50 o                         
  10  11   9        152.22        117.69        26.58 o                         
   0  12   9       7176.35       7264.13        62.72 o                         
   1  12   9       2976.38       3030.30        24.74 o                         
   2  12   9       3628.38       3618.52        25.58 o                         
   3  12   9        181.24        184.24        23.32 o                         
   4  12   9       2414.28       2360.12        25.41 o                         
   5  12   9       1810.61       1930.88        24.08 o                         
   6  12   9       2417.41       2452.64        28.78 o                         
   7  12   9        177.77        224.06        24.94 o                         
   8  12   9          0.45         30.60        29.87 o                         
   9  12   9         75.51         77.08        24.78 o                         
   1  13   9         58.67         76.45        19.91 o                         
   2  13   9         71.44         93.66        20.63 o                         
   3  13   9         12.35         32.98        21.97 o                         
   4  13   9        508.00        535.17        21.94 o                         
   5  13   9         99.51         90.73        19.80 o                         
   6  13   9         70.11         35.33        23.11 o                         
   7  13   9        435.27        495.65        21.94 o                         
   8  13   9          0.94         16.22        20.72 o                         
   9  13   9        666.30        496.18        35.21 o                         
   0  14   9       1381.86       1442.55        40.47 o                         
   1  14   9       1420.28       1417.29        27.11 o                         
   2  14   9         38.89         50.10        20.47 o                         
   3  14   9        930.60        930.88        19.58 o                         
   4  14   9         23.26         52.21        20.87 o                         
   5  14   9        498.11        519.73        20.45 o                         
   6  14   9        173.42        204.97        22.89 o                         
   7  14   9        586.96        661.84        26.61 o                         
   8  14   9         57.12         69.10        19.93 o                         
   9  14   9         58.96         62.86        23.77 o                         
   1  15   9        290.17        298.23        22.98 o                         
   2  15   9         68.77        112.65        19.55 o                         
   3  15   9        236.83        323.46        20.54 o                         
   4  15   9       3287.02       3502.59        37.67 o                         
   5  15   9       4086.23       4157.47        52.69 o                         
   6  15   9         88.61         89.24        19.99 o                         
   7  15   9       1155.78       1175.51        30.07 o                         
   8  15   9        691.61        648.32        28.30 o                         
   0  16   9        914.62       1018.49        33.51 o                         
   1  16   9         33.43         72.24        20.51 o                         
   2  16   9       1709.02       1767.56        23.22 o                         
   3  16   9       3738.89       3970.03        30.75 o                         
   4  16   9        424.10        422.62        20.19 o                         
   5  16   9       1558.91       1571.80        29.49 o                         
   6  16   9       2025.24       1952.94        53.37 o                         
   7  16   9        228.34        149.92        21.40 o                         
   1  17   9        854.71        827.75        25.89 o                         
   2  17   9        574.24        639.49        21.02 o                         
   3  17   9       1552.57       1628.72        25.51 o                         
   4  17   9       2684.44       2569.54        53.55 o                         
   5  17   9          8.66         25.23        19.64 o                         
   6  17   9          0.46          1.62        15.79 o                         
   7  17   9        197.81        151.63        24.65 o                         
   0  18   9         84.82         97.67        28.95 o                         
   1  18   9        141.99        126.67        19.02 o                         
   2  18   9        385.70        349.73        18.20 o                         
   3  18   9       1164.52       1018.60        24.35 o                         
   4  18   9       1060.77        932.45        34.29 o                         
   5  18   9        105.14        130.92        19.71 o                         
   6  18   9         29.29         56.70        20.54 o                         
   1  19   9       1139.31       1063.56        34.38 o                         
   2  19   9        134.67        152.06        20.50 o                         
   3  19   9        150.77        161.82        18.23 o                         
   4  19   9       1744.61       1582.83        69.90 o                         
   5  19   9       1439.28       1267.55        76.38 o                         
   0  20   9         44.72         48.16        30.51 o                         
   1  20   9         31.80         44.15        19.18 o                         
   2  20   9        219.58        238.96        19.06 o                         
   3  20   9       1605.14       1495.83        65.37 o                         
   1   0  10      32163.35      31553.68       306.40 o                         
   2   0  10       1878.73       1736.06        40.94 o                         
   3   0  10      25059.47      24728.14       103.17 o                         
   4   0  10        125.08        241.37        34.52 o                         
   5   0  10      20825.78      19836.21       159.30 o                         
   6   0  10       4884.93       4871.91        71.91 o                         
   7   0  10       6634.38       6599.02        78.87 o                         
   8   0  10        983.32       1183.65        31.08 o                         
   9   0  10       1587.18       1762.78        34.12 o                         
  10   0  10          5.61         62.89        27.88 o                         
  11   0  10          1.91          7.54        27.61 o                         
  12   0  10        779.94        807.28        68.93 o                         
   1   1  10       2310.21       2090.69        36.99 o                         
   2   1  10      24346.49      22342.29       112.33 o                         
   3   1  10       5670.39       5072.10        32.66 o                         
   4   1  10       9866.38       9556.01        40.75 o                         
   5   1  10       1602.13       1432.12        27.24 o                         
   6   1  10         16.02         42.73        24.65 o                         
   7   1  10       2278.26       2322.42        28.05 o                         
   8   1  10        805.83        739.34        22.79 o                         
   9   1  10         44.48         12.16        20.14 o                         
  10   1  10        208.15        306.76        20.32 o                         
  11   1  10         28.37         21.26        19.58 o                         
  12   1  10        403.62        358.50        19.86 o                         
   0   2  10         52.85        101.08        37.33 o                         
   1   2  10       3976.03       4040.87        35.54 o                         
   2   2  10        436.31        379.56        29.11 o                         
   3   2  10        628.45        564.13        25.18 o                         
   4   2  10        466.30        442.07        26.75 o                         
   5   2  10        536.20        596.78        28.04 o                         
   6   2  10        519.86        508.33        23.36 o                         
   7   2  10       1004.14       1008.75        26.66 o                         
   8   2  10        114.78        150.61        23.26 o                         
   9   2  10       2079.46       2130.12        30.55 o                         
  10   2  10        928.69        885.67        20.69 o                         
  11   2  10          3.56        -10.03        21.12 o                         
   1   3  10       3200.98       3036.36        29.00 o                         
   2   3  10       6680.95       6550.80        33.89 o                         
   3   3  10      29838.12      29446.01       122.17 o                         
   4   3  10        418.73        484.06        22.18 o                         
   5   3  10       6912.77       6509.78        37.15 o                         
   6   3  10        301.90        322.86        26.40 o                         
   7   3  10       8231.97       8369.42        76.84 o                         
   8   3  10         37.73         70.63        22.26 o                         
   9   3  10         45.51         87.16        21.54 o                         
  10   3  10        145.62        231.18        22.35 o                         
  11   3  10        319.88        287.38        23.44 o                         
   0   4  10      12776.76      11850.58        82.69 o                         
   1   4  10      19956.90      20042.46        67.14 o                         
   2   4  10       7446.87       7585.57        32.23 o                         
   3   4  10      10561.59      10339.24        71.93 o                         
   4   4  10      22410.34      21703.15       116.31 o                         
   5   4  10      17351.53      16397.27       138.65 o                         
   6   4  10       1118.97       1014.34        30.12 o                         
   7   4  10       1108.13       1128.81        25.81 o                         
   8   4  10        991.15       1200.78        27.13 o                         
   9   4  10        822.57        809.98        26.00 o                         
  10   4  10        253.60        246.00        23.94 o                         
  11   4  10        131.14         93.79        20.28 o                         
   1   5  10        323.36        264.20        21.68 o                         
   2   5  10      49899.14      48500.29       179.76 o                         
   3   5  10       4909.96       4163.74        37.02 o                         
   4   5  10         90.31         80.22        22.41 o                         
   5   5  10       2769.77       2659.75        27.83 o                         
   6   5  10       1806.19       1764.82        29.30 o                         
   7   5  10       1329.55       1431.35        29.66 o                         
   8   5  10        665.86        635.09        25.93 o                         
   9   5  10        117.61        113.57        27.51 o                         
  10   5  10         23.66         80.67        23.06 o                         
  11   5  10        149.90        134.31        21.69 o                         
   0   6  10      41169.64      41020.04       188.06 o                         
   1   6  10      12142.04      12227.25        42.46 o                         
   2   6  10       7406.00       7544.53        32.97 o                         
   3   6  10       3281.82       2953.01        27.10 o                         
   4   6  10      11957.99      11788.14        63.09 o                         
   5   6  10       1813.93       1900.70        26.32 o                         
   6   6  10         57.94         98.34        24.54 o                         
   7   6  10        177.57        217.11        27.79 o                         
   8   6  10        280.81        384.85        29.92 o                         
   9   6  10       2775.93       2783.24        44.45 o                         
  10   6  10         46.96        102.42        30.32 o                         
  11   6  10        208.01        154.86        22.57 o                         
   1   7  10      26243.24      26014.83        64.50 o                         
   2   7  10       1020.53        859.94        23.27 o                         
   3   7  10        280.97        199.56        23.62 o                         
   4   7  10       4015.60       3955.75        28.42 o                         
   5   7  10       8706.80       8573.36        78.98 o                         
   6   7  10          6.85         30.01        23.62 o                         
   7   7  10       5429.17       5797.36        73.43 o                         
   8   7  10        545.08        604.80        27.72 o                         
   9   7  10        176.42        178.49        31.79 o                         
  10   7  10          0.30         29.91        28.91 o                         
  11   7  10        148.49        113.10        27.74 o                         
   0   8  10        453.28        637.81        35.62 o                         
   1   8  10      15009.75      15376.54        61.98 o                         
   2   8  10        214.54        277.30        22.80 o                         
   3   8  10      15063.54      14887.88       124.14 o                         
   4   8  10          5.79          4.82        21.73 o                         
   5   8  10       4256.81       4180.39        31.63 o                         
   6   8  10        102.36        135.59        24.54 o                         
   7   8  10       2837.44       2968.17        44.91 o                         
   8   8  10        170.34        184.89        28.82 o                         
   9   8  10        715.71        756.73        31.77 o                         
  10   8  10         71.31         49.02        26.69 o                         
  11   8  10         51.37         70.45        31.76 o                         
   1   9  10       5814.87       5739.49        39.07 o                         
   2   9  10      11907.43      11591.51        36.98 o                         
   3   9  10       4469.99       4454.10        28.61 o                         
   4   9  10       1139.39       1154.90        23.61 o                         
   5   9  10        980.39        969.40        22.36 o                         
   6   9  10        105.52        155.65        23.95 o                         
   7   9  10        190.80        219.44        24.67 o                         
   8   9  10        201.60        153.49        24.66 o                         
   9   9  10         11.78         23.68        27.97 o                         
  10   9  10         92.75        161.30        26.57 o                         
   0  10  10        257.16        221.65        29.40 o                         
   1  10  10      21511.01      21914.54        51.39 o                         
   2  10  10          4.69         28.05        22.23 o                         
   3  10  10      12665.10      12492.09        60.79 o                         
   4  10  10       8450.55       8348.29        50.66 o                         
   5  10  10        486.03        514.18        23.05 o                         
   6  10  10        126.49        137.80        22.13 o                         
   7  10  10         69.51         88.95        25.09 o                         
   8  10  10        587.90        618.10        25.61 o                         
   9  10  10        631.42        586.12        28.20 o                         
  10  10  10        306.91        236.78        26.91 o                         
   1  11  10      17519.66      17788.03       104.24 o                         
   2  11  10       7200.41       7237.50        43.64 o                         
   3  11  10         37.97         64.14        21.22 o                         
   4  11  10         34.83         28.83        21.79 o                         
   5  11  10        506.15        528.76        23.14 o                         
   6  11  10        784.96        834.05        23.95 o                         
   7  11  10       1260.22       1375.12        30.50 o                         
   8  11  10         59.84         65.51        24.18 o                         
   9  11  10          1.80          6.72        21.04 o                         
  10  11  10          2.93         27.89        30.00 o                         
   0  12  10       8925.44       8972.64        73.80 o                         
   1  12  10         16.47         35.16        20.66 o                         
   2  12  10        977.99       1043.44        22.73 o                         
   3  12  10       1030.00       1056.02        21.98 o                         
   4  12  10        897.07        911.86        22.32 o                         
   5  12  10       5430.22       5593.35        62.13 o                         
   6  12  10       1435.35       1575.72        23.60 o                         
   7  12  10       1081.26       1087.53        26.46 o                         
   8  12  10        154.33         81.06        21.57 o                         
   9  12  10         16.22         74.21        24.80 o                         
   1  13  10       2424.53       2542.65        24.25 o                         
   2  13  10         14.31         43.36        20.01 o                         
   3  13  10       5695.17       5759.66        49.60 o                         
   4  13  10       2578.70       2625.79        30.57 o                         
   5  13  10        432.69        526.07        20.44 o                         
   6  13  10        149.82        177.29        19.74 o                         
   7  13  10          8.14         38.13        26.26 o                         
   8  13  10        232.79        245.55        23.37 o                         
   9  13  10        515.75        427.46        24.16 o                         
   0  14  10       2050.97       2073.25        34.10 o                         
   1  14  10       5240.52       5644.60        27.15 o                         
   2  14  10        179.17        212.14        19.10 o                         
   3  14  10       3478.06       3597.19        39.00 o                         
   4  14  10        500.50        515.37        21.97 o                         
   5  14  10        378.78        340.98        20.41 o                         
   6  14  10        341.06        406.98        20.36 o                         
   7  14  10        414.41        312.37        22.75 o                         
   8  14  10         21.90         35.81        38.52 o                         
   1  15  10       4692.17       5071.92        31.93 o                         
   2  15  10       2146.58       2317.56        34.12 o                         
   3  15  10          8.60         42.51        21.63 o                         
   4  15  10        173.36        197.33        20.46 o                         
   5  15  10        293.14        315.07        18.28 o                         
   6  15  10        438.00        364.40        20.17 o                         
   7  15  10        649.41        595.90        21.42 o                         
   8  15  10         61.28        106.89        23.82 o                         
   0  16  10        738.11        785.26        36.46 o                         
   1  16  10         69.56         82.41        20.25 o                         
   2  16  10          7.72         17.88        18.36 o                         
   3  16  10         71.69         88.48        20.27 o                         
   4  16  10        233.85        276.76        18.36 o                         
   5  16  10         49.18         87.05        18.78 o                         
   6  16  10       1179.97       1188.10        34.62 o                         
   7  16  10        217.52        183.93        23.17 o                         
   1  17  10        920.74       1048.42        26.34 o                         
   2  17  10        316.51        316.32        20.48 o                         
   3  17  10       1153.45       1201.48        20.88 o                         
   4  17  10        813.87        874.76        26.32 o                         
   5  17  10         55.84         66.85        19.07 o                         
   6  17  10          4.57         51.37        19.49 o                         
   0  18  10         71.48         50.36        26.71 o                         
   1  18  10       2237.93       2279.94        37.80 o                         
   2  18  10       1521.54       1594.69        26.49 o                         
   3  18  10        460.62        404.48        18.98 o                         
   4  18  10         33.12         57.63        19.48 o                         
   5  18  10         67.67         83.50        18.25 o                         
   6  18  10        915.85        732.63        29.70 o                         
   1  19  10        227.31        182.73        19.82 o                         
   2  19  10        104.09        108.98        21.58 o                         
   3  19  10         17.78         25.65        18.74 o                         
   4  19  10        830.41        663.53        27.44 o                         
   0  20  10        773.58        666.34        54.09 o                         
   1  20  10          2.93         47.81        18.87 o                         
   2  20  10         19.79         39.61        21.39 o                         
   3  20  10         11.14         44.69        17.37 o                         
   1   1  11        443.00        353.82        30.69 o                         
   2   1  11       1414.23       1437.45        32.11 o                         
   3   1  11       6076.23       5578.42        33.95 o                         
   4   1  11       8569.86       9196.83        37.77 o                         
   5   1  11       2637.27       2626.15        30.53 o                         
   6   1  11        191.09        154.93        27.06 o                         
   7   1  11        706.27        713.13        23.90 o                         
   8   1  11          1.20         41.71        20.76 o                         
   9   1  11        547.45        614.16        23.30 o                         
  10   1  11       1388.91       1339.26        21.73 o                         
  11   1  11         71.66         70.64        18.56 o                         
   0   2  11      14392.24      14494.83        59.26 o                         
   1   2  11       5389.62       4939.49        31.35 o                         
   2   2  11        161.95        204.31        27.23 o                         
   3   2  11       3242.21       3378.83        29.32 o                         
   4   2  11       4904.83       5035.50        34.57 o                         
   5   2  11       2593.87       2583.13        30.07 o                         
   6   2  11       3343.20       3710.08        30.27 o                         
   7   2  11      10690.14      10586.74        37.11 o                         
   8   2  11       1380.22       1380.44        25.64 o                         
   9   2  11       1700.78       1598.36        23.67 o                         
  10   2  11        279.62        242.38        22.30 o                         
  11   2  11        415.06        410.97        19.55 o                         
   1   3  11       2336.35       2119.59        27.39 o                         
   2   3  11       2816.43       2485.49        28.48 o                         
   3   3  11       5867.38       5400.06        29.69 o                         
   4   3  11       1082.47       1074.24        25.58 o                         
   5   3  11      14390.65      14562.98        84.47 o                         
   6   3  11       1701.07       1703.72        27.48 o                         
   7   3  11       2052.65       2097.41        24.92 o                         
   8   3  11         95.19         93.78        23.96 o                         
   9   3  11        538.01        644.14        24.92 o                         
  10   3  11          0.32         33.77        21.00 o                         
  11   3  11        135.25        108.44        22.17 o                         
   0   4  11      30594.14      28803.64       157.09 o                         
   1   4  11      16317.13      17116.46        56.35 o                         
   2   4  11       2496.47       2285.21        25.60 o                         
   3   4  11       1024.16        983.11        23.43 o                         
   4   4  11       6790.70       6563.15        55.73 o                         
   5   4  11       4484.14       4472.67        28.94 o                         
   6   4  11      10467.26      10440.35        83.65 o                         
   7   4  11        928.81        899.42        27.66 o                         
   8   4  11          8.07         30.27        24.11 o                         
   9   4  11       3311.95       3330.93        29.20 o                         
  10   4  11        279.55        275.33        21.88 o                         
  11   4  11          0.31         43.61        20.70 o                         
   1   5  11       2358.44       1943.27        24.14 o                         
   2   5  11      12162.67      11476.19        44.77 o                         
   3   5  11       2016.62       1727.23        25.45 o                         
   4   5  11       2278.45       1897.72        24.78 o                         
   5   5  11         25.77         48.26        21.29 o                         
   6   5  11        101.05        116.92        26.87 o                         
   7   5  11       2185.93       2151.80        33.57 o                         
   8   5  11       3103.64       3247.85        65.90 o                         
   9   5  11         41.19         53.53        21.14 o                         
  10   5  11        813.05        875.30        31.68 o                         
  11   5  11        247.01        271.65        24.60 o                         
   0   6  11       1149.80       1056.23        30.70 o                         
   1   6  11       4922.12       4245.81        25.33 o                         
   2   6  11        656.13        645.90        21.45 o                         
   3   6  11       7637.27       7732.50        41.71 o                         
   4   6  11       5068.76       5342.57        29.18 o                         
   5   6  11        709.72        729.59        22.04 o                         
   6   6  11       5291.56       5826.08        37.06 o                         
   7   6  11       3564.48       3547.09        53.25 o                         
   8   6  11        822.59        713.69        26.68 o                         
   9   6  11       1648.35       1605.20        32.32 o                         
  10   6  11         46.99         78.05        26.35 o                         
  11   6  11        653.40        658.39        32.24 o                         
   1   7  11        145.95        115.92        21.84 o                         
   2   7  11       7104.57       6858.75        32.64 o                         
   3   7  11      17506.97      17116.85        71.58 o                         
   4   7  11         72.81        106.31        22.90 o                         
   5   7  11       4712.89       4711.93        34.24 o                         
   6   7  11       1868.45       1798.43        32.87 o                         
   7   7  11        446.25        527.97        24.33 o                         
   8   7  11        890.27        825.21        29.15 o                         
   9   7  11        974.05       1044.82        31.63 o                         
  10   7  11          0.52         86.92        29.61 o                         
  11   7  11         32.36         73.06        24.39 o                         
   0   8  11      56653.46      54974.27       319.29 o                         
   1   8  11         13.02         30.94        21.68 o                         
   2   8  11       2521.38       2365.41        24.26 o                         
   3   8  11      26243.22      26818.76       147.87 o                         
   4   8  11       2134.99       2040.69        22.69 o                         
   5   8  11       1263.27       1277.50        25.87 o                         
   6   8  11       1376.00       1417.05        28.87 o                         
   7   8  11       2605.47       2688.82        28.08 o                         
   8   8  11          1.45         38.69        23.53 o                         
   9   8  11        108.90        158.17        31.66 o                         
  10   8  11        148.05        106.45        41.50 o                         
  11   8  11         14.83         29.24        29.05 o                         
   1   9  11      30841.06      30775.72        99.79 o                         
   2   9  11      27420.50      26867.61       118.61 o                         
   3   9  11       1495.36       1444.37        25.53 o                         
   4   9  11      21091.53      21178.91       134.28 o                         
   5   9  11       1611.81       1649.91        25.19 o                         
   6   9  11          2.17         25.96        22.34 o                         
   7   9  11        199.76        255.36        23.00 o                         
   8   9  11        645.38        635.64        24.66 o                         
   9   9  11        184.21        177.39        31.06 o                         
  10   9  11       1062.66       1085.59        50.85 o                         
   0  10  11       8139.08       7965.66        42.94 o                         
   1  10  11       7484.02       6981.72        29.12 o                         
   2  10  11       6399.93       6481.54        32.81 o                         
   3  10  11        967.52        904.66        22.80 o                         
   4  10  11       1986.35       1960.68        24.45 o                         
   5  10  11        455.32        504.04        22.42 o                         
   6  10  11        787.43        939.99        24.21 o                         
   7  10  11        494.89        588.34        26.63 o                         
   8  10  11        571.97        545.61        39.40 o                         
   9  10  11        145.29        161.65        25.35 o                         
  10  10  11         22.52         19.31        42.44 o                         
   1  11  11        704.67        682.28        22.41 o                         
   2  11  11         90.14        116.28        19.05 o                         
   3  11  11       7166.77       7129.49        54.47 o                         
   4  11  11        281.74        302.65        21.22 o                         
   5  11  11       3025.78       3234.42        33.86 o                         
   6  11  11          2.39          5.19        20.11 o                         
   7  11  11       1093.88       1080.35        28.92 o                         
   8  11  11         64.12         95.45        20.05 o                         
   9  11  11        603.30        583.08        32.56 o                         
  10  11  11          6.16         44.96        24.78 o                         
   0  12  11      25765.44      25743.47       147.06 o                         
   1  12  11         34.43         84.50        18.82 o                         
   2  12  11       5271.00       5450.16        36.95 o                         
   3  12  11       6272.48       6465.35        40.91 o                         
   4  12  11       2097.15       2194.99        24.91 o                         
   5  12  11        118.87        147.72        21.83 o                         
   6  12  11        709.03        758.68        21.92 o                         
   7  12  11       1219.41       1212.78        27.38 o                         
   8  12  11         70.50        129.17        25.75 o                         
   9  12  11         16.37         37.54        23.00 o                         
   1  13  11       1464.18       1603.04        22.52 o                         
   2  13  11       9895.34      10136.39        43.57 o                         
   3  13  11        618.41        638.45        21.23 o                         
   4  13  11       3028.55       3126.79        24.55 o                         
   5  13  11       1485.68       1546.46        22.76 o                         
   6  13  11        136.10        145.71        22.29 o                         
   7  13  11        211.76        246.49        25.14 o                         
   8  13  11       1159.13       1151.71        35.30 o                         
   9  13  11        106.40         63.08        22.34 o                         
   0  14  11       3051.42       3048.13        32.31 o                         
   1  14  11       6119.96       6214.68        46.80 o                         
   2  14  11       1629.69       1596.16        22.74 o                         
   3  14  11       1635.77       1746.75        22.20 o                         
   4  14  11        384.72        426.03        22.81 o                         
   5  14  11          2.54         27.78        18.97 o                         
   6  14  11        788.92        837.58        22.48 o                         
   7  14  11          6.80         43.26        26.42 o                         
   8  14  11          8.88         66.84        23.83 o                         
   1  15  11        228.61        263.48        21.24 o                         
   2  15  11        227.12        250.24        20.64 o                         
   3  15  11       2091.94       2155.56        30.76 o                         
   4  15  11         69.90         86.48        18.81 o                         
   5  15  11         36.04         72.22        19.53 o                         
   6  15  11          6.06          6.56        20.80 o                         
   7  15  11         17.45         30.58        19.86 o                         
   8  15  11          5.76         22.31        23.06 o                         
   0  16  11       3478.12       3611.88        82.39 o                         
   1  16  11       1133.29       1228.25        22.60 o                         
   2  16  11         44.21         44.84        19.55 o                         
   3  16  11       1503.25       1503.54        33.25 o                         
   4  16  11        301.00        327.33        18.80 o                         
   5  16  11        435.85        458.86        20.51 o                         
   6  16  11         62.10         83.90        23.32 o                         
   7  16  11        930.17        887.71        57.22 o                         
   1  17  11          5.10         35.94        19.86 o                         
   2  17  11       1104.26       1099.03        33.29 o                         
   3  17  11        227.56        267.27        20.18 o                         
   4  17  11         68.54        129.34        20.36 o                         
   5  17  11        816.87        698.42        28.06 o                         
   6  17  11          7.65          3.67        19.20 o                         
   0  18  11        653.95        720.70        29.30 o                         
   1  18  11        489.51        479.23        23.43 o                         
   2  18  11        113.61        119.63        19.39 o                         
   3  18  11         82.97         97.66        17.71 o                         
   4  18  11        691.76        625.66        22.81 o                         
   5  18  11         12.23         59.54        18.82 o                         
   1  19  11        111.13        128.01        17.07 o                         
   2  19  11         18.31         30.58        19.12 o                         
   3  19  11       1026.99       1036.23        24.85 o                         
   4  19  11          8.18         45.70        19.70 o                         
   0  20  11         14.17         32.08        21.84 o                         
   1  20  11        791.34        690.67        30.54 o                         
   2  20  11         33.19         38.55        20.18 o                         
   3  20  11         58.10         51.30        18.67 o                         
   0   0  12      33722.92      31732.84       242.82 o                         
   1   0  12       2555.21       2274.29        44.09 o                         
   2   0  12       8391.00       7932.54        52.92 o                         
   3   0  12      35384.48      35372.52       376.76 o                         
   4   0  12       5573.60       5810.45        46.23 o                         
   5   0  12        285.56        219.59        34.94 o                         
   6   0  12      17182.86      16754.18       207.43 o                         
   7   0  12       3801.90       3837.09        45.33 o                         
   8   0  12         97.76        177.47        28.46 o                         
   9   0  12         49.61        105.05        33.24 o                         
  10   0  12        182.57        217.93        27.34 o                         
  11   0  12       1053.99       1042.67        37.88 o                         
   1   1  12       7072.88       6844.02        37.98 o                         
   2   1  12       8137.32       7743.15        48.87 o                         
   3   1  12       9546.00       9015.40        46.28 o                         
   4   1  12      17266.98      16615.56       120.11 o                         
   5   1  12      16092.48      15590.92        97.72 o                         
   6   1  12          3.66         10.65        24.26 o                         
   7   1  12         73.42         79.23        24.04 o                         
   8   1  12       1592.60       1617.39        26.36 o                         
   9   1  12       2797.38       2871.76        30.87 o                         
  10   1  12        248.59        326.89        20.56 o                         
  11   1  12         34.08         40.13        18.26 o                         
   0   2  12       2011.30       1838.13        39.05 o                         
   1   2  12       8930.89       8702.72        55.59 o                         
   2   2  12          4.07         23.89        25.15 o                         
   3   2  12       3352.59       2945.08        29.01 o                         
   4   2  12       1810.96       1932.10        27.10 o                         
   5   2  12         33.45         92.45        23.81 o                         
   6   2  12        241.14        264.82        22.93 o                         
   7   2  12        165.11        169.02        25.17 o                         
   8   2  12         92.99         94.72        22.63 o                         
   9   2  12        585.79        534.80        21.70 o                         
  10   2  12         16.55         12.39        21.67 o                         
  11   2  12        248.39        183.64        19.59 o                         
   1   3  12      13662.86      13461.85        68.32 o                         
   2   3  12       8943.21       8491.40        35.16 o                         
   3   3  12       7886.13       8012.96        46.74 o                         
   4   3  12      13952.51      13158.10        68.25 o                         
   5   3  12       1162.98       1144.68        23.67 o                         
   6   3  12        184.71        208.81        23.74 o                         
   7   3  12        440.36        444.76        25.16 o                         
   8   3  12       2037.20       2155.18        26.67 o                         
   9   3  12       1421.64       1410.64        23.42 o                         
  10   3  12        784.21        887.63        22.57 o                         
  11   3  12        247.03        281.29        21.41 o                         
   0   4  12        389.49        280.67        29.92 o                         
   1   4  12      13227.22      12591.96        42.62 o                         
   2   4  12      17769.67      17248.40        64.14 o                         
   3   4  12       2774.99       2489.84        25.37 o                         
   4   4  12          3.11         47.98        20.75 o                         
   5   4  12       9434.46       9167.77        64.12 o                         
   6   4  12      11563.07      11019.29        62.10 o                         
   7   4  12       2466.20       2537.63        28.49 o                         
   8   4  12       1299.52       1416.46        24.77 o                         
   9   4  12        162.04        180.74        24.16 o                         
  10   4  12         31.14         22.26        23.02 o                         
  11   4  12        129.59        138.49        21.73 o                         
   1   5  12       5067.92       5259.15        28.07 o                         
   2   5  12       1190.10       1318.54        24.45 o                         
   3   5  12       9817.74       9355.48        60.67 o                         
   4   5  12        172.28        137.64        20.65 o                         
   5   5  12      10796.65      10432.44        64.61 o                         
   6   5  12         53.22         71.08        21.20 o                         
   7   5  12        672.94        786.46        27.01 o                         
   8   5  12        186.30        197.04        26.55 o                         
   9   5  12       4241.98       4438.53        51.26 o                         
  10   5  12        230.74        270.42        24.51 o                         
  11   5  12         44.10         52.80        23.12 o                         
   0   6  12      17921.72      17805.29        97.84 o                         
   1   6  12       2375.77       2344.68        24.68 o                         
   2   6  12       2599.73       2584.34        26.32 o                         
   3   6  12      12772.31      12036.20        66.56 o                         
   4   6  12        724.00        773.93        23.20 o                         
   5   6  12       3144.91       3067.22        27.79 o                         
   6   6  12         10.41         16.82        23.85 o                         
   7   6  12       9679.28       9664.91        51.86 o                         
   8   6  12        388.35        338.07        27.23 o                         
   9   6  12         25.72         26.04        22.06 o                         
  10   6  12          4.73         44.84        21.55 o                         
  11   6  12          0.39         51.79        24.96 o                         
   1   7  12      15401.92      14766.68        77.71 o                         
   2   7  12        901.23        714.42        24.25 o                         
   3   7  12         53.28         76.50        20.50 o                         
   4   7  12       8381.23       8153.76        50.49 o                         
   5   7  12       1741.26       1758.02        25.27 o                         
   6   7  12        493.32        522.97        24.19 o                         
   7   7  12         13.12         51.93        24.89 o                         
   8   7  12       1726.95       1710.74        28.22 o                         
   9   7  12        177.86        220.53        36.41 o                         
  10   7  12        785.64        715.38        26.88 o                         
  11   7  12        276.35        270.20        23.51 o                         
   0   8  12       3680.54       3664.71        36.52 o                         
   1   8  12      22804.09      21925.32        87.84 o                         
   2   8  12        944.40        800.74        22.77 o                         
   3   8  12       1294.23       1155.76        24.01 o                         
   4   8  12         12.40         20.60        22.38 o                         
   5   8  12        899.90        940.66        24.80 o                         
   6   8  12       2418.14       2519.55        25.68 o                         
   7   8  12       1713.58       1731.97        30.80 o                         
   8   8  12         40.63         79.27        24.72 o                         
   9   8  12         23.20         40.58        31.37 o                         
  10   8  12         13.46         29.87        24.36 o                         
   1   9  12       1358.17       1367.96        25.02 o                         
   2   9  12        323.49        346.16        22.61 o                         
   3   9  12       2486.62       2388.99        25.08 o                         
   4   9  12       1426.17       1442.96        23.98 o                         
   5   9  12       6100.10       5978.28        53.88 o                         
   6   9  12        292.06        289.35        23.36 o                         
   7   9  12          5.22         55.66        22.88 o                         
   8   9  12         94.25         91.66        22.68 o                         
   9   9  12       1636.31       1433.17        54.72 o                         
  10   9  12         62.35         36.87        29.49 o                         
   0  10  12       6913.16       7130.86        56.97 o                         
   1  10  12       1129.48       1186.18        23.39 o                         
   2  10  12        777.62        736.27        22.89 o                         
   3  10  12       2124.33       2184.67        25.30 o                         
   4  10  12        324.25        323.50        23.07 o                         
   5  10  12       5597.84       5829.48        54.53 o                         
   6  10  12       1783.33       2013.06        31.07 o                         
   7  10  12       4176.69       4194.33        54.72 o                         
   8  10  12        307.30        258.39        24.52 o                         
   9  10  12        241.89        205.33        27.52 o                         
  10  10  12          0.34         19.15        31.63 o                         
   1  11  12       7602.88       7701.49        30.65 o                         
   2  11  12       4147.40       4301.02        30.08 o                         
   3  11  12        541.45        599.60        22.56 o                         
   4  11  12       5651.44       5847.21        29.66 o                         
   5  11  12       6425.91       6636.88        69.53 o                         
   6  11  12          1.93          3.61        23.23 o                         
   7  11  12       1241.22       1314.01        24.29 o                         
   8  11  12        179.99        222.97        24.84 o                         
   9  11  12        191.72        199.53        23.32 o                         
  10  11  12        821.69        655.65        48.58 o                         
   0  12  12        490.62        516.70        32.57 o                         
   1  12  12       6343.08       6320.20        34.06 o                         
   2  12  12       1167.77       1237.21        23.95 o                         
   3  12  12       5008.30       5024.19        40.26 o                         
   4  12  12        277.96        258.07        21.97 o                         
   5  12  12        421.15        450.02        20.81 o                         
   6  12  12        653.84        776.25        20.52 o                         
   7  12  12        273.97        230.16        23.05 o                         
   8  12  12          1.25         23.61        22.37 o                         
   9  12  12        634.62        525.89        23.83 o                         
   1  13  12       1546.58       1478.89        26.58 o                         
   2  13  12       1746.50       1923.71        23.55 o                         
   3  13  12       5826.29       5838.57        68.20 o                         
   4  13  12         30.88         52.25        20.28 o                         
   5  13  12       2200.72       2084.93        23.72 o                         
   6  13  12          2.60         46.29        20.92 o                         
   7  13  12         23.26         73.24        19.03 o                         
   8  13  12          7.94         45.68        21.58 o                         
   9  13  12        571.98        487.44        33.21 o                         
   0  14  12       7686.72       8368.72        72.42 o                         
   1  14  12       1380.07       1454.92        22.94 o                         
   2  14  12       1106.18       1053.89        22.12 o                         
   3  14  12         52.50         83.47        19.65 o                         
   4  14  12        610.28        637.27        22.99 o                         
   5  14  12        934.15        911.55        20.85 o                         
   6  14  12        552.91        619.21        20.54 o                         
   7  14  12        509.88        373.81        22.20 o                         
   8  14  12        737.81        588.48        41.96 o                         
   1  15  12       3016.44       3092.21        39.17 o                         
   2  15  12        630.49        740.30        20.45 o                         
   3  15  12         41.03         50.14        20.84 o                         
   4  15  12        623.34        673.36        20.37 o                         
   5  15  12        972.29        986.93        21.32 o                         
   6  15  12         45.77         30.41        18.94 o                         
   7  15  12         66.20        101.84        21.13 o                         
   8  15  12        197.11        199.02        22.80 o                         
   0  16  12       1157.44       1266.72        36.99 o                         
   1  16  12        813.61        846.52        21.68 o                         
   2  16  12        221.18        215.64        19.83 o                         
   3  16  12       1963.60       2038.61        24.42 o                         
   4  16  12        603.92        576.72        22.11 o                         
   5  16  12        379.41        363.09        20.46 o                         
   6  16  12         86.56         82.67        20.75 o                         
   7  16  12        229.63        170.06        21.31 o                         
   1  17  12       4608.17       4742.11        65.20 o                         
   2  17  12       1261.45       1444.97        29.32 o                         
   3  17  12       2552.11       2527.75        44.95 o                         
   4  17  12         59.03         77.98        17.59 o                         
   5  17  12         84.53         89.44        18.51 o                         
   6  17  12          0.60         -5.05        20.26 o                         
   0  18  12       4098.73       4165.92        88.37 o                         
   1  18  12       3002.74       2958.65        46.92 o                         
   2  18  12         55.81         78.61        18.01 o                         
   3  18  12         64.42         63.58        19.75 o                         
   4  18  12        162.26        149.43        20.28 o                         
   5  18  12        332.69        268.30        23.15 o                         
   1  19  12         10.84         31.38        18.45 o                         
   2  19  12         79.88         79.61        20.47 o                         
   3  19  12        270.46        246.93        18.06 o                         
   4  19  12        612.11        459.82        19.58 o                         
   0  20  12        333.74        296.64        30.65 o                         
   1  20  12         21.52         50.54        18.57 o                         
   2  20  12         32.60         -1.73        18.23 o                         
   1   1  13       9866.63       9296.41        43.31 o                         
   2   1  13      21444.45      20338.35       107.49 o                         
   3   1  13      19910.70      19512.34        88.84 o                         
   4   1  13       1462.48       1417.80        26.28 o                         
   5   1  13       5550.53       4758.10        28.58 o                         
   6   1  13          2.73         16.26        24.22 o                         
   7   1  13       3188.98       3269.75        29.69 o                         
   8   1  13         17.00         56.56        22.34 o                         
   9   1  13         19.44          9.46        21.45 o                         
  10   1  13       1393.09       1348.56        24.68 o                         
  11   1  13          2.56         -1.89        18.13 o                         
   1   2  13       2306.08       2553.98        26.90 o                         
   2   2  13       7003.40       7127.69        44.57 o                         
   3   2  13      67142.04      65743.18       441.55 o                         
   4   2  13       4768.40       4024.95        30.05 o                         
   5   2  13      12113.91      11472.18        75.90 o                         
   6   2  13       1212.78       1313.51        28.68 o                         
   7   2  13       8123.02       8313.20        40.55 o                         
   8   2  13       1873.39       1837.63        24.63 o                         
   9   2  13       1423.40       1463.98        34.56 o                         
  10   2  13        104.67         67.87        20.85 o                         
  11   2  13        443.18        331.24        19.64 o                         
   1   3  13         78.16         51.35        23.74 o                         
   2   3  13      40377.30      38749.36       164.57 o                         
   3   3  13       2599.03       2804.94        26.03 o                         
   4   3  13        161.81        211.40        22.58 o                         
   5   3  13      21419.75      20821.80       143.50 o                         
   6   3  13        455.47        442.29        23.77 o                         
   7   3  13       2038.98       2026.91        26.85 o                         
   8   3  13        844.50        917.43        28.38 o                         
   9   3  13        616.09        654.70        23.68 o                         
  10   3  13        167.64        194.83        21.08 o                         
  11   3  13         17.26         15.69        19.99 o                         
   0   4  13      15456.72      14810.76        73.58 o                         
   1   4  13       2365.57       2410.68        22.56 o                         
   2   4  13       6368.09       6707.56        32.02 o                         
   3   4  13       2783.88       2545.52        24.53 o                         
   4   4  13       1667.22       1542.54        25.88 o                         
   5   4  13        868.75        950.91        22.90 o                         
   6   4  13        724.92        785.00        23.35 o                         
   7   4  13       1478.45       1460.59        25.83 o                         
   8   4  13          9.93         48.19        24.31 o                         
   9   4  13        181.07        192.56        21.28 o                         
  10   4  13          2.02         23.09        22.53 o                         
  11   4  13        212.95        175.56        19.55 o                         
   1   5  13       6042.90       5912.27        26.71 o                         
   2   5  13       1295.21       1277.60        24.87 o                         
   3   5  13        773.97        743.86        21.08 o                         
   4   5  13          4.08         36.52        21.35 o                         
   5   5  13        838.15        826.27        20.88 o                         
   6   5  13       1146.92       1170.22        26.48 o                         
   7   5  13        614.73        668.55        26.89 o                         
   8   5  13        380.71        341.45        26.95 o                         
   9   5  13         27.06         63.50        23.68 o                         
  10   5  13         68.01        101.32        21.45 o                         
  11   5  13        337.28        277.79        34.73 o                         
   0   6  13      39561.35      38569.68       166.68 o                         
   1   6  13        388.00        559.66        22.93 o                         
   2   6  13        322.49        382.70        20.81 o                         
   3   6  13      12841.27      12175.88        69.53 o                         
   4   6  13       8648.30       8605.34        43.89 o                         
   5   6  13      10555.23      10689.54        76.22 o                         
   6   6  13        366.59        351.04        20.62 o                         
   7   6  13       7163.54       7366.50        64.97 o                         
   8   6  13        887.75        911.67        25.59 o                         
   9   6  13          8.52         36.92        24.45 o                         
  10   6  13          6.41         22.77        23.96 o                         
  11   6  13         13.50         12.28        26.10 o                         
   1   7  13       1536.74       1545.35        21.89 o                         
   2   7  13      16083.05      15761.43        78.05 o                         
   3   7  13      10195.36      10029.11        62.57 o                         
   4   7  13         25.60         28.93        19.52 o                         
   5   7  13       5369.52       5455.74        35.95 o                         
   6   7  13       1401.84       1394.84        23.82 o                         
   7   7  13         39.44         48.56        24.56 o                         
   8   7  13         72.69         64.79        22.46 o                         
   9   7  13        233.49        280.38        25.11 o                         
  10   7  13       1024.23        990.64        61.60 o                         
  11   7  13          0.36         12.71        26.23 o                         
   0   8  13       2749.09       2899.84        36.45 o                         
   1   8  13        424.23        433.65        22.24 o                         
   2   8  13       3083.88       3018.00        24.09 o                         
   3   8  13        560.68        596.81        19.38 o                         
   4   8  13       1405.13       1405.70        25.42 o                         
   5   8  13        105.88         90.20        23.04 o                         
   6   8  13       1137.73       1081.60        25.85 o                         
   7   8  13        785.79        865.36        24.54 o                         
   8   8  13         23.29         16.73        28.94 o                         
   9   8  13        232.71        210.27        26.84 o                         
  10   8  13        367.58        326.58        35.72 o                         
   1   9  13       1437.47       1519.63        24.03 o                         
   2   9  13        124.09        198.37        20.04 o                         
   3   9  13        277.71        270.21        21.43 o                         
   4   9  13        592.55        671.03        21.17 o                         
   5   9  13        605.03        600.52        22.49 o                         
   6   9  13        132.06        131.95        23.25 o                         
   7   9  13         50.32         91.95        23.75 o                         
   8   9  13        597.10        653.69        30.14 o                         
   9   9  13        603.18        538.06        35.89 o                         
  10   9  13        410.23        385.21        29.82 o                         
   0  10  13      10122.67       9914.50        49.35 o                         
   1  10  13        466.29        483.17        23.06 o                         
   2  10  13       3061.67       3006.46        24.78 o                         
   3  10  13       3256.52       3306.84        26.84 o                         
   4  10  13       2798.53       2840.62        25.85 o                         
   5  10  13        583.59        626.32        22.28 o                         
   6  10  13        266.09        337.71        22.18 o                         
   7  10  13        556.36        580.02        24.47 o                         
   8  10  13         14.87         46.42        25.20 o                         
   9  10  13        364.70        325.14        28.34 o                         
  10  10  13        457.71        374.47        27.94 o                         
   1  11  13       6241.67       6142.98        29.32 o                         
   2  11  13       1823.69       1941.69        22.70 o                         
   3  11  13         71.61         80.28        22.26 o                         
   4  11  13       5297.11       5426.47        36.45 o                         
   5  11  13         11.11         26.73        21.01 o                         
   6  11  13        100.80        116.76        22.38 o                         
   7  11  13        238.02        270.11        22.54 o                         
   8  11  13        551.12        559.71        24.24 o                         
   9  11  13         26.29         35.41        26.98 o                         
   0  12  13       8411.65       8842.63        63.97 o                         
   1  12  13       4655.19       4649.46        40.54 o                         
   2  12  13        884.75        988.05        21.90 o                         
   3  12  13          0.12          4.88        21.46 o                         
   4  12  13        952.79       1004.80        30.44 o                         
   5  12  13         35.77         62.37        19.91 o                         
   6  12  13       2065.62       2102.29        41.56 o                         
   7  12  13       1022.28        987.80        24.99 o                         
   8  12  13        222.81        220.34        22.49 o                         
   9  12  13       1445.41       1270.31        33.85 o                         
   1  13  13         43.02         52.86        18.19 o                         
   2  13  13        428.79        455.05        21.41 o                         
   3  13  13        770.38        841.74        20.34 o                         
   4  13  13          6.64         32.50        18.01 o                         
   5  13  13        107.46        173.28        21.02 o                         
   6  13  13        209.37        211.67        21.62 o                         
   7  13  13        716.50        680.24        22.34 o                         
   8  13  13         47.06         32.49        22.94 o                         
   9  13  13          4.92         -8.03        22.78 o                         
   0  14  13        611.11        660.29        29.02 o                         
   1  14  13       1576.35       1677.83        20.98 o                         
   2  14  13       2510.38       2621.50        28.63 o                         
   3  14  13        186.46        228.84        21.06 o                         
   4  14  13       2164.17       2093.38        31.12 o                         
   5  14  13         20.46         50.99        19.90 o                         
   6  14  13        655.32        751.79        21.73 o                         
   7  14  13        398.90        330.72        21.63 o                         
   8  14  13         22.73         73.38        26.15 o                         
   1  15  13       3695.53       3877.29        27.50 o                         
   2  15  13        266.65        283.59        20.71 o                         
   3  15  13       1503.52       1561.84        22.25 o                         
   4  15  13       2715.73       2834.44        43.31 o                         
   5  15  13       1024.40        947.68        21.29 o                         
   6  15  13         78.97         73.51        21.19 o                         
   7  15  13        202.75        200.92        24.72 o                         
   0  16  13          7.74         37.14        33.80 o                         
   1  16  13       2128.29       2075.96        28.46 o                         
   2  16  13        576.79        648.58        24.91 o                         
   3  16  13        191.94        234.68        19.68 o                         
   4  16  13        136.22        124.89        18.02 o                         
   5  16  13        355.91        330.56        19.79 o                         
   6  16  13       1212.39       1174.85        31.32 o                         
   7  16  13        264.58        207.87        25.45 o                         
   1  17  13       1991.93       2045.82        29.44 o                         
   2  17  13        154.77        140.78        18.41 o                         
   3  17  13          1.71         36.66        17.91 o                         
   4  17  13        795.20        819.94        28.20 o                         
   5  17  13        357.95        280.26        25.20 o                         
   6  17  13         42.01         57.20        21.19 o                         
   0  18  13       1219.58       1096.71        26.31 o                         
   1  18  13         26.34         45.37        17.41 o                         
   2  18  13          9.92          0.70        17.62 o                         
   3  18  13         60.14         80.18        18.79 o                         
   4  18  13        173.32        165.22        17.28 o                         
   5  18  13         56.33         46.67        21.68 o                         
   1  19  13       2133.11       1926.31        64.57 o                         
   2  19  13        104.60         87.35        17.71 o                         
   3  19  13        164.48        168.49        20.51 o                         
   4  19  13       1710.57       1506.25        68.76 o                         
   0  20  13        343.42        233.42        32.21 o                         
   1  20  13       1266.38       1009.39        50.09 o                         
   2  20  13        714.13        588.05        43.09 o                         
   1   0  14        921.38        580.51        40.38 o                         
   2   0  14        145.00        193.64        34.51 o                         
   3   0  14      33884.99      33267.95       259.48 o                         
   4   0  14      17309.94      16276.85       138.37 o                         
   5   0  14        641.90        554.72        33.48 o                         
   6   0  14        431.13        457.42        38.63 o                         
   7   0  14         82.97        114.21        32.61 o                         
   8   0  14        317.38        336.00        33.06 o                         
   9   0  14       3607.36       3624.99        61.73 o                         
  10   0  14        231.19        230.56        29.09 o                         
  11   0  14       1116.96       1060.18        76.67 o                         
   1   1  14       8753.38       8236.95        36.07 o                         
   2   1  14      61652.07      58756.81       479.71 o                         
   3   1  14       4716.17       4568.99        28.02 o                         
   4   1  14       1136.77       1149.41        26.17 o                         
   5   1  14        887.32        828.80        24.21 o                         
   6   1  14         25.21         35.47        22.51 o                         
   7   1  14       3769.41       3900.98        40.57 o                         
   8   1  14        592.82        699.12        23.72 o                         
   9   1  14         61.67        119.58        20.11 o                         
  10   1  14        691.42        709.09        20.98 o                         
  11   1  14        119.78        143.72        19.24 o                         
   0   2  14       6529.11       7105.51        54.25 o                         
   1   2  14        209.44        229.22        24.03 o                         
   2   2  14       1270.99       1413.19        27.09 o                         
   3   2  14        110.85        135.57        24.67 o                         
   4   2  14         13.34         55.18        24.21 o                         
   5   2  14       2247.27       2405.60        27.76 o                         
   6   2  14       3445.92       3573.25        31.19 o                         
   7   2  14        418.17        444.45        25.22 o                         
   8   2  14         57.92         77.81        21.16 o                         
   9   2  14         29.67         68.42        20.64 o                         
  10   2  14          7.10         26.95        20.70 o                         
  11   2  14        321.21        274.41        19.35 o                         
   1   3  14      15685.79      14651.59        74.83 o                         
   2   3  14      32442.32      32101.90       173.40 o                         
   3   3  14       4249.25       4266.60        28.47 o                         
   4   3  14        871.42        975.49        24.39 o                         
   5   3  14        265.35        208.30        21.83 o                         
   6   3  14        534.81        472.03        22.95 o                         
   7   3  14       4655.96       4671.71        48.94 o                         
   8   3  14        249.52        273.79        24.74 o                         
   9   3  14        266.46        293.35        21.73 o                         
  10   3  14         12.62         26.84        20.43 o                         
  11   3  14        213.41        212.45        20.81 o                         
   0   4  14      27412.04      24122.46       162.37 o                         
   1   4  14      31830.13      31414.64       131.22 o                         
   2   4  14        119.68        200.78        23.76 o                         
   3   4  14      17502.55      16934.00        93.95 o                         
   4   4  14       5863.00       5494.19        32.88 o                         
   5   4  14       1827.06       1724.35        25.00 o                         
   6   4  14        339.49        375.12        22.72 o                         
   7   4  14         14.05          9.39        23.88 o                         
   8   4  14        477.18        453.58        23.68 o                         
   9   4  14        766.51        851.54        24.75 o                         
  10   4  14          3.30          3.98        18.99 o                         
  11   4  14        521.95        512.01        25.95 o                         
   1   5  14       2524.22       2175.37        24.73 o                         
   2   5  14      60549.25      59244.23       131.86 o                         
   3   5  14        109.51        119.01        22.61 o                         
   4   5  14       2623.46       2573.31        31.02 o                         
   5   5  14          8.72         19.57        22.22 o                         
   6   5  14         20.61         48.63        23.60 o                         
   7   5  14         73.52        103.44        23.57 o                         
   8   5  14         45.78         47.03        22.29 o                         
   9   5  14         33.09         62.54        21.99 o                         
  10   5  14       1201.82       1169.68        31.06 o                         
  11   5  14         67.22         49.78        20.67 o                         
   0   6  14      13218.73      11341.42        73.33 o                         
   1   6  14       2281.37       2327.15        23.07 o                         
   2   6  14        549.49        531.06        20.43 o                         
   3   6  14       5612.71       5532.00        29.04 o                         
   4   6  14       7388.56       7063.82        40.54 o                         
   5   6  14       1474.87       1597.51        23.20 o                         
   6   6  14        198.61        225.11        22.17 o                         
   7   6  14        416.77        367.64        24.05 o                         
   8   6  14         44.10         35.40        25.56 o                         
   9   6  14          1.19         29.16        24.05 o                         
  10   6  14        683.40        643.07        24.73 o                         
  11   6  14         52.13         72.38        23.87 o                         
   1   7  14       5179.36       4735.06        25.69 o                         
   2   7  14       1495.81       1503.64        22.47 o                         
   3   7  14        626.39        671.80        21.11 o                         
   4   7  14        888.64        875.51        20.66 o                         
   5   7  14       1052.48        997.56        20.11 o                         
   6   7  14        374.06        391.33        18.96 o                         
   7   7  14        943.87       1006.69        25.37 o                         
   8   7  14         37.80         92.11        24.72 o                         
   9   7  14         15.78         42.48        24.15 o                         
  10   7  14        131.15        161.09        25.88 o                         
   0   8  14        116.79        117.33        28.12 o                         
   1   8  14      10925.82      10756.64        38.73 o                         
   2   8  14        930.35        909.81        22.59 o                         
   3   8  14       3605.28       3456.34        24.26 o                         
   4   8  14         42.01         70.70        21.82 o                         
   5   8  14        959.99       1062.90        21.76 o                         
   6   8  14       4404.81       4691.40        41.18 o                         
   7   8  14         58.54         81.95        19.28 o                         
   8   8  14       1463.18       1428.61        45.15 o                         
   9   8  14        503.32        479.11        23.54 o                         
  10   8  14        296.46        174.39        30.78 o                         
   1   9  14       1905.99       1832.19        22.95 o                         
   2   9  14      11544.99      11447.27        42.04 o                         
   3   9  14       1168.72       1077.42        21.84 o                         
   4   9  14        746.97        816.37        22.43 o                         
   5   9  14        528.42        543.41        23.44 o                         
   6   9  14         49.27         50.47        22.09 o                         
   7   9  14        254.76        265.46        26.43 o                         
   8   9  14        269.77        186.00        21.73 o                         
   9   9  14        113.60        113.51        23.28 o                         
  10   9  14          6.67         77.27        26.58 o                         
   0  10  14      10231.08      10356.68        42.62 o                         
   1  10  14       1561.56       1450.84        21.01 o                         
   2  10  14       1903.90       1891.91        22.78 o                         
   3  10  14       3070.47       3094.09        34.04 o                         
   4  10  14       8287.96       8138.07        57.42 o                         
   5  10  14        205.32        284.88        23.94 o                         
   6  10  14        115.57        187.97        24.91 o                         
   7  10  14          9.91         42.05        20.95 o                         
   8  10  14        470.69        442.90        28.52 o                         
   9  10  14        815.68        687.26        38.01 o                         
  10  10  14         13.40         -3.87        25.06 o                         
   1  11  14       1696.33       1817.59        21.97 o                         
   2  11  14       4849.19       4681.54        28.19 o                         
   3  11  14        273.83        290.13        19.92 o                         
   4  11  14        182.92        220.22        22.09 o                         
   5  11  14       3555.27       3556.41        32.26 o                         
   6  11  14        398.30        413.68        23.20 o                         
   7  11  14       1346.53       1390.45        41.88 o                         
   8  11  14          8.51         21.73        25.30 o                         
   9  11  14         81.50         61.64        24.60 o                         
   0  12  14        827.46        848.03        32.70 o                         
   1  12  14          9.90         28.58        21.75 o                         
   2  12  14       1878.41       1887.11        23.96 o                         
   3  12  14       2667.93       2821.40        24.98 o                         
   4  12  14       1181.31       1231.39        22.49 o                         
   5  12  14         51.23         91.31        21.83 o                         
   6  12  14       2306.85       2483.93        25.23 o                         
   7  12  14        102.79        115.92        21.02 o                         
   8  12  14         60.86         82.46        21.19 o                         
   9  12  14        239.68        169.74        31.50 o                         
   1  13  14       2051.88       2223.73        21.08 o                         
   2  13  14       3687.51       3893.09        32.73 o                         
   3  13  14       1357.41       1286.79        21.59 o                         
   4  13  14       3378.29       3664.77        31.38 o                         
   5  13  14        736.05        779.28        21.71 o                         
   6  13  14          2.62         45.73        21.34 o                         
   7  13  14        238.94        308.00        22.45 o                         
   8  13  14        561.49        565.23        42.45 o                         
   0  14  14        306.98        410.38        30.38 o                         
   1  14  14        235.06        284.19        18.86 o                         
   2  14  14       1696.26       1782.05        22.09 o                         
   3  14  14       1622.90       1714.93        23.47 o                         
   4  14  14         81.88         66.89        20.53 o                         
   5  14  14       2760.20       2821.27        52.56 o                         
   6  14  14        914.91        918.12        24.72 o                         
   7  14  14        177.45        178.25        23.38 o                         
   8  14  14         11.46         29.55        21.02 o                         
   1  15  14          0.78         36.70        18.67 o                         
   2  15  14        465.67        482.21        20.21 o                         
   3  15  14        440.21        420.42        19.98 o                         
   4  15  14         26.80         61.86        19.12 o                         
   5  15  14        434.27        457.07        22.45 o                         
   6  15  14         42.32         57.01        19.19 o                         
   7  15  14        141.63        134.81        21.92 o                         
   0  16  14         71.50         57.01        26.25 o                         
   1  16  14         28.29         52.26        19.23 o                         
   2  16  14         17.55         24.27        17.34 o                         
   3  16  14         11.66         49.07        20.26 o                         
   4  16  14        137.18        140.60        19.49 o                         
   5  16  14         24.42         53.87        20.56 o                         
   6  16  14       1710.57       1535.97        68.66 o                         
   7  16  14          4.21         31.31        23.92 o                         
   1  17  14        424.16        508.71        20.57 o                         
   2  17  14         51.82         78.90        18.57 o                         
   3  17  14        223.27        242.75        20.37 o                         
   4  17  14       3078.98       3168.06        81.83 o                         
   5  17  14        464.60        421.93        24.19 o                         
   6  17  14         85.40         66.17        21.54 o                         
   0  18  14         20.27         52.76        25.53 o                         
   1  18  14         53.89         62.52        15.84 o                         
   2  18  14       2017.54       1889.67        31.67 o                         
   3  18  14        645.46        600.72        22.37 o                         
   4  18  14          2.79         34.30        18.63 o                         
   5  18  14        551.13        441.57        19.75 o                         
   1  19  14        154.00        171.44        18.85 o                         
   2  19  14        137.62         93.15        16.88 o                         
   3  19  14        119.30         91.88        17.87 o                         
   0  20  14         58.42         94.94        36.89 o                         
   1  20  14        141.56        145.43        17.12 o                         
   1   1  15        515.41        529.27        26.48 o                         
   2   1  15       1223.38       1397.07        27.38 o                         
   3   1  15       3511.95       3555.23        28.15 o                         
   4   1  15       7989.70       7683.81        35.62 o                         
   5   1  15         13.74         50.12        22.20 o                         
   6   1  15        759.75        735.25        24.55 o                         
   7   1  15       2147.13       2197.83        25.37 o                         
   8   1  15       1475.72       1592.74        26.17 o                         
   9   1  15        410.35        389.74        20.45 o                         
  10   1  15          3.74          8.11        19.30 o                         
  11   1  15         26.02         39.09        18.40 o                         
   0   2  15       5599.72       5332.95        38.63 o                         
   1   2  15       6329.82       6432.32        34.88 o                         
   2   2  15      22805.83      22234.47       153.98 o                         
   3   2  15        633.47        615.41        25.47 o                         
   4   2  15       4243.76       4054.04        30.08 o                         
   5   2  15        497.74        500.77        25.03 o                         
   6   2  15      12134.08      12089.64        94.83 o                         
   7   2  15        488.41        425.87        22.70 o                         
   8   2  15         40.80         72.17        21.61 o                         
   9   2  15         24.22         40.83        20.04 o                         
  10   2  15         53.02         51.32        18.82 o                         
  11   2  15        289.93        225.29        18.56 o                         
   1   3  15       1184.04        893.53        22.85 o                         
   2   3  15      21209.94      20320.72        85.09 o                         
   3   3  15       3533.37       3605.88        27.41 o                         
   4   3  15       9867.91       9742.37        51.02 o                         
   5   3  15       2646.48       2661.92        26.25 o                         
   6   3  15        418.43        416.00        23.64 o                         
   7   3  15        377.67        380.76        22.63 o                         
   8   3  15        102.05        144.86        23.00 o                         
   9   3  15          4.41         43.76        19.70 o                         
  10   3  15         30.92         64.49        21.22 o                         
  11   3  15         25.12         61.61        19.08 o                         
   0   4  15       9815.91       8839.35        50.31 o                         
   1   4  15       1597.37       1477.45        25.27 o                         
   2   4  15         93.75        107.89        22.72 o                         
   3   4  15      14376.03      14368.93        36.09 o                         
   4   4  15       3991.11       4012.24        28.16 o                         
   5   4  15       1668.84       1639.75        24.34 o                         
   6   4  15        737.92        771.94        24.17 o                         
   7   4  15       1573.79       1494.73        23.44 o                         
   8   4  15        377.63        409.38        23.97 o                         
   9   4  15        680.54        815.05        24.75 o                         
  10   4  15         67.14         90.00        21.98 o                         
  11   4  15         32.04         37.29        19.41 o                         
   1   5  15       2414.64       2161.80        24.50 o                         
   2   5  15        379.70        287.00        24.09 o                         
   3   5  15       1320.55       1325.17        22.48 o                         
   4   5  15      12595.26      12383.25       103.11 o                         
   5   5  15       1334.38       1384.67        21.81 o                         
   6   5  15        949.57        871.73        23.80 o                         
   7   5  15       2639.23       2744.72        31.57 o                         
   8   5  15       2837.53       2983.68        37.37 o                         
   9   5  15        239.82        245.06        22.60 o                         
  10   5  15        656.89        678.66        32.83 o                         
  11   5  15         63.32         74.78        20.20 o                         
   0   6  15      28295.76      29841.22       229.08 o                         
   1   6  15        217.30        189.84        21.90 o                         
   2   6  15      15534.21      15409.32        78.02 o                         
   3   6  15          0.79          9.37        23.12 o                         
   4   6  15        567.83        546.93        22.77 o                         
   5   6  15        872.30        893.11        21.99 o                         
   6   6  15      11652.92      11783.07       118.97 o                         
   7   6  15       2080.41       1869.01        24.75 o                         
   8   6  15       2460.79       2329.71        29.10 o                         
   9   6  15        167.44        176.61        23.22 o                         
  10   6  15         89.90        110.36        21.33 o                         
  11   6  15         84.99         99.00        22.89 o                         
   1   7  15       2610.55       2375.85        22.41 o                         
   2   7  15      16303.99      15433.86        76.42 o                         
   3   7  15       4500.66       4497.53        27.42 o                         
   4   7  15       8986.49       9188.31        68.35 o                         
   5   7  15       3653.55       3650.87        30.85 o                         
   6   7  15        125.05        122.63        20.47 o                         
   7   7  15        173.01        183.31        22.90 o                         
   8   7  15       1124.41       1074.77        25.93 o                         
   9   7  15        500.13        416.52        25.66 o                         
  10   7  15        236.72        200.29        24.23 o                         
   0   8  15      54325.93      54228.68       134.04 o                         
   1   8  15       6588.59       6501.40        29.02 o                         
   2   8  15        103.15        146.26        20.57 o                         
   3   8  15       6659.68       6460.41        30.86 o                         
   4   8  15       2547.67       2501.00        25.33 o                         
   5   8  15        150.20        168.05        19.48 o                         
   6   8  15         78.19         95.71        20.50 o                         
   7   8  15        175.54        167.56        22.54 o                         
   8   8  15        360.06        373.58        25.61 o                         
   9   8  15        220.94        258.17        26.23 o                         
  10   8  15         24.73         69.30        24.99 o                         
   1   9  15      10416.74      10002.46        45.79 o                         
   2   9  15       7421.56       7415.00        31.95 o                         
   3   9  15       2168.59       2167.47        21.45 o                         
   4   9  15      10199.31      10252.56        55.16 o                         
   5   9  15       6600.91       6911.78        55.05 o                         
   6   9  15        669.21        708.02        21.52 o                         
   7   9  15       2993.79       3204.41        32.63 o                         
   8   9  15       2339.02       2458.52        34.71 o                         
   9   9  15        174.98        176.52        27.73 o                         
  10   9  15        143.48        127.31        28.53 o                         
   0  10  15         94.14         88.31        27.06 o                         
   1  10  15       3597.31       3773.14        30.23 o                         
   2  10  15       3515.88       3497.13        27.43 o                         
   3  10  15       3796.81       3874.44        31.43 o                         
   4  10  15       2663.51       2561.74        23.48 o                         
   5  10  15         14.30         61.28        22.07 o                         
   6  10  15       6313.39       6738.95        69.32 o                         
   7  10  15          3.53         19.02        19.92 o                         
   8  10  15        298.24        250.68        22.76 o                         
   9  10  15        126.79        108.17        29.69 o                         
  10  10  15         76.91         69.59        23.11 o                         
   1  11  15         84.81         99.89        21.62 o                         
   2  11  15       5602.10       5613.38        37.14 o                         
   3  11  15        349.63        323.49        19.50 o                         
   4  11  15       2807.24       2841.89        23.20 o                         
   5  11  15        263.51        299.96        20.15 o                         
   6  11  15        627.63        664.63        22.21 o                         
   7  11  15         23.23         54.77        22.10 o                         
   8  11  15        200.47        238.61        27.12 o                         
   9  11  15         58.67         75.32        20.84 o                         
   0  12  15      27233.52      27631.35       171.35 o                         
   1  12  15        791.85        864.55        20.73 o                         
   2  12  15        499.42        484.36        20.05 o                         
   3  12  15       5829.16       5925.09        37.66 o                         
   4  12  15       2494.43       2623.34        26.16 o                         
   5  12  15       1602.32       1739.85        23.87 o                         
   6  12  15        481.49        480.92        24.95 o                         
   7  12  15       1011.99        954.81        30.54 o                         
   8  12  15        471.29        413.50        21.61 o                         
   9  12  15        172.68        155.62        21.62 o                         
   1  13  15       5591.50       5878.58        52.72 o                         
   2  13  15       4570.65       4694.79        39.64 o                         
   3  13  15       2059.63       2059.63        21.72 o                         
   4  13  15        913.49        993.25        19.11 o                         
   5  13  15       2334.07       2383.74        41.71 o                         
   6  13  15          2.52          9.25        19.88 o                         
   7  13  15        428.52        458.76        23.36 o                         
   8  13  15        554.22        490.80        37.05 o                         
   0  14  15         40.84         46.97        26.99 o                         
   1  14  15       1013.13       1076.60        21.25 o                         
   2  14  15       1737.37       1759.32        22.27 o                         
   3  14  15        759.37        787.83        21.20 o                         
   4  14  15          0.91         47.95        20.73 o                         
   5  14  15         19.44         23.89        18.82 o                         
   6  14  15       1403.34       1447.67        33.73 o                         
   7  14  15        152.99        209.73        22.97 o                         
   8  14  15         18.71         16.90        19.51 o                         
   1  15  15         17.11         41.07        18.77 o                         
   2  15  15        853.27        898.13        20.76 o                         
   3  15  15        154.62        199.98        19.23 o                         
   4  15  15        744.11        821.35        20.31 o                         
   5  15  15        229.47        265.24        19.29 o                         
   6  15  15         74.73         64.59        19.63 o                         
   7  15  15        221.35        157.49        25.27 o                         
   0  16  15       6912.10       7186.36       141.55 o                         
   1  16  15        338.76        327.44        18.59 o                         
   2  16  15         12.24         46.56        19.99 o                         
   3  16  15        110.71         88.83        17.68 o                         
   4  16  15       1452.07       1361.71        37.27 o                         
   5  16  15        143.58        133.29        18.79 o                         
   6  16  15        304.85        279.65        18.73 o                         
   1  17  15         10.61         32.18        20.51 o                         
   2  17  15       1570.26       1557.31        21.69 o                         
   3  17  15        452.52        421.62        19.37 o                         
   4  17  15          2.02         34.30        17.94 o                         
   5  17  15        465.86        379.69        19.63 o                         
   6  17  15         32.46         51.77        23.24 o                         
   0  18  15        198.12        198.13        34.01 o                         
   1  18  15        411.62        376.35        19.12 o                         
   2  18  15          4.07         19.02        18.43 o                         
   3  18  15        400.55        343.52        22.71 o                         
   4  18  15         93.80         66.69        19.43 o                         
   5  18  15         23.28         39.16        17.79 o                         
   1  19  15        280.14        254.16        20.17 o                         
   2  19  15        582.02        518.79        29.97 o                         
   3  19  15         46.04         66.23        16.74 o                         
   0  20  15       2085.18       1807.21       214.79 o                         
   0   0  16      57582.65      55746.43       329.25 o                         
   1   0  16       1374.57       1459.30        42.07 o                         
   2   0  16        529.81        618.97        33.42 o                         
   3   0  16       8411.04       8243.23        93.47 o                         
   4   0  16        770.10        638.54        35.77 o                         
   5   0  16         47.07         67.24        29.88 o                         
   6   0  16         46.35         56.44        28.54 o                         
   7   0  16       1452.37       1363.98        37.46 o                         
   8   0  16       5038.36       5327.44        78.52 o                         
   9   0  16         81.20         34.27        28.42 o                         
  10   0  16         17.03         50.60        27.39 o                         
  11   0  16         89.96        104.73        24.69 o                         
   1   1  16       8239.49       8060.33        41.15 o                         
   2   1  16       4250.87       3807.37        28.92 o                         
   3   1  16        114.55        113.57        22.81 o                         
   4   1  16       1436.89       1452.84        25.82 o                         
   5   1  16       5555.91       5375.67        34.07 o                         
   6   1  16        914.94        949.79        23.61 o                         
   7   1  16        397.68        390.77        24.21 o                         
   8   1  16         68.81         90.51        23.95 o                         
   9   1  16        885.80        801.75        22.01 o                         
  10   1  16        489.21        528.12        21.38 o                         
  11   1  16         19.73         30.26        18.97 o                         
   0   2  16       1574.02       1709.82        31.40 o                         
   1   2  16       9106.16       9403.86        55.58 o                         
   2   2  16        415.69        361.91        24.64 o                         
   3   2  16        573.26        516.07        23.51 o                         
   4   2  16         68.83         90.19        23.59 o                         
   5   2  16       1657.14       1710.57        27.56 o                         
   6   2  16        677.29        675.35        25.29 o                         
   7   2  16       1022.26        999.33        24.23 o                         
   8   2  16        144.72        160.16        22.30 o                         
   9   2  16          1.29         19.79        23.56 o                         
  10   2  16          4.56         32.17        20.82 o                         
  11   2  16          3.32         11.41        20.16 o                         
   1   3  16         13.43         33.89        20.47 o                         
   2   3  16      13790.08      12618.39        79.88 o                         
   3   3  16       2917.00       2776.56        25.85 o                         
   4   3  16        379.01        330.67        23.74 o                         
   5   3  16        119.10        130.08        20.23 o                         
   6   3  16        440.56        434.52        25.09 o                         
   7   3  16         57.02         46.10        21.73 o                         
   8   3  16        356.49        339.06        25.64 o                         
   9   3  16        463.87        429.65        21.37 o                         
  10   3  16       1193.84       1258.37        33.20 o                         
  11   3  16          2.24         24.26        19.05 o                         
   0   4  16      71827.29      69465.04       434.80 o                         
   1   4  16       3717.31       4074.87        26.75 o                         
   2   4  16       2210.12       2223.37        23.43 o                         
   3   4  16         72.19         54.52        23.75 o                         
   4   4  16        409.73        396.00        20.64 o                         
   5   4  16        105.97        108.15        21.36 o                         
   6   4  16         97.40        157.25        24.76 o                         
   7   4  16       2307.34       2191.18        25.05 o                         
   8   4  16       3805.67       3965.28        60.44 o                         
   9   4  16          0.01         20.00        22.02 o                         
  10   4  16        230.87        192.12        22.07 o                         
  11   4  16        224.02        140.58        21.37 o                         
   1   5  16        802.92        734.12        21.85 o                         
   2   5  16       2208.81       1904.64        24.91 o                         
   3   5  16        869.93        864.14        22.84 o                         
   4   5  16       2980.48       2822.26        23.46 o                         
   5   5  16       7083.67       6843.77        54.95 o                         
   6   5  16         72.28        111.15        22.91 o                         
   7   5  16        159.05        137.65        22.59 o                         
   8   5  16        186.17        298.37        24.32 o                         
   9   5  16        489.69        428.10        23.07 o                         
  10   5  16        234.94        269.96        23.89 o                         
  11   5  16          3.28         45.36        20.59 o                         
   0   6  16         57.08        207.96        26.64 o                         
   1   6  16       2551.53       2406.65        23.73 o                         
   2   6  16       4846.82       4779.50        28.00 o                         
   3   6  16      10748.11      10839.42        55.92 o                         
   4   6  16       1225.11       1246.85        23.36 o                         
   5   6  16        128.30         95.53        21.46 o                         
   6   6  16       8878.59       9181.35        75.20 o                         
   7   6  16       1078.34       1077.01        23.74 o                         
   8   6  16         44.37         55.95        21.32 o                         
   9   6  16        847.59        883.39        35.05 o                         
  10   6  16          1.33         60.12        22.56 o                         
   1   7  16      12483.40      12044.05        39.67 o                         
   2   7  16      14662.88      14145.46        75.51 o                         
   3   7  16        780.91        804.25        22.24 o                         
   4   7  16       4807.72       5002.45        37.63 o                         
   5   7  16       1582.98       1617.68        23.84 o                         
   6   7  16         31.10         36.59        20.85 o                         
   7   7  16        144.67        215.22        22.10 o                         
   8   7  16        986.47       1001.15        25.07 o                         
   9   7  16         32.42         22.26        21.13 o                         
  10   7  16        672.20        676.20        29.55 o                         
   0   8  16       6452.67       5608.38        38.67 o                         
   1   8  16       4754.83       4738.90        24.35 o                         
   2   8  16         96.69        110.19        21.76 o                         
   3   8  16       1969.52       1915.29        25.40 o                         
   4   8  16        589.32        587.32        20.15 o                         
   5   8  16         77.08         69.87        19.90 o                         
   6   8  16       2562.24       2640.57        24.83 o                         
   7   8  16        141.25        164.34        24.23 o                         
   8   8  16       3897.09       4008.83        70.37 o                         
   9   8  16          3.43         17.95        28.90 o                         
  10   8  16          4.70          5.72        23.19 o                         
   1   9  16        920.71        962.88        20.75 o                         
   2   9  16       3065.34       2933.64        23.64 o                         
   3   9  16       2016.22       1998.76        23.17 o                         
   4   9  16       7254.96       7360.78        42.13 o                         
   5   9  16       4545.95       4592.20        52.84 o                         
   6   9  16        122.82        128.30        20.48 o                         
   7   9  16          8.40         44.31        21.36 o                         
   8   9  16        418.38        481.40        29.07 o                         
   9   9  16        554.73        458.17        25.11 o                         
  10   9  16        338.64        319.97        28.18 o                         
   0  10  16        944.91       1014.15        30.97 o                         
   1  10  16       1056.72       1019.88        23.43 o                         
   2  10  16       5761.17       5868.71        33.53 o                         
   3  10  16       5049.76       5096.43        37.19 o                         
   4  10  16       3627.19       3798.60        25.76 o                         
   5  10  16        313.43        330.88        21.05 o                         
   6  10  16       6859.20       7048.79        97.76 o                         
   7  10  16        854.74        792.91        23.74 o                         
   8  10  16          6.95         57.78        25.13 o                         
   9  10  16        116.14        139.61        29.74 o                         
   1  11  16       6032.25       5937.22        28.32 o                         
   2  11  16       4235.83       4310.94        25.89 o                         
   3  11  16        236.71        264.60        20.38 o                         
   4  11  16       6057.60       6282.93        50.06 o                         
   5  11  16        672.04        716.77        20.88 o                         
   6  11  16         25.85         52.46        21.95 o                         
   7  11  16        189.20        229.42        20.78 o                         
   8  11  16        413.60        434.50        24.75 o                         
   9  11  16        108.01         50.27        23.86 o                         
   0  12  16       9674.74       9788.87       100.98 o                         
   1  12  16       3160.03       3269.88        23.80 o                         
   2  12  16        289.19        331.65        18.95 o                         
   3  12  16       4763.19       4980.38        45.05 o                         
   4  12  16        117.38        189.39        19.32 o                         
   5  12  16        203.44        222.89        21.31 o                         
   6  12  16        263.69        213.74        18.99 o                         
   7  12  16         14.62         23.94        21.51 o                         
   8  12  16        891.40        762.97        21.81 o                         
   9  12  16        163.76        122.03        27.02 o                         
   1  13  16        554.45        583.08        19.49 o                         
   2  13  16         33.84         46.14        19.23 o                         
   3  13  16       1008.94       1107.75        20.32 o                         
   4  13  16       2202.74       2325.44        30.50 o                         
   5  13  16          2.59         33.33        17.59 o                         
   6  13  16         38.64         27.14        19.77 o                         
   7  13  16          4.75         31.19        19.35 o                         
   8  13  16        325.18        263.43        42.31 o                         
   0  14  16         27.89         92.65        27.89 o                         
   1  14  16        241.71        319.49        21.24 o                         
   2  14  16       1219.51       1293.87        20.55 o                         
   3  14  16        157.56        185.48        18.45 o                         
   4  14  16        255.37        304.43        18.92 o                         
   5  14  16        227.47        221.42        20.06 o                         
   6  14  16       3697.88       3627.23        84.21 o                         
   7  14  16         42.48         51.93        18.93 o                         
   8  14  16          5.34         41.61        22.29 o                         
   1  15  16       1895.77       1968.71        33.95 o                         
   2  15  16        103.50        125.84        18.48 o                         
   3  15  16        209.44        188.89        19.82 o                         
   4  15  16       3373.81       3429.88        44.61 o                         
   5  15  16       1457.82       1408.98        27.81 o                         
   6  15  16        150.30        135.71        20.81 o                         
   7  15  16         11.87          3.96        23.04 o                         
   0  16  16       1254.47       1243.16        29.31 o                         
   1  16  16       2690.66       2747.48        40.68 o                         
   2  16  16         55.54         82.69        18.43 o                         
   3  16  16        889.68        880.95        20.07 o                         
   4  16  16        995.53        939.04        28.52 o                         
   5  16  16        167.57        154.62        18.62 o                         
   6  16  16         40.11         21.46        18.21 o                         
   1  17  16        719.69        728.58        18.40 o                         
   2  17  16        584.72        605.22        19.88 o                         
   3  17  16        613.98        659.98        21.54 o                         
   4  17  16       1025.14        990.87        28.72 o                         
   5  17  16         75.79         79.23        17.38 o                         
   0  18  16        116.46         81.23        25.49 o                         
   1  18  16        211.17        304.11        19.08 o                         
   2  18  16        481.90        415.01        26.06 o                         
   3  18  16        226.63        192.62        19.05 o                         
   4  18  16          0.53         49.13        18.46 o                         
   1  19  16         76.68         84.17        18.97 o                         
   2  19  16          3.46          9.12        19.53 o                         
   3  19  16          1.32         20.85        19.63 o                         
   1   1  17      10192.94       9835.51        69.12 o                         
   2   1  17       5969.64       5999.18        30.28 o                         
   3   1  17        850.97        681.78        22.66 o                         
   4   1  17       7496.35       7061.03        35.37 o                         
   5   1  17      11592.18      11134.02        57.25 o                         
   6   1  17        235.28        236.04        21.89 o                         
   7   1  17       1191.53       1268.52        27.26 o                         
   8   1  17       1766.10       2019.54        25.65 o                         
   9   1  17          1.68         18.61        21.58 o                         
  10   1  17         33.19         47.20        19.19 o                         
  11   1  17          3.71         17.31        19.37 o                         
   0   2  17      27371.11      27423.88       180.61 o                         
   1   2  17        191.02        180.20        20.96 o                         
   2   2  17      13741.07      12991.16        61.25 o                         
   3   2  17      19345.67      18391.32       114.58 o                         
   4   2  17        763.44        690.71        25.03 o                         
   5   2  17       6042.07       5767.54        45.71 o                         
   6   2  17      12139.45      12514.22        89.07 o                         
   7   2  17       3125.19       3051.22        25.60 o                         
   8   2  17        268.58        290.45        22.13 o                         
   9   2  17        605.25        707.68        22.17 o                         
  10   2  17         47.24         87.38        19.53 o                         
  11   2  17         35.54         75.81        18.93 o                         
   1   3  17         93.62         74.02        22.58 o                         
   2   3  17       2565.05       2402.02        27.00 o                         
   3   3  17       4850.15       4514.88        34.95 o                         
   4   3  17      25475.29      24745.16       114.83 o                         
   5   3  17       4014.49       3867.07        43.75 o                         
   6   3  17       2423.98       2543.88        28.85 o                         
   7   3  17       1825.89       1883.55        25.35 o                         
   8   3  17        688.28        828.14        22.32 o                         
   9   3  17         58.66         87.81        21.67 o                         
  10   3  17         51.06         78.20        20.20 o                         
  11   3  17         33.31         37.44        19.17 o                         
   0   4  17      19826.29      19973.50       123.89 o                         
   1   4  17       2289.92       2447.22        24.75 o                         
   2   4  17       2895.87       2896.88        23.88 o                         
   3   4  17       3666.30       3660.83        27.84 o                         
   4   4  17       2760.66       2840.35        24.07 o                         
   5   4  17       2038.97       1985.92        25.15 o                         
   6   4  17         23.21         63.69        22.02 o                         
   7   4  17        242.21        231.73        22.56 o                         
   8   4  17        604.05        576.62        26.17 o                         
   9   4  17         51.99         77.11        21.94 o                         
  10   4  17        183.14        181.73        19.63 o                         
  11   4  17          5.78         42.41        20.21 o                         
   1   5  17         84.74         63.61        18.84 o                         
   2   5  17        345.93        331.60        23.67 o                         
   3   5  17        516.21        469.18        22.71 o                         
   4   5  17       3367.54       3359.03        32.21 o                         
   5   5  17       3321.49       3371.03        25.65 o                         
   6   5  17        107.17        152.54        21.85 o                         
   7   5  17       3068.54       3382.13        41.94 o                         
   8   5  17        326.22        274.31        22.40 o                         
   9   5  17         48.85         75.87        23.71 o                         
  10   5  17         73.18         82.79        20.69 o                         
   0   6  17       1539.07       1393.80        33.77 o                         
   1   6  17        911.01        870.13        20.69 o                         
   2   6  17         68.98         78.12        20.03 o                         
   3   6  17      16105.41      16171.02       117.13 o                         
   4   6  17        648.37        657.54        22.68 o                         
   5   6  17       2276.36       2212.64        25.54 o                         
   6   6  17       4011.37       4222.92        44.10 o                         
   7   6  17       1234.21       1180.01        24.11 o                         
   8   6  17          4.58         56.29        21.53 o                         
   9   6  17        380.25        404.15        25.37 o                         
  10   6  17         71.15         66.46        23.08 o                         
   1   7  17         13.45         24.15        18.56 o                         
   2   7  17          8.36         21.89        21.36 o                         
   3   7  17       8382.68       8285.86        40.38 o                         
   4   7  17       8017.79       8104.40        64.61 o                         
   5   7  17        850.09        835.53        21.77 o                         
   6   7  17       1359.13       1440.60        22.39 o                         
   7   7  17         77.96         75.22        20.85 o                         
   8   7  17       4482.75       4459.31        66.81 o                         
   9   7  17        394.99        333.53        23.16 o                         
  10   7  17         15.81         26.97        25.06 o                         
   0   8  17         10.47         42.93        27.68 o                         
   1   8  17       4542.43       4561.00        24.37 o                         
   2   8  17        937.52        904.42        22.29 o                         
   3   8  17         27.60         50.33        23.39 o                         
   4   8  17         77.82         85.97        20.21 o                         
   5   8  17        463.27        512.68        19.71 o                         
   6   8  17       1810.17       1934.71        23.05 o                         
   7   8  17        477.41        447.63        21.40 o                         
   8   8  17         73.58         43.66        23.52 o                         
   9   8  17        240.94        217.00        24.38 o                         
  10   8  17        403.03        282.47        35.90 o                         
   1   9  17       1184.17       1219.66        20.54 o                         
   2   9  17        258.81        305.39        20.69 o                         
   3   9  17       1140.25       1133.81        23.77 o                         
   4   9  17        821.28        857.72        21.73 o                         
   5   9  17        963.42       1026.12        22.58 o                         
   6   9  17         17.53         27.37        19.88 o                         
   7   9  17       2957.62       2898.46        30.71 o                         
   8   9  17        361.35        401.67        24.22 o                         
   9   9  17         88.16         57.04        29.04 o                         
  10   9  17         57.50         59.88        23.17 o                         
   0  10  17        243.11        146.70        31.67 o                         
   1  10  17        158.95        188.35        21.34 o                         
   2  10  17        181.60        192.51        19.14 o                         
   3  10  17        253.88        349.03        19.13 o                         
   4  10  17       1280.81       1269.98        23.41 o                         
   5  10  17       1093.47       1126.39        22.62 o                         
   6  10  17        341.94        324.33        20.22 o                         
   7  10  17        560.88        624.92        23.45 o                         
   8  10  17          1.70         41.35        21.17 o                         
   9  10  17         28.55          8.03        30.54 o                         
   1  11  17       3694.88       3713.12        32.21 o                         
   2  11  17       1033.76        979.78        20.32 o                         
   3  11  17       1950.78       2093.75        21.96 o                         
   4  11  17        550.78        570.65        23.67 o                         
   5  11  17        710.33        696.89        21.82 o                         
   6  11  17        400.88        406.94        20.59 o                         
   7  11  17          0.40         48.88        20.92 o                         
   8  11  17         96.78        100.48        24.86 o                         
   9  11  17         36.57         52.35        24.19 o                         
   0  12  17       1396.07       1349.87        30.60 o                         
   1  12  17         38.68         66.56        19.77 o                         
   2  12  17       2416.56       2363.42        24.85 o                         
   3  12  17        163.40        194.08        20.01 o                         
   4  12  17        193.55        207.95        18.96 o                         
   5  12  17       1590.54       1651.34        23.68 o                         
   6  12  17         28.22         27.81        20.53 o                         
   7  12  17         96.47         68.50        21.41 o                         
   8  12  17       1031.56        937.01        25.75 o                         
   1  13  17        205.40        245.80        19.72 o                         
   2  13  17       1323.08       1366.14        21.07 o                         
   3  13  17        130.90        153.04        19.20 o                         
   4  13  17         42.43         44.80        18.85 o                         
   5  13  17        343.76        356.80        22.71 o                         
   6  13  17        517.86        477.02        21.83 o                         
   7  13  17       1145.07       1185.58        38.17 o                         
   8  13  17        280.61        164.51        28.30 o                         
   0  14  17       5682.97       5664.36        72.78 o                         
   1  14  17         12.07         21.53        17.72 o                         
   2  14  17        224.25        242.29        20.18 o                         
   3  14  17         37.82         62.13        18.99 o                         
   4  14  17        564.21        626.63        20.23 o                         
   5  14  17       1368.50       1384.91        31.06 o                         
   6  14  17        564.50        463.12        22.60 o                         
   7  14  17        276.41        266.60        21.46 o                         
   1  15  17       1293.60       1354.64        28.12 o                         
   2  15  17       4248.32       4354.24        50.57 o                         
   3  15  17        986.12       1120.09        22.23 o                         
   4  15  17         64.90         49.46        18.42 o                         
   5  15  17          4.92         43.50        20.37 o                         
   6  15  17          0.87         19.18        20.17 o                         
   7  15  17        205.35        190.77        23.59 o                         
   0  16  17       1479.19       1440.65        59.81 o                         
   1  16  17       2032.48       2200.93        33.62 o                         
   2  16  17         15.63          8.48        18.15 o                         
   3  16  17       1161.00       1194.56        22.59 o                         
   4  16  17        253.61        250.24        18.03 o                         
   5  16  17         78.49         69.68        18.72 o                         
   6  16  17         18.44         76.10        22.62 o                         
   1  17  17        497.79        537.13        19.50 o                         
   2  17  17        224.10        253.41        19.44 o                         
   3  17  17         24.00         54.66        19.29 o                         
   4  17  17        176.44        122.02        17.59 o                         
   5  17  17        295.50        187.08        18.20 o                         
   0  18  17        773.80        620.72        35.61 o                         
   1  18  17        292.72        300.69        21.14 o                         
   2  18  17        104.15         99.21        17.52 o                         
   3  18  17        137.39        130.35        22.35 o                         
   4  18  17        314.53        256.51        18.71 o                         
   1  19  17       1204.46       1047.29        44.90 o                         
   2  19  17       1140.74        927.91        59.10 o                         
   0   0  18       1345.85       1274.99        57.86 o                         
   1   0  18      68147.28      66101.02       514.78 o                         
   2   0  18      19017.84      18254.16       196.73 o                         
   3   0  18      18747.33      17145.63       199.87 o                         
   4   0  18       4186.83       4251.18        65.07 o                         
   5   0  18        320.87        363.31        33.35 o                         
   6   0  18       1946.35       2090.86        37.26 o                         
   7   0  18         20.54         72.95        34.94 o                         
   8   0  18        190.83        166.43        30.84 o                         
   9   0  18       2426.18       2556.62        43.22 o                         
  10   0  18        864.65        870.96        35.19 o                         
  11   0  18        244.87        258.95        23.57 o                         
   1   1  18      31636.96      29875.38       151.84 o                         
   2   1  18       2121.25       1913.42        25.85 o                         
   3   1  18       2693.74       2545.77        30.97 o                         
   4   1  18       3012.63       2835.72        27.07 o                         
   5   1  18       2272.11       2315.25        26.65 o                         
   6   1  18        192.44        193.94        21.45 o                         
   7   1  18       1929.07       1974.04        26.95 o                         
   8   1  18       1614.36       1759.90        27.20 o                         
   9   1  18         85.35        105.23        20.97 o                         
  10   1  18          6.44         21.03        21.57 o                         
  11   1  18        243.13        210.05        19.61 o                         
   0   2  18        203.20        239.33        32.68 o                         
   1   2  18        517.96        590.18        22.12 o                         
   2   2  18        606.54        624.54        23.24 o                         
   3   2  18       1699.09       1788.36        25.25 o                         
   4   2  18       2427.82       2653.08        26.10 o                         
   5   2  18         44.71        105.00        22.79 o                         
   6   2  18       1328.31       1327.94        24.74 o                         
   7   2  18        268.75        242.84        22.90 o                         
   8   2  18        627.21        608.49        22.61 o                         
   9   2  18         43.04         67.16        21.97 o                         
  10   2  18         10.82         39.93        20.06 o                         
  11   2  18         27.08         24.65        19.82 o                         
   1   3  18      19047.26      17975.09       122.07 o                         
   2   3  18       1688.83       1702.33        24.59 o                         
   3   3  18       6706.11       6576.89        42.60 o                         
   4   3  18        478.53        496.22        21.88 o                         
   5   3  18        865.06        868.44        23.00 o                         
   6   3  18         25.93         83.72        26.09 o                         
   7   3  18        370.91        462.01        24.34 o                         
   8   3  18          4.67         53.54        21.87 o                         
   9   3  18        951.58        957.90        24.32 o                         
  10   3  18         59.94        100.60        21.82 o                         
  11   3  18          3.00         18.41        20.50 o                         
   0   4  18       9675.48       9715.28        98.99 o                         
   1   4  18      23776.31      22688.45       115.32 o                         
   2   4  18       3355.33       3089.81        23.31 o                         
   3   4  18      24577.48      23768.44       138.73 o                         
   4   4  18       3139.30       3209.17        29.12 o                         
   5   4  18       1965.90       1940.37        25.60 o                         
   6   4  18       6608.33       6814.93        63.20 o                         
   7   4  18       1136.28       1194.98        24.54 o                         
   8   4  18        603.93        525.42        24.52 o                         
   9   4  18       1539.08       1595.87        31.19 o                         
  10   4  18          2.16          3.58        22.33 o                         
   1   5  18      15753.04      15495.63        71.94 o                         
   2   5  18       2973.84       2940.11        25.87 o                         
   3   5  18       4031.03       3692.46        25.54 o                         
   4   5  18       3417.97       3296.15        26.32 o                         
   5   5  18         43.89         75.15        24.44 o                         
   6   5  18       1584.61       1617.02        24.32 o                         
   7   5  18        423.40        457.15        21.80 o                         
   8   5  18       2438.60       2537.84        35.91 o                         
   9   5  18        316.34        327.42        23.53 o                         
  10   5  18         13.23         17.14        20.53 o                         
   0   6  18       3976.85       3866.85        35.21 o                         
   1   6  18       2996.91       3044.30        23.26 o                         
   2   6  18        151.16        213.71        18.42 o                         
   3   6  18       1163.51       1225.75        21.50 o                         
   4   6  18        638.35        700.08        21.94 o                         
   5   6  18          7.01         31.83        22.57 o                         
   6   6  18       1421.99       1540.70        23.12 o                         
   7   6  18        281.49        269.77        21.89 o                         
   8   6  18        888.25        946.58        24.15 o                         
   9   6  18         15.49         42.30        22.27 o                         
  10   6  18         19.56         53.60        21.79 o                         
   1   7  18        933.74        830.64        21.67 o                         
   2   7  18         28.62         65.73        19.67 o                         
   3   7  18          2.57         34.84        22.27 o                         
   4   7  18        493.85        519.49        22.22 o                         
   5   7  18        420.56        435.25        22.66 o                         
   6   7  18        145.05        172.25        19.71 o                         
   7   7  18       2630.24       2559.28        36.51 o                         
   8   7  18          1.28         17.36        23.07 o                         
   9   7  18        320.94        302.49        23.33 o                         
  10   7  18          9.58          3.98        21.78 o                         
   0   8  18         82.27        122.20        26.98 o                         
   1   8  18      14736.83      14971.08        85.41 o                         
   2   8  18        196.83        168.71        21.25 o                         
   3   8  18       2559.22       2431.78        22.57 o                         
   4   8  18        128.02        134.66        20.04 o                         
   5   8  18       1554.45       1558.70        21.04 o                         
   6   8  18        953.37       1072.54        22.17 o                         
   7   8  18         23.99          7.75        20.74 o                         
   8   8  18         53.37         69.30        22.95 o                         
   9   8  18        269.11        265.27        21.63 o                         
  10   8  18         11.49         26.31        22.91 o                         
   1   9  18       1737.10       1698.85        22.15 o                         
   2   9  18          6.94         27.51        20.42 o                         
   3   9  18       3178.32       3334.35        26.51 o                         
   4   9  18         93.47        108.94        20.99 o                         
   5   9  18        718.12        736.28        22.67 o                         
   6   9  18        495.04        493.18        19.69 o                         
   7   9  18        328.43        341.99        21.38 o                         
   8   9  18          7.46         32.77        20.10 o                         
   9   9  18        198.92        189.60        25.15 o                         
   0  10  18       3631.08       3867.71        35.61 o                         
   1  10  18       6206.97       6389.80        41.55 o                         
   2  10  18        265.05        248.87        20.93 o                         
   3  10  18          1.20         32.41        19.75 o                         
   4  10  18       1581.04       1529.47        21.91 o                         
   5  10  18       5381.04       5364.01        61.36 o                         
   6  10  18       1582.26       1577.30        25.02 o                         
   7  10  18        371.53        328.52        20.22 o                         
   8  10  18        699.25        647.37        28.41 o                         
   9  10  18        236.11        174.71        22.19 o                         
   1  11  18          8.56          6.12        21.27 o                         
   2  11  18       2742.53       2791.87        24.69 o                         
   3  11  18         77.75        102.02        17.74 o                         
   4  11  18        977.33       1007.70        23.13 o                         
   5  11  18        180.43        190.43        21.73 o                         
   6  11  18        139.79        184.84        20.46 o                         
   7  11  18       1438.16       1421.67        31.08 o                         
   8  11  18          3.02         36.56        21.95 o                         
   9  11  18        428.11        409.54        26.92 o                         
   0  12  18       3246.88       3228.86        34.45 o                         
   1  12  18       1467.06       1491.42        20.85 o                         
   2  12  18         17.68         51.13        20.14 o                         
   3  12  18        125.39        160.70        19.93 o                         
   4  12  18          6.60         41.24        17.32 o                         
   5  12  18        552.18        574.84        24.78 o                         
   6  12  18         13.19         27.99        21.92 o                         
   7  12  18        401.33        390.22        21.67 o                         
   8  12  18        618.81        483.67        25.48 o                         
   1  13  18         67.78        108.81        19.58 o                         
   2  13  18        798.31        778.98        21.84 o                         
   3  13  18       2118.12       2297.38        34.85 o                         
   4  13  18        145.17        157.13        17.25 o                         
   5  13  18        795.80        987.27        20.82 o                         
   6  13  18          4.83          5.66        20.95 o                         
   7  13  18        651.53        611.73        22.21 o                         
   8  13  18         25.26         45.03        22.91 o                         
   0  14  18        939.58        870.27        31.16 o                         
   1  14  18       2469.41       2485.87        22.28 o                         
   2  14  18        181.50        227.23        20.31 o                         
   3  14  18       1716.12       1915.35        27.47 o                         
   4  14  18        105.14        139.32        17.33 o                         
   5  14  18       3235.27       3132.42        82.66 o                         
   6  14  18          3.14         25.10        21.32 o                         
   7  14  18        156.39        166.03        21.15 o                         
   1  15  18         48.60         78.62        18.38 o                         
   2  15  18          6.03         29.41        19.43 o                         
   3  15  18         93.87         63.78        19.83 o                         
   4  15  18         37.35         50.07        18.48 o                         
   5  15  18        542.17        494.39        21.33 o                         
   6  15  18        224.08        187.89        22.30 o                         
   7  15  18        288.51        217.71        22.03 o                         
   0  16  18         78.32         99.22        27.28 o                         
   1  16  18        168.15        194.81        19.73 o                         
   2  16  18         85.51         80.35        17.84 o                         
   3  16  18        254.84        251.75        20.26 o                         
   4  16  18        448.51        391.00        19.08 o                         
   5  16  18        115.35        150.57        16.71 o                         
   6  16  18        173.97        157.70        21.15 o                         
   1  17  18        698.02        685.00        30.91 o                         
   2  17  18       1360.88       1212.08        34.47 o                         
   3  17  18       1050.99        982.97        44.32 o                         
   4  17  18        213.46        278.30        19.51 o                         
   5  17  18       1818.56       1597.94        77.72 o                         
   0  18  18       1315.23       1042.88        79.06 o                         
   1  18  18        101.47        113.27        18.19 o                         
   2  18  18        119.69        121.24        18.48 o                         
   3  18  18        844.90        814.33        41.21 o                         
   4  18  18         23.91         11.11        18.10 o                         
   1  19  18         30.57         70.22        18.67 o                         
   2  19  18         89.86         60.79        17.93 o                         
   1   1  19       5405.70       5003.75        36.95 o                         
   2   1  19        201.23        151.23        23.76 o                         
   3   1  19       4027.25       3978.54        28.56 o                         
   4   1  19       6923.26       6692.53        70.22 o                         
   5   1  19        726.11        780.79        25.52 o                         
   6   1  19        110.58        124.97        21.11 o                         
   7   1  19         58.80         61.18        24.12 o                         
   8   1  19        336.32        354.77        24.64 o                         
   9   1  19         36.24         66.01        19.34 o                         
  10   1  19        183.90        184.45        20.17 o                         
  11   1  19         31.63         57.55        18.88 o                         
   0   2  19       1743.60       1376.25        30.96 o                         
   1   2  19      16137.48      15023.05        73.32 o                         
   2   2  19       7794.94       8221.98        44.09 o                         
   3   2  19        834.97        754.34        24.20 o                         
   4   2  19       1949.02       2106.48        24.68 o                         
   5   2  19        976.23        993.91        23.85 o                         
   6   2  19       1035.13        952.48        23.25 o                         
   7   2  19         46.41         90.27        21.53 o                         
   8   2  19       3240.96       3449.17        46.30 o                         
   9   2  19         12.86         34.66        19.24 o                         
  10   2  19        270.97        259.12        20.80 o                         
  11   2  19         78.10         47.96        19.75 o                         
   1   3  19      11130.43      10204.56        65.26 o                         
   2   3  19        887.60        828.58        22.39 o                         
   3   3  19      17782.48      18028.56       107.92 o                         
   4   3  19        836.77        790.69        24.21 o                         
   5   3  19       1145.16       1078.48        21.36 o                         
   6   3  19        351.20        426.16        24.03 o                         
   7   3  19        152.34        130.36        22.14 o                         
   8   3  19       1725.83       1652.86        28.79 o                         
   9   3  19        118.90        146.72        21.67 o                         
  10   3  19         71.65         87.44        20.13 o                         
   0   4  19        655.67        579.03        29.71 o                         
   1   4  19       8735.49       8409.27        42.31 o                         
   2   4  19        247.82        235.45        20.20 o                         
   3   4  19       5148.68       4631.66        36.39 o                         
   4   4  19          1.35         10.41        19.31 o                         
   5   4  19         56.38         88.95        21.62 o                         
   6   4  19         14.45         58.37        23.37 o                         
   7   4  19        445.59        484.37        24.62 o                         
   8   4  19        166.79        165.18        24.95 o                         
   9   4  19        206.63        215.25        23.06 o                         
  10   4  19         10.26         42.92        21.86 o                         
   1   5  19       4071.69       4095.02        34.88 o                         
   2   5  19       7919.14       7855.62        45.20 o                         
   3   5  19       7170.26       7059.17        36.97 o                         
   4   5  19       5846.13       5744.39        43.74 o                         
   5   5  19         35.79         88.92        24.49 o                         
   6   5  19        587.03        564.29        21.93 o                         
   7   5  19        994.11       1091.73        24.33 o                         
   8   5  19       2005.36       1993.42        41.89 o                         
   9   5  19         60.71         89.45        22.29 o                         
  10   5  19         63.89         71.67        22.38 o                         
   0   6  19       4275.19       4194.81        36.66 o                         
   1   6  19       3547.50       3327.89        27.34 o                         
   2   6  19       2432.10       2400.51        23.08 o                         
   3   6  19        410.72        434.05        19.84 o                         
   4   6  19        129.17        130.07        19.13 o                         
   5   6  19       6284.94       6567.71        38.50 o                         
   6   6  19       3900.08       3958.78        39.63 o                         
   7   6  19       1714.99       1781.42        24.74 o                         
   8   6  19        474.52        496.71        23.37 o                         
   9   6  19          0.39          2.79        23.37 o                         
  10   6  19          1.05          3.87        23.47 o                         
   1   7  19      12177.20      11939.72        56.68 o                         
   2   7  19         58.30         81.33        19.00 o                         
   3   7  19      12666.56      12578.27        62.66 o                         
   4   7  19       1632.30       1686.98        23.52 o                         
   5   7  19        163.41        153.27        21.53 o                         
   6   7  19         36.63         41.99        21.54 o                         
   7   7  19        181.19        181.25        21.66 o                         
   8   7  19         52.18         45.15        23.28 o                         
   9   7  19        137.48        123.07        21.18 o                         
  10   7  19          8.96         52.49        22.00 o                         
   0   8  19        310.45        367.99        28.50 o                         
   1   8  19      10424.95      10274.97        70.94 o                         
   2   8  19        785.68        732.43        21.79 o                         
   3   8  19      11540.89      11475.95        88.76 o                         
   4   8  19       4949.24       5117.54        57.60 o                         
   5   8  19       1465.47       1395.31        23.33 o                         
   6   8  19       2502.25       2478.85        30.66 o                         
   7   8  19         71.85         83.31        19.50 o                         
   8   8  19        799.42        766.46        22.42 o                         
   9   8  19        622.54        576.29        28.29 o                         
  10   8  19         24.90         38.71        27.59 o                         
   1   9  19       7000.29       7056.70        39.34 o                         
   2   9  19       2097.02       2148.33        24.50 o                         
   3   9  19       1975.86       2019.54        25.18 o                         
   4   9  19       2467.69       2600.71        35.48 o                         
   5   9  19       4468.19       4709.53        54.46 o                         
   6   9  19         16.86         32.18        19.97 o                         
   7   9  19       1441.08       1521.83        34.10 o                         
   8   9  19        507.19        525.01        24.88 o                         
   9   9  19         35.87         26.96        20.39 o                         
   0  10  19       1576.74       1605.69        33.12 o                         
   1  10  19        945.19        951.12        21.33 o                         
   2  10  19        965.79       1007.14        21.91 o                         
   3  10  19       5770.30       5944.14        53.94 o                         
   4  10  19         19.44         37.68        21.84 o                         
   5  10  19        711.27        817.77        22.99 o                         
   6  10  19       2563.27       2546.65        35.64 o                         
   7  10  19        818.77       1031.91        26.56 o                         
   8  10  19        497.73        517.14        26.71 o                         
   9  10  19         21.79         40.97        21.57 o                         
   1  11  19        773.07        817.40        21.45 o                         
   2  11  19        957.21       1007.79        21.66 o                         
   3  11  19       4477.33       4551.50        49.12 o                         
   4  11  19         19.42         28.71        20.89 o                         
   5  11  19         12.20         27.68        22.67 o                         
   6  11  19          9.23         60.31        19.75 o                         
   7  11  19          5.26         25.24        20.02 o                         
   8  11  19          5.16         16.20        21.57 o                         
   9  11  19          5.35         40.09        20.56 o                         
   0  12  19        125.53        204.40        30.12 o                         
   1  12  19       1121.79       1229.00        21.29 o                         
   2  12  19        488.28        496.35        19.32 o                         
   3  12  19       1547.40       1534.67        21.42 o                         
   4  12  19       1975.47       1912.82        23.36 o                         
   5  12  19         19.07         25.65        20.47 o                         
   6  12  19        506.32        539.87        22.17 o                         
   7  12  19        149.07        154.40        19.72 o                         
   8  12  19        111.94         74.91        21.60 o                         
   1  13  19       4333.31       4526.02        38.92 o                         
   2  13  19        137.09        183.07        19.76 o                         
   3  13  19         42.82         71.94        20.09 o                         
   4  13  19       1918.77       1910.81        27.07 o                         
   5  13  19        281.93        359.37        22.46 o                         
   6  13  19        119.25        108.77        23.76 o                         
   7  13  19        582.89        506.73        25.90 o                         
   8  13  19        439.99        342.06        41.91 o                         
   0  14  19        866.47        784.85        45.93 o                         
   1  14  19        131.25        150.18        20.37 o                         
   2  14  19         82.41         80.99        18.52 o                         
   3  14  19       1820.73       1919.73        22.81 o                         
   4  14  19         14.53         45.01        19.19 o                         
   5  14  19         62.27         73.10        20.08 o                         
   6  14  19        419.81        388.96        22.18 o                         
   7  14  19        461.19        426.62        24.69 o                         
   1  15  19        607.31        645.83        19.85 o                         
   2  15  19        823.86        906.47        22.12 o                         
   3  15  19       1343.26       1400.81        28.77 o                         
   4  15  19         40.85         34.50        19.00 o                         
   5  15  19       1578.46       1532.48        33.77 o                         
   6  15  19        256.57        240.79        23.95 o                         
   0  16  19       2005.62       2121.52        73.42 o                         
   1  16  19       1622.92       1704.18        40.77 o                         
   2  16  19         95.55        111.90        18.90 o                         
   3  16  19         12.66         35.02        19.03 o                         
   4  16  19         10.95         71.99        19.06 o                         
   5  16  19        204.12        209.08        19.30 o                         
   6  16  19        979.04        849.84        53.40 o                         
   1  17  19        315.08        236.88        24.25 o                         
   2  17  19        250.12        219.24        20.43 o                         
   3  17  19        655.62        594.66        30.15 o                         
   4  17  19        501.08        387.04        23.09 o                         
   5  17  19         52.56         65.24        20.62 o                         
   0  18  19        156.54        159.08        23.23 o                         
   1  18  19         61.20         42.40        19.90 o                         
   2  18  19        116.36        123.87        20.53 o                         
   3  18  19        103.89        105.14        16.27 o                         
   1  19  19          6.04         31.62        18.44 o                         
   0   0  20         30.66          3.56        50.46 o                         
   1   0  20       9238.59       8920.92        85.51 o                         
   2   0  20         53.89         58.57        32.37 o                         
   3   0  20        401.63        378.48        36.09 o                         
   4   0  20        645.78        589.91        33.36 o                         
   5   0  20        261.45        290.00        27.78 o                         
   6   0  20        146.50         86.94        33.18 o                         
   7   0  20         38.71         76.67        28.40 o                         
   8   0  20       1219.11       1230.14        36.26 o                         
   9   0  20         55.34         75.51        31.76 o                         
  10   0  20         11.20         36.49        28.48 o                         
   1   1  20       3275.43       3060.12        23.90 o                         
   2   1  20        774.08        729.96        21.68 o                         
   3   1  20       7687.10       7421.07        40.87 o                         
   4   1  20        112.60         83.17        22.10 o                         
   5   1  20        156.24        214.96        23.08 o                         
   6   1  20        442.27        412.81        22.29 o                         
   7   1  20        306.40        370.54        25.30 o                         
   8   1  20         17.71         48.93        22.42 o                         
   9   1  20         41.11         62.12        21.94 o                         
  10   1  20        384.95        327.13        20.19 o                         
   0   2  20         54.14        119.81        27.63 o                         
   1   2  20        111.73        175.71        22.28 o                         
   2   2  20        361.05        369.08        22.60 o                         
   3   2  20       1965.03       2007.97        23.38 o                         
   4   2  20       2903.42       2857.84        26.73 o                         
   5   2  20       1823.83       1925.04        24.93 o                         
   6   2  20        551.08        600.10        23.49 o                         
   7   2  20          4.01         24.46        20.69 o                         
   8   2  20        115.77         93.31        23.56 o                         
   9   2  20        470.25        427.51        23.59 o                         
  10   2  20          0.38         26.05        20.83 o                         
   1   3  20        572.75        643.13        20.52 o                         
   2   3  20      13308.83      13103.29        67.20 o                         
   3   3  20         59.44         46.47        22.35 o                         
   4   3  20       1919.00       1989.81        24.99 o                         
   5   3  20       2756.71       2804.06        24.16 o                         
   6   3  20          4.20         28.91        25.19 o                         
   7   3  20        581.20        645.64        24.35 o                         
   8   3  20        261.72        288.14        22.02 o                         
   9   3  20         64.14        112.57        21.74 o                         
  10   3  20        872.69        780.32        30.46 o                         
   0   4  20       5397.53       5251.00        55.62 o                         
   1   4  20       4397.11       4081.24        25.04 o                         
   2   4  20         25.99         72.04        21.87 o                         
   3   4  20        185.31        177.66        20.23 o                         
   4   4  20         24.62         51.29        21.85 o                         
   5   4  20       5765.00       5793.87        40.22 o                         
   6   4  20       1329.18       1237.42        24.93 o                         
   7   4  20       1568.83       1806.52        26.20 o                         
   8   4  20       2198.84       2199.56        28.97 o                         
   9   4  20          1.29         -4.84        21.26 o                         
  10   4  20         13.11         38.94        21.61 o                         
   1   5  20       1967.33       1722.44        20.74 o                         
   2   5  20         17.96         35.37        21.14 o                         
   3   5  20       8428.12       8449.94        57.05 o                         
   4   5  20         51.17         57.70        19.15 o                         
   5   5  20        517.02        438.88        24.39 o                         
   6   5  20        929.44        949.18        23.72 o                         
   7   5  20        143.05        170.72        23.18 o                         
   8   5  20        185.41        203.56        23.21 o                         
   9   5  20          7.27         27.80        20.75 o                         
  10   5  20        183.43        133.53        21.19 o                         
   0   6  20      11697.63      10963.61        64.55 o                         
   1   6  20       5053.54       4878.85        30.04 o                         
   2   6  20       3544.35       3520.39        30.24 o                         
   3   6  20       3461.52       3455.80        29.70 o                         
   4   6  20       3044.69       3158.87        25.42 o                         
   5   6  20         25.80         62.48        21.92 o                         
   6   6  20       3116.07       3145.65        30.00 o                         
   7   6  20          4.94         43.93        20.65 o                         
   8   6  20        476.34        533.56        24.19 o                         
   9   6  20        575.90        497.04        24.85 o                         
  10   6  20        179.11        111.64        23.47 o                         
   1   7  20        732.45        672.32        20.13 o                         
   2   7  20      13094.82      13107.72        91.62 o                         
   3   7  20         64.61         86.72        21.01 o                         
   4   7  20      10913.45      11378.16       100.95 o                         
   5   7  20       1956.36       2171.71        23.37 o                         
   6   7  20        437.34        433.51        23.18 o                         
   7   7  20       1628.98       1715.95        25.80 o                         
   8   7  20       1791.43       1818.97        28.16 o                         
   9   7  20          9.19         42.10        23.60 o                         
  10   7  20        397.07        337.21        22.80 o                         
   0   8  20       3942.88       3921.78        32.79 o                         
   1   8  20       1619.44       1527.39        21.67 o                         
   2   8  20        535.54        576.32        21.92 o                         
   3   8  20        276.64        314.68        22.43 o                         
   4   8  20        311.32        348.25        20.02 o                         
   5   8  20       1674.82       1817.90        22.99 o                         
   6   8  20          4.90         38.59        18.69 o                         
   7   8  20         32.71         72.63        22.40 o                         
   8   8  20       1173.05       1137.30        24.84 o                         
   9   8  20        110.59        144.25        29.07 o                         
   1   9  20       2557.80       2513.12        22.00 o                         
   2   9  20         25.61         37.58        20.76 o                         
   3   9  20       6269.60       6244.61        47.21 o                         
   4   9  20         99.58        135.47        22.30 o                         
   5   9  20       1269.77       1339.79        21.43 o                         
   6   9  20        110.88        157.83        21.34 o                         
   7   9  20         11.31         50.53        21.84 o                         
   8   9  20        282.64        241.18        26.14 o                         
   9   9  20        145.45        127.45        23.49 o                         
   0  10  20       5009.09       5111.03        34.58 o                         
   1  10  20       1873.04       1878.05        22.39 o                         
   2  10  20       3328.32       3575.78        24.18 o                         
   3  10  20       1084.35       1088.48        21.69 o                         
   4  10  20       3106.53       3093.40        37.83 o                         
   5  10  20        110.36        113.80        18.29 o                         
   6  10  20       4868.98       5087.24        57.35 o                         
   7  10  20        169.94        223.52        22.04 o                         
   8  10  20         56.02        132.88        27.15 o                         
   9  10  20        103.80         73.20        23.93 o                         
   1  11  20       3915.87       3981.74        32.01 o                         
   2  11  20       8053.18       8441.72        78.37 o                         
   3  11  20        324.17        318.73        20.59 o                         
   4  11  20       2950.49       3157.28        34.70 o                         
   5  11  20       1970.32       2007.77        33.75 o                         
   6  11  20         54.77        107.66        19.55 o                         
   7  11  20        205.45        243.67        22.23 o                         
   8  11  20        582.43        451.50        23.74 o                         
   0  12  20       5802.87       6264.31        65.96 o                         
   1  12  20        516.41        486.60        18.95 o                         
   2  12  20        198.17        189.64        17.86 o                         
   3  12  20        533.54        571.51        18.65 o                         
   4  12  20         63.87         73.18        20.16 o                         
   5  12  20       1470.88       1522.10        29.72 o                         
   6  12  20        710.50        712.96        25.02 o                         
   7  12  20        629.49        607.77        21.48 o                         
   8  12  20        196.32         97.83        23.03 o                         
   1  13  20        175.65        159.70        19.94 o                         
   2  13  20        386.18        462.23        20.06 o                         
   3  13  20       1182.65       1266.78        21.32 o                         
   4  13  20         29.78         56.41        21.58 o                         
   5  13  20        549.07        612.80        20.48 o                         
   6  13  20          1.85         15.45        17.97 o                         
   7  13  20        187.01        154.18        23.05 o                         
   0  14  20       1470.59       1315.08        28.47 o                         
   1  14  20       3866.59       3825.70        49.17 o                         
   2  14  20       1464.25       1695.90        36.88 o                         
   3  14  20        503.53        488.51        19.73 o                         
   4  14  20        204.47        223.09        21.26 o                         
   5  14  20        242.38        194.33        21.58 o                         
   6  14  20       1273.30       1016.79        41.53 o                         
   7  14  20         25.39         63.98        19.16 o                         
   1  15  20        316.68        348.56        20.08 o                         
   2  15  20       3681.95       3696.74        62.63 o                         
   3  15  20       1151.18       1089.27        21.93 o                         
   4  15  20       1341.65       1252.74        23.24 o                         
   5  15  20        238.14        223.24        23.65 o                         
   6  15  20         19.61         34.37        22.65 o                         
   0  16  20       2093.29       1955.66        30.79 o                         
   1  16  20         58.91         58.14        20.21 o                         
   2  16  20        532.01        546.84        20.77 o                         
   3  16  20        402.84        350.17        19.25 o                         
   4  16  20        606.09        540.36        27.68 o                         
   5  16  20          0.49         21.11        20.46 o                         
   1  17  20          7.85         36.23        18.72 o                         
   2  17  20        745.50        777.66        36.55 o                         
   3  17  20        127.80         83.34        18.89 o                         
   4  17  20        376.31        321.06        29.41 o                         
   0  18  20        133.89         41.04        23.30 o                         
   1  18  20        515.43        413.30        20.81 o                         
   2  18  20         88.52         67.76        21.67 o                         
   3  18  20        226.83        182.03        19.13 o                         
   1   1  21       6322.77       5879.76        53.55 o                         
   2   1  21       4272.21       4186.01        27.73 o                         
   3   1  21       1122.56       1134.72        25.56 o                         
   4   1  21       7097.34       7231.66        53.29 o                         
   5   1  21        999.85       1031.27        25.15 o                         
   6   1  21       2756.10       2878.37        27.03 o                         
   7   1  21        835.81        869.99        24.71 o                         
   8   1  21        428.80        406.78        24.58 o                         
   9   1  21         97.99        129.94        22.26 o                         
  10   1  21         11.60         50.18        21.53 o                         
   0   2  21       5794.68       5561.17        53.35 o                         
   1   2  21       6661.86       6491.89        47.72 o                         
   2   2  21       5547.15       5224.68        26.53 o                         
   3   2  21       7563.19       7195.59        48.79 o                         
   4   2  21       1733.76       1807.98        26.01 o                         
   5   2  21        247.59        250.64        23.02 o                         
   6   2  21       7186.26       7225.25        52.46 o                         
   7   2  21        454.01        549.22        20.67 o                         
   8   2  21        254.24        246.30        21.62 o                         
   9   2  21        756.69        830.47        23.04 o                         
  10   2  21         91.57        102.36        19.21 o                         
   1   3  21       4583.32       4320.13        27.73 o                         
   2   3  21       3007.59       3101.29        22.66 o                         
   3   3  21       1140.59       1223.73        23.20 o                         
   4   3  21      13559.20      13554.79        61.38 o                         
   5   3  21         49.76         98.03        20.76 o                         
   6   3  21         40.76         68.83        23.15 o                         
   7   3  21        101.77        120.02        23.28 o                         
   8   3  21       2039.56       1982.18        25.21 o                         
   9   3  21         61.89         97.43        22.47 o                         
  10   3  21         24.70         44.53        20.86 o                         
   0   4  21        633.19        639.50        26.42 o                         
   1   4  21       1119.51       1217.98        20.85 o                         
   2   4  21        132.05         99.82        20.40 o                         
   3   4  21       3267.01       3220.70        32.64 o                         
   4   4  21       1476.68       1560.51        24.29 o                         
   5   4  21        667.50        676.99        21.21 o                         
   6   4  21        699.03        737.82        23.70 o                         
   7   4  21       1094.60       1104.22        25.20 o                         
   8   4  21        258.25        245.32        22.49 o                         
   9   4  21        160.99        168.04        21.75 o                         
  10   4  21         12.24         -6.62        20.73 o                         
   1   5  21       6107.36       6040.64        45.81 o                         
   2   5  21        904.41        909.31        22.88 o                         
   3   5  21        899.08        896.41        22.45 o                         
   4   5  21       5596.85       5686.03        49.67 o                         
   5   5  21       2006.63       2039.26        23.83 o                         
   6   5  21        507.96        551.50        22.15 o                         
   7   5  21       1993.39       2087.14        26.84 o                         
   8   5  21         71.64         90.85        21.54 o                         
   9   5  21        242.68        284.57        20.93 o                         
  10   5  21         18.58         53.47        20.87 o                         
   0   6  21       1567.47       1614.51        31.26 o                         
   1   6  21      10403.55      10505.08        46.60 o                         
   2   6  21       2187.95       2214.55        23.76 o                         
   3   6  21       3283.90       3279.41        40.02 o                         
   4   6  21       3757.58       3745.24        32.54 o                         
   5   6  21          3.35         -2.04        20.21 o                         
   6   6  21       4729.52       4762.98        54.96 o                         
   7   6  21         22.71         48.42        21.84 o                         
   8   6  21         10.67         14.44        21.74 o                         
   9   6  21       1287.88       1245.38        36.62 o                         
  10   6  21        259.40        194.66        20.08 o                         
   1   7  21        138.04        201.87        22.25 o                         
   2   7  21        663.77        620.58        22.26 o                         
   3   7  21       1643.08       1590.99        23.18 o                         
   4   7  21       4881.88       4902.31        42.22 o                         
   5   7  21       1241.05       1362.85        23.04 o                         
   6   7  21        471.75        489.34        22.24 o                         
   7   7  21        115.70        122.00        21.55 o                         
   8   7  21       1660.29       1603.91        31.34 o                         
   9   7  21        352.32        345.77        24.56 o                         
   0   8  21        425.41        459.03        31.55 o                         
   1   8  21       1678.17       1564.84        23.61 o                         
   2   8  21        677.35        665.91        20.82 o                         
   3   8  21       5069.03       5235.01        43.71 o                         
   4   8  21        285.09        315.64        21.81 o                         
   5   8  21       1162.42       1161.63        21.25 o                         
   6   8  21       3463.24       3505.58        25.82 o                         
   7   8  21          9.22         28.46        21.78 o                         
   8   8  21        508.09        477.46        23.16 o                         
   9   8  21        380.88        294.73        32.71 o                         
   1   9  21       3385.22       3546.68        28.19 o                         
   2   9  21       2299.04       2341.59        23.75 o                         
   3   9  21        717.83        740.31        21.17 o                         
   4   9  21         64.73         65.67        21.73 o                         
   5   9  21       2161.21       2264.30        30.79 o                         
   6   9  21         17.76         38.47        19.77 o                         
   7   9  21       1475.79       1556.44        28.56 o                         
   8   9  21         15.72         52.72        21.65 o                         
   9   9  21         69.68         41.13        23.23 o                         
   0  10  21      11356.59      11622.63       124.73 o                         
   1  10  21       2333.66       2338.49        22.47 o                         
   2  10  21        334.68        313.71        19.31 o                         
   3  10  21        380.98        403.52        20.88 o                         
   4  10  21       1714.53       1868.43        22.18 o                         
   5  10  21        512.22        510.90        20.81 o                         
   6  10  21          7.55         53.17        19.60 o                         
   7  10  21         55.74         49.91        20.88 o                         
   8  10  21        137.98        121.26        21.82 o                         
   9  10  21        159.15        153.47        24.52 o                         
   1  11  21        200.10        175.55        20.74 o                         
   2  11  21        393.19        397.76        20.56 o                         
   3  11  21        274.40        280.37        19.84 o                         
   4  11  21       1664.02       1736.78        21.22 o                         
   5  11  21        670.56        738.25        19.71 o                         
   6  11  21        139.73        154.85        22.17 o                         
   7  11  21        242.62        223.86        20.21 o                         
   8  11  21         95.57         68.16        22.61 o                         
   0  12  21         40.79         53.83        24.63 o                         
   1  12  21          8.76         34.48        20.51 o                         
   2  12  21        351.09        359.58        20.48 o                         
   3  12  21       2480.53       2573.97        46.21 o                         
   4  12  21        255.00        290.71        19.57 o                         
   5  12  21       1188.01       1252.56        21.90 o                         
   6  12  21         50.28         35.21        19.50 o                         
   7  12  21        561.60        523.48        24.03 o                         
   8  12  21         36.77         33.66        23.22 o                         
   1  13  21       1055.55       1127.71        21.65 o                         
   2  13  21        371.88        402.39        22.56 o                         
   3  13  21        250.15        255.43        19.46 o                         
   4  13  21         92.63        103.82        21.19 o                         
   5  13  21       2525.03       2587.70        29.59 o                         
   6  13  21        880.33        764.76        19.55 o                         
   7  13  21        360.27        292.11        21.69 o                         
   0  14  21       3097.75       3204.42        32.72 o                         
   1  14  21        596.10        610.90        20.64 o                         
   2  14  21          9.51          3.83        20.09 o                         
   3  14  21        465.29        468.04        20.95 o                         
   4  14  21       1270.62       1270.40        28.95 o                         
   5  14  21         36.70         52.89        17.56 o                         
   6  14  21          2.33         25.49        20.83 o                         
   7  14  21          4.74         46.73        20.75 o                         
   1  15  21         82.70        140.34        19.76 o                         
   2  15  21       2672.90       2716.89        52.80 o                         
   3  15  21        185.81        177.41        20.23 o                         
   4  15  21          4.62         17.35        21.61 o                         
   5  15  21        281.72        239.95        22.27 o                         
   6  15  21         47.66         49.39        21.26 o                         
   0  16  21       6403.41       6297.84       146.15 o                         
   1  16  21         24.60         37.21        19.08 o                         
   2  16  21        112.25        134.99        18.35 o                         
   3  16  21        457.48        448.89        25.12 o                         
   4  16  21        216.24        191.50        21.31 o                         
   5  16  21        827.62        776.18        41.87 o                         
   1  17  21         43.03         45.99        18.19 o                         
   2  17  21         12.02         30.70        20.60 o                         
   3  17  21        166.40        157.52        18.51 o                         
   4  17  21         15.44         37.63        19.30 o                         
   0  18  21        671.41        603.30        56.64 o                         
   1  18  21         62.62         60.41        19.53 o                         
   2  18  21          4.09         33.56        20.06 o                         
   0   0  22       3241.66       3317.16        56.05 o                         
   1   0  22        779.31        727.15        28.38 o                         
   2   0  22       9176.48       8880.68        69.61 o                         
   3   0  22      34730.01      33997.50       322.62 o                         
   4   0  22       3239.49       3068.25        55.36 o                         
   5   0  22       1583.44       1685.90        37.13 o                         
   6   0  22       9412.62       9286.77        97.58 o                         
   7   0  22        307.17        441.93        33.36 o                         
   8   0  22        159.95        184.78        34.40 o                         
   9   0  22        800.98        751.21        31.31 o                         
  10   0  22        218.01        180.34        30.32 o                         
   1   1  22      14322.40      13646.43        89.40 o                         
   2   1  22         41.25         77.27        19.68 o                         
   3   1  22       1044.55       1103.42        21.97 o                         
   4   1  22       5471.23       5562.69        46.05 o                         
   5   1  22       3748.22       3943.83        36.70 o                         
   6   1  22          2.76         21.40        24.12 o                         
   7   1  22       1088.62       1275.49        24.09 o                         
   8   1  22       1250.59       1278.65        25.57 o                         
   9   1  22          1.46         33.12        19.72 o                         
  10   1  22          0.98         27.28        21.24 o                         
   0   2  22         35.23        104.94        31.09 o                         
   1   2  22       2532.61       2747.40        23.61 o                         
   2   2  22         66.88         85.66        23.46 o                         
   3   2  22          4.64         25.29        20.07 o                         
   4   2  22          0.85         13.39        23.22 o                         
   5   2  22        547.59        574.09        24.20 o                         
   6   2  22        635.48        577.87        23.54 o                         
   7   2  22       1153.52       1170.09        21.83 o                         
   8   2  22          1.49         33.65        21.09 o                         
   9   2  22          0.03         -0.68        20.59 o                         
  10   2  22         10.80          4.98        21.78 o                         
   1   3  22      11130.69      11240.66        64.08 o                         
   2   3  22          4.24         17.73        19.68 o                         
   3   3  22        474.79        498.87        20.97 o                         
   4   3  22       5091.09       5212.52        41.12 o                         
   5   3  22        409.43        481.70        21.39 o                         
   6   3  22        466.72        407.87        22.68 o                         
   7   3  22        751.80        758.26        23.89 o                         
   8   3  22       1576.87       1589.21        22.02 o                         
   9   3  22          0.22         15.50        21.66 o                         
  10   3  22         19.59         23.99        21.37 o                         
   0   4  22       3094.69       2987.91        34.11 o                         
   1   4  22       9428.68       9592.00        42.52 o                         
   2   4  22       9181.63       9298.27        61.89 o                         
   3   4  22      21568.70      21548.45       141.09 o                         
   4   4  22        954.32       1070.63        23.72 o                         
   5   4  22         18.05         44.23        21.23 o                         
   6   4  22       1142.55       1177.47        24.91 o                         
   7   4  22       1033.91       1137.09        23.43 o                         
   8   4  22        152.86        179.08        22.87 o                         
   9   4  22       1022.76       1002.01        29.56 o                         
  10   4  22        162.81        164.94        21.75 o                         
   1   5  22       3421.02       3333.92        27.68 o                         
   2   5  22        380.50        361.59        20.92 o                         
   3   5  22        132.28        132.39        20.76 o                         
   4   5  22      10421.54      10320.50        85.54 o                         
   5   5  22       5842.81       6189.59        28.07 o                         
   6   5  22       1393.77       1430.41        22.91 o                         
   7   5  22        869.81        874.59        24.65 o                         
   8   5  22        645.10        714.42        24.56 o                         
   9   5  22         37.45         96.16        19.38 o                         
  10   5  22        110.91         64.59        20.41 o                         
   0   6  22        369.40        473.68        54.64 o                         
   1   6  22          8.69         23.73        18.56 o                         
   2   6  22         39.62         53.50        21.35 o                         
   3   6  22        219.65        205.83        21.85 o                         
   4   6  22       1374.26       1295.06        21.98 o                         
   5   6  22        130.12        157.04        20.86 o                         
   6   6  22        244.50        230.90        20.64 o                         
   7   6  22        398.36        499.96        23.23 o                         
   8   6  22        506.88        461.13        25.54 o                         
   9   6  22         76.75         68.02        20.54 o                         
  10   6  22         51.73         37.45        18.86 o                         
   1   7  22       1320.82       1415.96        23.54 o                         
   2   7  22        316.06        329.49        20.39 o                         
   3   7  22         49.31         53.76        22.29 o                         
   4   7  22        725.99        802.43        22.06 o                         
   5   7  22         37.00         27.39        19.57 o                         
   6   7  22         55.21         65.92        20.20 o                         
   7   7  22       1094.14       1025.06        25.46 o                         
   8   7  22        104.79        122.18        24.37 o                         
   9   7  22        166.86        124.52        21.54 o                         
   0   8  22        619.36        628.21        31.29 o                         
   1   8  22         51.07         63.28        22.72 o                         
   2   8  22        328.17        394.18        18.52 o                         
   3   8  22       2262.31       2390.82        27.33 o                         
   4   8  22        122.67        144.21        22.57 o                         
   5   8  22          2.14         49.20        20.83 o                         
   6   8  22        151.28        171.84        19.79 o                         
   7   8  22        550.28        593.06        26.25 o                         
   8   8  22        185.03        142.27        21.89 o                         
   9   8  22        244.14        154.18        23.24 o                         
   1   9  22          5.39         19.81        19.93 o                         
   2   9  22       1156.02       1155.23        22.37 o                         
   3   9  22        289.25        349.19        22.10 o                         
   4   9  22       3835.16       4004.94        38.14 o                         
   5   9  22        228.35        275.67        21.65 o                         
   6   9  22        264.24        259.84        17.96 o                         
   7   9  22         63.77         62.92        20.50 o                         
   8   9  22        381.02        312.64        22.29 o                         
   9   9  22         30.03         20.40        22.67 o                         
   0  10  22       1650.56       1619.17        30.39 o                         
   1  10  22         40.09         69.30        17.37 o                         
   2  10  22       1313.64       1298.70        24.43 o                         
   3  10  22         19.99         70.57        22.33 o                         
   4  10  22          6.47         20.59        20.11 o                         
   5  10  22        303.66        330.15        22.29 o                         
   6  10  22         41.31         69.97        19.71 o                         
   7  10  22        509.51        455.19        22.77 o                         
   8  10  22        470.45        399.23        22.22 o                         
   1  11  22        112.28        128.61        21.11 o                         
   2  11  22         94.06         89.32        20.31 o                         
   3  11  22         13.09         65.19        20.33 o                         
   4  11  22          0.67         55.12        19.66 o                         
   5  11  22        272.85        267.75        20.15 o                         
   6  11  22        205.89        197.78        20.72 o                         
   7  11  22         69.53         82.38        21.66 o                         
   8  11  22         15.93         24.15        22.64 o                         
   0  12  22       1203.88       1314.42        30.87 o                         
   1  12  22        496.24        528.56        22.50 o                         
   2  12  22          3.33         61.02        22.03 o                         
   3  12  22        895.52        977.60        22.72 o                         
   4  12  22        126.21        196.16        20.21 o                         
   5  12  22        131.23        133.30        21.04 o                         
   6  12  22        542.56        576.04        29.01 o                         
   7  12  22          5.55         34.46        18.59 o                         
   1  13  22        606.89        656.03        20.47 o                         
   2  13  22       4296.18       4557.93        46.37 o                         
   3  13  22        797.00        791.98        23.23 o                         
   4  13  22        830.25        903.35        35.23 o                         
   5  13  22        472.33        458.49        19.03 o                         
   6  13  22          0.34         47.63        20.66 o                         
   7  13  22        363.37        360.73        21.93 o                         
   0  14  22        347.19        455.87        27.61 o                         
   1  14  22         54.16         67.09        24.22 o                         
   2  14  22         28.84         50.79        18.90 o                         
   3  14  22        275.15        342.39        19.79 o                         
   4  14  22        272.61        301.67        21.28 o                         
   5  14  22        512.43        456.27        21.91 o                         
   6  14  22         40.69         44.88        18.93 o                         
   1  15  22        368.67        350.82        20.49 o                         
   2  15  22        323.43        344.01        20.33 o                         
   3  15  22        216.27        190.86        20.67 o                         
   4  15  22         11.95         38.01        21.69 o                         
   5  15  22        136.43        122.98        18.93 o                         
   6  15  22         64.83         72.73        20.83 o                         
   0  16  22       1875.19       1735.01        53.02 o                         
   1  16  22         58.19         91.31        18.29 o                         
   2  16  22          0.36         12.85        18.18 o                         
   3  16  22        415.06        408.70        20.73 o                         
   4  16  22        470.58        416.83        22.76 o                         
   5  16  22         35.76         14.59        21.42 o                         
   1  17  22       1026.94        857.50        41.89 o                         
   2  17  22        649.39        566.58        38.15 o                         
   3  17  22         43.45         89.35        19.59 o                         
   0  18  22       1935.06       1647.14       149.23 o                         
   1  18  22        380.12        292.98        22.40 o                         
   1   1  23       2689.14       2631.48        26.61 o                         
   2   1  23      17828.12      17772.36        89.74 o                         
   3   1  23        462.84        451.77        22.56 o                         
   4   1  23         18.07         33.71        22.64 o                         
   5   1  23        630.23        624.57        23.95 o                         
   6   1  23        942.80        961.66        23.70 o                         
   7   1  23         48.84         33.49        21.62 o                         
   8   1  23       1089.06       1061.56        23.33 o                         
   9   1  23         51.74         65.94        20.52 o                         
  10   1  23        455.72        411.89        25.43 o                         
   0   2  23      25412.16      23608.98       208.78 o                         
   1   2  23       2026.11       2011.21        21.78 o                         
   2   2  23       1203.38       1088.14        22.77 o                         
   3   2  23        515.08        493.27        22.76 o                         
   4   2  23       2821.46       2751.40        23.73 o                         
   5   2  23        382.62        413.36        23.79 o                         
   6   2  23        317.62        361.47        23.71 o                         
   7   2  23         15.07         36.58        21.45 o                         
   8   2  23       2293.77       2380.87        27.46 o                         
   9   2  23         57.75         59.62        21.35 o                         
  10   2  23        221.77        165.13        22.12 o                         
   1   3  23        193.07        191.47        20.93 o                         
   2   3  23      12062.79      11805.95        83.04 o                         
   3   3  23       1477.13       1455.38        23.58 o                         
   4   3  23        774.72        833.70        21.88 o                         
   5   3  23        941.08        914.71        22.61 o                         
   6   3  23        133.99        129.26        19.94 o                         
   7   3  23         14.82         66.21        20.80 o                         
   8   3  23        285.20        316.54        21.56 o                         
   9   3  23        320.80        361.09        23.38 o                         
  10   3  23        356.56        350.19        20.44 o                         
   0   4  23        253.49        224.91        25.58 o                         
   1   4  23         47.14         55.77        18.92 o                         
   2   4  23       1501.00       1521.42        21.93 o                         
   3   4  23       4768.70       4865.26        32.43 o                         
   4   4  23        608.44        658.81        21.23 o                         
   5   4  23        881.89        842.37        23.07 o                         
   6   4  23        136.14        146.55        20.65 o                         
   7   4  23        138.73        207.17        24.25 o                         
   8   4  23         82.13         75.03        21.40 o                         
   9   4  23        389.51        338.68        23.79 o                         
  10   4  23         39.29         48.66        22.03 o                         
   1   5  23       2918.29       2959.35        23.74 o                         
   2   5  23       8089.41       7970.79        51.38 o                         
   3   5  23        977.32        999.98        20.99 o                         
   4   5  23       2176.92       2269.31        28.18 o                         
   5   5  23       1766.67       1786.83        23.93 o                         
   6   5  23        221.08        247.26        21.66 o                         
   7   5  23       1464.68       1483.98        27.15 o                         
   8   5  23        236.25        239.99        22.00 o                         
   9   5  23          5.73         71.81        22.26 o                         
  10   5  23        277.01        232.99        20.28 o                         
   0   6  23      26502.23      26837.07       219.90 o                         
   1   6  23       2387.30       2460.26        24.47 o                         
   2   6  23          1.96         57.22        20.45 o                         
   3   6  23       1066.24       1137.07        22.39 o                         
   4   6  23       1157.07       1165.37        21.47 o                         
   5   6  23         56.36         79.56        24.08 o                         
   6   6  23        822.01        837.98        23.24 o                         
   7   6  23         95.67         93.92        21.74 o                         
   8   6  23        430.00        525.54        23.77 o                         
   9   6  23        113.15         85.92        22.27 o                         
   1   7  23       8677.47       8752.55        58.62 o                         
   2   7  23       9505.32       9479.84        63.44 o                         
   3   7  23        542.20        588.11        20.97 o                         
   4   7  23        740.63        834.51        19.92 o                         
   5   7  23        100.22         93.62        21.08 o                         
   6   7  23         13.81         26.89        21.65 o                         
   7   7  23        556.60        533.70        21.02 o                         
   8   7  23         96.61         75.88        21.58 o                         
   9   7  23        106.51        112.22        23.06 o                         
   0   8  23       4525.88       4486.24        39.04 o                         
   1   8  23       3222.42       3556.05        25.94 o                         
   2   8  23       3281.97       3429.13        29.35 o                         
   3   8  23       6041.96       6281.84        55.02 o                         
   4   8  23         38.05         65.75        21.67 o                         
   5   8  23        118.74        161.34        20.66 o                         
   6   8  23        413.22        444.84        18.83 o                         
   7   8  23        303.51        337.66        25.32 o                         
   8   8  23        178.51        120.31        19.73 o                         
   9   8  23        109.65         35.70        24.24 o                         
   1   9  23       2962.95       3009.72        24.25 o                         
   2   9  23        147.17        214.30        19.89 o                         
   3   9  23         11.59         60.24        22.22 o                         
   4   9  23        689.79        753.52        23.09 o                         
   5   9  23        659.10        773.94        21.47 o                         
   6   9  23        292.80        310.89        21.84 o                         
   7   9  23        120.23        152.08        25.00 o                         
   8   9  23        142.14         85.02        22.53 o                         
   9   9  23         39.69         24.48        23.93 o                         
   0  10  23       5440.30       5561.03        52.37 o                         
   1  10  23        843.12        849.45        20.68 o                         
   2  10  23        283.37        316.87        21.11 o                         
   3  10  23       1155.20       1211.75        22.70 o                         
   4  10  23        234.33        250.02        22.09 o                         
   5  10  23        338.54        352.05        22.92 o                         
   6  10  23         25.05         90.69        21.88 o                         
   7  10  23        361.80        341.10        21.23 o                         
   8  10  23        154.82        113.94        32.10 o                         
   1  11  23         30.99         54.91        19.19 o                         
   2  11  23        660.10        697.49        20.69 o                         
   3  11  23        458.04        498.07        19.13 o                         
   4  11  23        311.61        389.36        21.81 o                         
   5  11  23         56.28         92.41        20.85 o                         
   6  11  23          0.81         29.54        21.25 o                         
   7  11  23         20.94         28.61        22.66 o                         
   8  11  23        118.77        114.21        24.73 o                         
   0  12  23        514.41        537.65        31.29 o                         
   1  12  23         34.76         60.40        19.42 o                         
   2  12  23       2952.47       3043.64        31.64 o                         
   3  12  23        345.80        384.86        19.38 o                         
   4  12  23        124.59         96.33        22.35 o                         
   5  12  23        365.04        356.15        20.76 o                         
   6  12  23       1931.11       1790.92        27.86 o                         
   7  12  23          2.76          5.67        20.72 o                         
   1  13  23       2469.11       2571.05        26.14 o                         
   2  13  23        512.29        524.56        22.69 o                         
   3  13  23        660.22        712.05        25.90 o                         
   4  13  23       1078.62       1058.06        24.02 o                         
   5  13  23        608.65        601.28        24.85 o                         
   6  13  23          9.89         61.05        21.93 o                         
   7  13  23        231.27        180.42        21.45 o                         
   0  14  23         20.05         64.32        29.69 o                         
   1  14  23          0.68         50.02        20.90 o                         
   2  14  23        209.69        222.68        20.53 o                         
   3  14  23        561.58        639.74        24.09 o                         
   4  14  23          6.24         28.17        22.05 o                         
   5  14  23        221.36        218.08        23.74 o                         
   6  14  23        128.22        115.00        19.93 o                         
   1  15  23          5.50         14.24        17.67 o                         
   2  15  23          7.25         23.80        17.64 o                         
   3  15  23          4.05         22.48        20.53 o                         
   4  15  23       1743.26       1576.79        46.75 o                         
   5  15  23        101.77         95.49        18.46 o                         
   0  16  23         44.25         40.77        28.43 o                         
   1  16  23         93.65         94.05        18.90 o                         
   2  16  23       1072.90       1022.73        38.69 o                         
   3  16  23         67.81         81.30        17.89 o                         
   4  16  23          0.44         15.50        20.93 o                         
   1  17  23         72.76         64.04        18.07 o                         
   2  17  23         24.24         48.86        18.39 o                         
   3  17  23        149.49        127.73        19.15 o                         
   0   0  24      23951.90      23781.63       423.37 o                         
   1   0  24       1419.70       1349.16        42.90 o                         
   2   0  24       1073.55       1082.08        33.57 o                         
   3   0  24        104.90        157.25        32.91 o                         
   4   0  24        424.46        447.92        34.82 o                         
   5   0  24       2854.64       2715.49        43.16 o                         
   6   0  24       3248.68       3384.08        97.35 o                         
   7   0  24        693.97        651.99        33.79 o                         
   8   0  24       1581.68       1448.35        40.08 o                         
   9   0  24        135.83        153.48        34.98 o                         
  10   0  24        138.60        117.57        27.17 o                         
   1   1  24        104.71        113.92        23.35 o                         
   2   1  24       4650.88       4498.05        41.82 o                         
   3   1  24       4063.01       4001.26        49.32 o                         
   4   1  24       2179.23       2374.37        24.47 o                         
   5   1  24        114.00        155.75        24.07 o                         
   6   1  24         81.91        124.02        22.67 o                         
   7   1  24        186.97        258.72        21.55 o                         
   8   1  24        656.32        567.51        33.45 o                         
   9   1  24         16.76         25.69        22.03 o                         
  10   1  24          3.91          8.56        19.76 o                         
   0   2  24       6252.82       6148.14        60.94 o                         
   1   2  24         89.96         81.10        21.29 o                         
   2   2  24         59.71        109.33        21.76 o                         
   3   2  24         62.08         53.25        20.85 o                         
   4   2  24         69.45         92.77        21.78 o                         
   5   2  24       1688.14       1859.49        25.49 o                         
   6   2  24       2049.83       2072.31        27.56 o                         
   7   2  24        178.80        190.62        21.78 o                         
   8   2  24         18.98         32.34        18.76 o                         
   9   2  24         77.17         43.81        21.93 o                         
  10   2  24         24.39         50.63        21.26 o                         
   1   3  24        174.27        231.16        20.35 o                         
   2   3  24       1641.25       1644.49        21.88 o                         
   3   3  24       2930.40       2877.97        23.47 o                         
   4   3  24       1084.91       1212.94        25.56 o                         
   5   3  24        195.36        272.52        21.06 o                         
   6   3  24        133.69        149.43        19.88 o                         
   7   3  24        586.39        565.25        22.38 o                         
   8   3  24        552.47        577.60        22.29 o                         
   9   3  24         52.62         18.68        22.70 o                         
  10   3  24        105.56         87.15        21.07 o                         
   0   4  24       2781.01       2751.26        28.89 o                         
   1   4  24       1207.57       1232.69        20.79 o                         
   2   4  24       8045.30       8365.73        57.27 o                         
   3   4  24        287.64        317.89        20.54 o                         
   4   4  24        558.80        520.97        20.82 o                         
   5   4  24        556.48        590.24        21.26 o                         
   6   4  24       1955.98       2262.59        22.53 o                         
   7   4  24        271.67        275.90        21.92 o                         
   8   4  24        230.12        208.89        22.12 o                         
   9   4  24         88.83         93.09        21.56 o                         
   1   5  24        152.71        197.76        18.94 o                         
   2   5  24      10055.01      10062.12        66.41 o                         
   3   5  24       2970.51       3019.45        34.12 o                         
   4   5  24       1632.80       1681.72        33.18 o                         
   5   5  24       1161.45       1171.85        23.66 o                         
   6   5  24        196.21        189.52        21.64 o                         
   7   5  24          1.42         54.69        20.82 o                         
   8   5  24        170.48        117.28        23.04 o                         
   9   5  24        118.67        109.56        19.89 o                         
   0   6  24      16430.83      16137.10       108.53 o                         
   1   6  24        116.76        101.05        17.59 o                         
   2   6  24       2741.07       2739.95        32.31 o                         
   3   6  24         11.34         60.56        22.26 o                         
   4   6  24       5573.42       5653.69        55.25 o                         
   5   6  24        190.17        255.22        22.82 o                         
   6   6  24        365.69        398.93        20.03 o                         
   7   6  24          0.10         15.49        21.77 o                         
   8   6  24         31.84         88.13        23.87 o                         
   9   6  24         94.11         37.08        19.43 o                         
   1   7  24       1493.63       1535.84        23.30 o                         
   2   7  24       3672.21       3785.47        42.53 o                         
   3   7  24        352.98        385.37        20.19 o                         
   4   7  24       6303.66       6679.14        61.34 o                         
   5   7  24        772.17        797.75        23.37 o                         
   6   7  24        150.67        129.11        21.84 o                         
   7   7  24        138.55        140.95        20.81 o                         
   8   7  24        740.32        788.98        27.02 o                         
   9   7  24         48.43         22.56        24.25 o                         
   0   8  24       2032.23       2196.90        33.98 o                         
   1   8  24         71.55         98.94        22.63 o                         
   2   8  24       1415.76       1572.94        22.30 o                         
   3   8  24        210.50        270.37        18.92 o                         
   4   8  24       1244.38       1157.43        21.43 o                         
   5   8  24       2341.03       2346.82        38.72 o                         
   6   8  24       3453.30       3700.62        50.02 o                         
   7   8  24        491.08        471.35        22.40 o                         
   8   8  24        243.53        176.15        21.00 o                         
   9   8  24         92.20         66.08        23.16 o                         
   1   9  24          5.28          2.36        19.62 o                         
   2   9  24       3159.23       3133.07        42.33 o                         
   3   9  24       1639.77       1700.60        30.61 o                         
   4   9  24        447.74        534.83        22.48 o                         
   5   9  24         82.47        109.96        18.67 o                         
   6   9  24          0.36         29.36        22.21 o                         
   7   9  24          4.01         34.46        21.44 o                         
   8   9  24          3.84          7.42        22.69 o                         
   0  10  24      16823.70      17173.87       215.21 o                         
   1  10  24       2641.92       2716.15        22.65 o                         
   2  10  24        383.68        424.64        20.72 o                         
   3  10  24        476.71        477.41        25.79 o                         
   4  10  24       1353.43       1498.39        31.66 o                         
   5  10  24         48.81         57.87        21.27 o                         
   6  10  24        260.32        291.11        22.02 o                         
   7  10  24        106.68        118.64        21.95 o                         
   8  10  24        540.11        460.66        28.62 o                         
   1  11  24        689.78        754.16        21.05 o                         
   2  11  24       7017.09       7199.66        67.60 o                         
   3  11  24          8.24         20.46        19.92 o                         
   4  11  24       2818.66       3098.68        54.09 o                         
   5  11  24        767.15        726.23        23.08 o                         
   6  11  24         12.09         19.14        19.19 o                         
   7  11  24        346.90        323.62        22.26 o                         
   0  12  24        802.60        842.46        28.24 o                         
   1  12  24        289.20        299.41        20.69 o                         
   2  12  24       1650.08       1715.51        27.28 o                         
   3  12  24          2.76         60.03        20.20 o                         
   4  12  24        191.27        184.70        19.26 o                         
   5  12  24        219.22        244.34        19.24 o                         
   6  12  24       1123.71       1116.75        30.03 o                         
   7  12  24         30.47         24.46        19.74 o                         
   1  13  24        248.90        312.01        21.28 o                         
   2  13  24        841.87        857.88        24.02 o                         
   3  13  24       1107.09       1125.45        35.00 o                         
   4  13  24        314.68        319.42        18.73 o                         
   5  13  24        261.69        240.71        19.96 o                         
   6  13  24         41.22         59.42        23.18 o                         
   0  14  24       9974.32       9821.15       131.92 o                         
   1  14  24       1379.97       1409.19        25.35 o                         
   2  14  24         22.42         47.08        20.62 o                         
   3  14  24        165.53        158.25        22.87 o                         
   4  14  24        464.26        383.60        21.88 o                         
   5  14  24         12.98          1.57        24.02 o                         
   6  14  24          0.27         28.21        24.16 o                         
   1  15  24         65.46         51.38        19.10 o                         
   2  15  24       1504.51       1390.59        33.15 o                         
   3  15  24         38.25         71.18        20.78 o                         
   4  15  24        226.47        165.76        21.55 o                         
   5  15  24         40.10         65.46        20.57 o                         
   0  16  24       1009.63       1037.94        40.78 o                         
   1  16  24          1.62         25.66        18.75 o                         
   2  16  24          4.26         43.35        17.89 o                         
   3  16  24         29.20         40.70        19.63 o                         
   4  16  24         66.12         68.80        20.63 o                         
   1  17  24        251.57        253.98        19.75 o                         
   2  17  24         47.49         30.53        17.28 o                         
   1   1  25       2139.71       2156.43        23.44 o                         
   2   1  25       2412.09       2308.33        23.57 o                         
   3   1  25        295.39        292.88        22.98 o                         
   4   1  25         11.70         36.26        22.49 o                         
   5   1  25         23.52         42.23        23.71 o                         
   6   1  25          2.01         -9.96        22.25 o                         
   7   1  25        727.50        829.36        24.75 o                         
   8   1  25         20.87         25.15        21.91 o                         
   9   1  25        552.65        438.13        21.43 o                         
   0   2  25       6846.39       6743.23        64.45 o                         
   1   2  25       4528.60       4653.42        31.09 o                         
   2   2  25          4.47         44.41        23.31 o                         
   3   2  25         54.92        107.72        21.82 o                         
   4   2  25       1895.08       2065.35        23.86 o                         
   5   2  25         13.06         60.73        21.78 o                         
   6   2  25        945.17        805.82        24.36 o                         
   7   2  25        284.54        285.89        20.63 o                         
   8   2  25        795.25        854.90        24.16 o                         
   9   2  25        407.43        359.35        20.90 o                         
   1   3  25        564.44        586.79        18.70 o                         
   2   3  25       9684.01       9738.31        72.34 o                         
   3   3  25       1496.82       1473.78        23.37 o                         
   4   3  25        646.28        632.72        21.69 o                         
   5   3  25       2143.36       2111.69        22.81 o                         
   6   3  25        596.56        607.63        22.24 o                         
   7   3  25        117.26        147.84        22.97 o                         
   8   3  25        200.00        185.57        21.02 o                         
   9   3  25        451.38        336.32        23.31 o                         
   0   4  25        157.67        185.02        23.14 o                         
   1   4  25         40.62         42.57        18.42 o                         
   2   4  25        906.67        925.82        21.19 o                         
   3   4  25       2104.22       2146.14        24.90 o                         
   4   4  25       1279.75       1370.55        21.80 o                         
   5   4  25       1150.16       1190.21        22.16 o                         
   6   4  25        163.57        128.31        22.84 o                         
   7   4  25         13.97         66.83        21.32 o                         
   8   4  25         48.17         70.16        22.74 o                         
   9   4  25        483.90        438.22        23.10 o                         
   1   5  25      10384.35      10449.88        68.16 o                         
   2   5  25        174.43        169.06        19.69 o                         
   3   5  25        117.90        147.94        20.44 o                         
   4   5  25        230.19        261.93        22.35 o                         
   5   5  25        474.38        508.11        21.47 o                         
   6   5  25         51.11         57.74        19.20 o                         
   7   5  25        851.04        901.89        26.70 o                         
   8   5  25         33.70         31.29        19.95 o                         
   9   5  25         25.82         17.30        22.26 o                         
   0   6  25       1158.81       1127.01        29.66 o                         
   1   6  25       8018.32       8230.74        47.72 o                         
   2   6  25        190.64        214.36        20.00 o                         
   3   6  25        795.30        812.64        24.28 o                         
   4   6  25         11.47         23.26        20.32 o                         
   5   6  25        406.03        392.83        22.57 o                         
   6   6  25        785.96        708.40        23.93 o                         
   7   6  25        516.38        521.80        21.84 o                         
   8   6  25        424.94        448.25        22.00 o                         
   9   6  25         43.17         85.32        22.11 o                         
   1   7  25        772.49        809.54        21.11 o                         
   2   7  25        984.32        955.31        20.90 o                         
   3   7  25       2779.14       2893.52        23.00 o                         
   4   7  25        505.01        551.30        22.11 o                         
   5   7  25        149.77        207.94        20.16 o                         
   6   7  25        103.47        130.09        22.02 o                         
   7   7  25        186.75        189.37        21.19 o                         
   8   7  25         13.52         32.03        23.04 o                         
   9   7  25        635.13        477.22        38.69 o                         
   0   8  25       1538.52       1651.83        33.19 o                         
   1   8  25         30.56         63.72        18.74 o                         
   2   8  25          2.87         12.22        17.85 o                         
   3   8  25       3919.41       4398.10        57.73 o                         
   4   8  25        215.57        229.46        22.68 o                         
   5   8  25       1748.03       1753.57        33.32 o                         
   6   8  25          9.37         40.20        20.36 o                         
   7   8  25       1358.25       1210.51        28.45 o                         
   8   8  25          0.22         31.38        20.33 o                         
   1   9  25       6581.53       6581.55        33.26 o                         
   2   9  25        480.12        463.69        20.08 o                         
   3   9  25        196.12        211.50        22.20 o                         
   4   9  25        160.02        179.99        20.09 o                         
   5   9  25       2957.81       3091.92        44.05 o                         
   6   9  25         18.25         19.31        19.56 o                         
   7   9  25       1190.05       1149.66        32.42 o                         
   8   9  25          4.40         25.20        22.43 o                         
   0  10  25        200.72        214.58        31.84 o                         
   1  10  25       1176.93       1423.99        21.94 o                         
   2  10  25        443.72        513.72        21.72 o                         
   3  10  25        821.32        813.53        23.42 o                         
   4  10  25        115.52        133.16        22.15 o                         
   5  10  25        245.58        274.62        22.99 o                         
   6  10  25          2.63         32.68        19.95 o                         
   7  10  25         95.63         56.21        22.09 o                         
   8  10  25         47.43         39.28        26.18 o                         
   1  11  25         84.68        107.24        21.10 o                         
   2  11  25        930.71        857.00        22.98 o                         
   3  11  25        159.36        227.72        20.32 o                         
   4  11  25        560.15        641.87        23.15 o                         
   5  11  25        920.55        907.50        22.59 o                         
   6  11  25         21.63         48.39        19.78 o                         
   7  11  25          1.23         10.76        20.03 o                         
   0  12  25         60.13        136.57        40.39 o                         
   1  12  25        153.43        124.36        20.49 o                         
   2  12  25         37.16         19.98        19.91 o                         
   3  12  25       4044.97       4173.40        42.61 o                         
   4  12  25        117.75        113.03        21.12 o                         
   5  12  25        516.36        538.12        22.15 o                         
   6  12  25        320.00        296.19        20.38 o                         
   7  12  25        552.25        436.45        35.97 o                         
   1  13  25       4514.64       4676.08        42.88 o                         
   2  13  25       1554.34       1510.91        27.56 o                         
   3  13  25         22.35         34.00        20.56 o                         
   4  13  25        219.64        213.31        17.91 o                         
   5  13  25        694.49        637.65        26.42 o                         
   6  13  25         43.46         55.70        20.39 o                         
   0  14  25        426.46        422.21        29.45 o                         
   1  14  25       1402.91       1371.61        26.25 o                         
   2  14  25          3.80         49.53        19.97 o                         
   3  14  25        317.96        374.07        22.87 o                         
   4  14  25        560.24        542.32        20.17 o                         
   5  14  25        216.26        171.01        20.28 o                         
   1  15  25         66.22         49.25        19.43 o                         
   2  15  25        191.76        210.50        20.46 o                         
   3  15  25        574.99        552.82        20.26 o                         
   4  15  25        699.76        615.94        27.81 o                         
   0  16  25         33.93         70.46        27.80 o                         
   1  16  25         24.89         36.38        18.90 o                         
   2  16  25        270.28        210.68        18.19 o                         
   3  16  25        372.16        298.84        21.74 o                         
   1  17  25        222.39        162.91        18.47 o                         
   0   0  26       4975.76       4873.24       107.94 o                         
   1   0  26        354.91        392.20        29.97 o                         
   2   0  26       2543.39       2427.03        37.39 o                         
   3   0  26      29537.65      30088.08       126.58 o                         
   4   0  26       2077.60       2198.02        69.70 o                         
   5   0  26       6930.25       7070.90       133.08 o                         
   6   0  26         14.23         71.82        35.55 o                         
   7   0  26       4023.40       4303.43        69.88 o                         
   8   0  26        829.04        977.83        43.29 o                         
   9   0  26        463.12        464.13        71.12 o                         
   1   1  26       2447.14       2450.38        25.69 o                         
   2   1  26         97.99         99.21        20.55 o                         
   3   1  26        593.36        552.37        21.24 o                         
   4   1  26        896.50        901.78        23.38 o                         
   5   1  26       3480.84       3758.42        29.03 o                         
   6   1  26         66.96         81.39        22.48 o                         
   7   1  26       1563.39       1532.75        26.73 o                         
   8   1  26         13.38         24.16        21.42 o                         
   9   1  26         15.46         22.72        22.67 o                         
   0   2  26         89.90        175.00        32.31 o                         
   1   2  26        106.02        146.66        19.64 o                         
   2   2  26        634.42        726.66        21.80 o                         
   3   2  26        618.78        590.41        21.17 o                         
   4   2  26        633.43        660.33        22.48 o                         
   5   2  26        735.14        747.14        23.00 o                         
   6   2  26        520.10        509.82        21.80 o                         
   7   2  26         26.21         37.08        19.77 o                         
   8   2  26         46.24         50.42        22.32 o                         
   9   2  26          2.04         15.62        21.81 o                         
   1   3  26       1783.59       1816.30        21.51 o                         
   2   3  26        218.33        238.42        20.08 o                         
   3   3  26        618.91        667.52        20.39 o                         
   4   3  26        454.57        491.03        22.24 o                         
   5   3  26       3051.45       3178.60        28.04 o                         
   6   3  26          0.91         19.99        19.71 o                         
   7   3  26       2013.17       1972.56        30.10 o                         
   8   3  26        176.33        166.63        22.45 o                         
   9   3  26         12.85         22.25        20.25 o                         
   0   4  26       1043.48       1044.26        25.60 o                         
   1   4  26          2.60          6.80        17.14 o                         
   2   4  26         21.00         40.26        18.58 o                         
   3   4  26       6720.87       7037.93        53.07 o                         
   4   4  26         11.18         39.01        19.49 o                         
   5   4  26       2278.92       2380.92        27.75 o                         
   6   4  26        137.94        156.58        21.23 o                         
   7   4  26       2239.12       2307.90        38.81 o                         
   8   4  26          2.15         -5.54        20.81 o                         
   9   4  26         81.06        131.01        22.16 o                         
   1   5  26        263.83        332.38        19.28 o                         
   2   5  26        139.08        138.03        19.26 o                         
   3   5  26         41.17         78.85        18.80 o                         
   4   5  26        291.29        316.52        18.85 o                         
   5   5  26       6056.48       6364.22        50.10 o                         
   6   5  26        193.75        227.71        22.71 o                         
   7   5  26        729.41        784.99        23.70 o                         
   8   5  26          1.25         50.16        23.08 o                         
   9   5  26         50.03         22.28        21.06 o                         
   0   6  26         97.22         70.81        26.12 o                         
   1   6  26         17.64         40.08        18.19 o                         
   2   6  26        377.46        430.61        21.21 o                         
   3   6  26       1331.48       1399.45        24.04 o                         
   4   6  26        162.83        153.67        19.91 o                         
   5   6  26         59.53         91.72        20.27 o                         
   6   6  26        292.75        341.31        22.14 o                         
   7   6  26       1119.75       1084.42        25.21 o                         
   8   6  26          7.83          9.48        22.01 o                         
   9   6  26         35.50         -4.42        18.81 o                         
   1   7  26         27.37         84.74        19.06 o                         
   2   7  26        313.03        373.44        20.77 o                         
   3   7  26        865.47        937.47        26.12 o                         
   4   7  26        106.32        105.58        18.81 o                         
   5   7  26        282.52        254.48        22.73 o                         
   6   7  26        352.08        429.56        23.20 o                         
   7   7  26        345.91        332.39        21.60 o                         
   8   7  26        206.05        160.00        21.57 o                         
   0   8  26        827.82        805.50        31.58 o                         
   1   8  26        177.51        190.02        21.68 o                         
   2   8  26       2048.82       2098.38        32.25 o                         
   3   8  26        643.32        688.88        19.16 o                         
   4   8  26        774.85        715.98        19.97 o                         
   5   8  26       1655.09       1660.10        30.49 o                         
   6   8  26         54.71         59.91        20.11 o                         
   7   8  26        524.65        502.22        23.34 o                         
   8   8  26          3.51         55.41        24.43 o                         
   1   9  26        105.91        131.15        18.66 o                         
   2   9  26          0.02         47.10        20.50 o                         
   3   9  26        641.29        632.39        19.82 o                         
   4   9  26         45.84         50.89        21.98 o                         
   5   9  26       1086.57       1063.96        27.17 o                         
   6   9  26          0.11         76.13        23.58 o                         
   7   9  26         42.77         31.41        19.25 o                         
   8   9  26         80.09         67.14        19.67 o                         
   0  10  26          6.55         30.24        27.90 o                         
   1  10  26        371.09        430.44        20.05 o                         
   2  10  26       2437.04       2344.80        36.51 o                         
   3  10  26         57.44         83.87        20.38 o                         
   4  10  26         57.52         72.98        22.01 o                         
   5  10  26          2.65         10.88        19.12 o                         
   6  10  26        218.84        207.90        22.36 o                         
   7  10  26        381.76        309.43        25.09 o                         
   1  11  26          5.49         32.34        20.97 o                         
   2  11  26        346.22        377.59        24.46 o                         
   3  11  26          4.19         24.68        19.71 o                         
   4  11  26        360.89        371.34        21.95 o                         
   5  11  26        120.88        126.42        18.41 o                         
   6  11  26         11.11        -11.75        19.76 o                         
   7  11  26        139.08        139.09        19.17 o                         
   0  12  26        362.68        296.82        27.53 o                         
   1  12  26       1639.69       1726.67        38.56 o                         
   2  12  26         12.77         33.63        18.28 o                         
   3  12  26          4.51         32.71        19.58 o                         
   4  12  26         10.24         23.66        20.00 o                         
   5  12  26         64.90         78.91        19.41 o                         
   6  12  26        132.71         91.04        23.73 o                         
   1  13  26       1839.87       1916.44        35.51 o                         
   2  13  26        190.83        223.70        20.06 o                         
   3  13  26        948.73        982.88        33.46 o                         
   4  13  26          0.07         12.64        19.00 o                         
   5  13  26         62.80         36.78        20.17 o                         
   6  13  26          0.44         25.39        20.89 o                         
   0  14  26          7.85         21.80        24.61 o                         
   1  14  26       1389.61       1363.26        35.65 o                         
   2  14  26        110.25        112.37        21.38 o                         
   3  14  26         84.64        123.09        21.91 o                         
   4  14  26          0.91          3.71        19.30 o                         
   5  14  26          0.41         37.39        18.96 o                         
   1  15  26        180.42        160.01        20.44 o                         
   2  15  26         24.52         47.02        18.97 o                         
   3  15  26         14.13         11.12        18.06 o                         
   4  15  26        320.16        290.94        20.98 o                         
   0  16  26          4.24          6.47        24.24 o                         
   1  16  26        404.14        365.16        24.88 o                         
   2  16  26         50.85         43.02        19.75 o                         
   3  16  26        205.56        173.33        20.46 o                         
   1   1  27        162.57        192.42        22.01 o                         
   2   1  27       6432.32       6454.86        30.74 o                         
   3   1  27       3531.23       3573.29        33.79 o                         
   4   1  27       2259.16       2437.40        24.63 o                         
   5   1  27         10.53         40.32        24.37 o                         
   6   1  27          0.07         35.85        24.07 o                         
   7   1  27         29.04         36.78        25.33 o                         
   8   1  27        532.66        600.30        26.83 o                         
   9   1  27        629.29        611.47        26.71 o                         
   0   2  27      15426.88      15891.88       117.69 o                         
   1   2  27       3195.78       3174.65        27.31 o                         
   2   2  27       1562.82       1564.02        24.67 o                         
   3   2  27        543.35        540.12        20.76 o                         
   4   2  27       1022.09       1058.19        22.18 o                         
   5   2  27       1065.77       1095.37        27.59 o                         
   6   2  27       4695.43       4915.98        49.61 o                         
   7   2  27        526.36        626.44        23.73 o                         
   8   2  27        958.06        872.66        24.92 o                         
   9   2  27         15.11          6.65        23.38 o                         
   1   3  27        306.20        366.27        19.26 o                         
   2   3  27       3501.85       3631.77        25.21 o                         
   3   3  27        681.36        684.92        19.57 o                         
   4   3  27       2549.67       2742.15        24.91 o                         
   5   3  27       3010.72       3274.57        32.85 o                         
   6   3  27         56.46         90.74        21.53 o                         
   7   3  27        195.09        173.70        22.84 o                         
   8   3  27        331.57        358.77        21.77 o                         
   9   3  27        368.20        280.53        20.83 o                         
   0   4  27        445.32        445.35        26.84 o                         
   1   4  27         40.88         76.28        18.80 o                         
   2   4  27        374.30        427.05        17.22 o                         
   3   4  27         22.61         28.27        19.76 o                         
   4   4  27         43.25         42.40        19.04 o                         
   5   4  27       1086.86       1067.85        21.70 o                         
   6   4  27          0.82         28.90        20.26 o                         
   7   4  27        951.24        945.06        32.20 o                         
   8   4  27         77.83         70.60        20.78 o                         
   9   4  27         47.30         32.98        22.51 o                         
   1   5  27        387.38        433.19        18.67 o                         
   2   5  27       1714.30       1800.26        21.45 o                         
   3   5  27        763.12        749.71        20.21 o                         
   4   5  27         22.97         32.40        21.72 o                         
   5   5  27          0.63         24.44        19.60 o                         
   6   5  27        257.35        268.52        20.68 o                         
   7   5  27         94.59        105.98        20.51 o                         
   8   5  27          0.40         40.89        21.28 o                         
   9   5  27         77.39         51.59        22.34 o                         
   0   6  27       8300.60       8763.00        85.17 o                         
   1   6  27       1773.72       1705.48        20.86 o                         
   2   6  27        357.96        384.55        19.55 o                         
   3   6  27         51.76        110.68        19.50 o                         
   4   6  27       7312.27       7201.52        69.16 o                         
   5   6  27         23.33         40.31        18.92 o                         
   6   6  27        384.08        469.57        23.15 o                         
   7   6  27        382.87        387.35        21.50 o                         
   8   6  27        364.22        302.39        33.77 o                         
   1   7  27          0.43         36.29        18.32 o                         
   2   7  27       4456.84       4535.79        45.74 o                         
   3   7  27       2082.23       2095.57        22.86 o                         
   4   7  27        167.40        176.24        19.55 o                         
   5   7  27       1505.26       1655.26        23.40 o                         
   6   7  27        686.67        623.20        22.05 o                         
   7   7  27         13.49         42.82        19.96 o                         
   8   7  27         41.20        107.67        20.71 o                         
   0   8  27         68.95         87.28        26.85 o                         
   1   8  27         26.65         56.74        16.30 o                         
   2   8  27          6.61         26.87        17.22 o                         
   3   8  27        683.29        812.52        21.90 o                         
   4   8  27       1455.86       1490.99        22.51 o                         
   5   8  27        305.06        304.62        21.80 o                         
   6   8  27          3.51        -12.38        21.39 o                         
   7   8  27        220.44        125.20        20.31 o                         
   8   8  27         11.72         31.09        21.98 o                         
   1   9  27        685.16        808.31        21.03 o                         
   2   9  27        432.08        424.03        20.37 o                         
   3   9  27          2.47         29.19        18.01 o                         
   4   9  27         91.19         79.86        19.49 o                         
   5   9  27        436.12        436.12        21.18 o                         
   6   9  27         48.97         56.97        18.96 o                         
   7   9  27         58.29         84.74        19.36 o                         
   8   9  27        198.37        164.13        22.70 o                         
   0  10  27        625.85        652.90        29.38 o                         
   1  10  27       1015.78       1104.27        22.47 o                         
   2  10  27         86.68         71.87        20.02 o                         
   3  10  27       1527.02       1571.45        29.00 o                         
   4  10  27         38.28         69.36        22.76 o                         
   5  10  27         69.87         39.39        22.33 o                         
   6  10  27         35.24         74.88        21.62 o                         
   7  10  27        114.00        104.05        22.02 o                         
   1  11  27         76.52         76.45        18.41 o                         
   2  11  27          1.97         36.63        21.99 o                         
   3  11  27       2041.08       2063.03        33.06 o                         
   4  11  27        293.27        347.95        22.78 o                         
   5  11  27        677.02        639.40        22.36 o                         
   6  11  27         38.91         62.56        20.22 o                         
   7  11  27        132.70        105.66        22.81 o                         
   0  12  27        307.38        272.70        31.00 o                         
   1  12  27        281.60        246.71        20.39 o                         
   2  12  27        455.85        467.42        22.64 o                         
   3  12  27        399.88        437.57        22.29 o                         
   4  12  27          5.89         15.57        20.68 o                         
   5  12  27        347.25        280.59        21.12 o                         
   6  12  27        172.41        154.45        23.57 o                         
   1  13  27        298.79        341.37        22.22 o                         
   2  13  27        230.77        218.09        23.62 o                         
   3  13  27         24.58         13.43        20.35 o                         
   4  13  27          0.11         27.32        18.64 o                         
   5  13  27        135.97         91.43        18.70 o                         
   0  14  27        326.33        304.14        31.03 o                         
   1  14  27        239.46        317.05        22.00 o                         
   2  14  27        117.69        115.70        19.29 o                         
   3  14  27        534.28        471.62        21.42 o                         
   4  14  27         21.35         26.84        21.42 o                         
   5  14  27         57.40         31.45        20.36 o                         
   1  15  27         31.35         71.24        19.60 o                         
   2  15  27        317.39        251.70        20.99 o                         
   3  15  27        706.77        632.23        23.74 o                         
   0  16  27        224.66        232.23        27.52 o                         
   1  16  27        186.13        108.79        21.02 o                         
   2  16  27        379.04        351.67        23.50 o                         
   0   0  28      11360.25      11625.86        68.11 o                         
   1   0  28        431.60        492.71        35.89 o                         
   2   0  28        306.49        339.71        30.57 o                         
   3   0  28       1422.55       1418.38        35.64 o                         
   4   0  28       3620.38       3749.61        40.94 o                         
   5   0  28        340.49        396.67        32.86 o
[truncated: 77,761 more chars]
